# Supplementary material for: Protein biomarker profiles in serum and CSF in 158 patients with PTLDS or persistent symptoms after presumed tick-bite exposure compared to those in patients with confirmed acute neuroborreliosis
Source: PLoS One. 2022 Nov 3;17(11):e0276407. doi: 10.1371/journal.pone.0276407 (PMC9632922; doi:10.1371/journal.pone.0276407)
Supplement: S1 Table — Previous grouping of the original CVI patients (0–4) and after re-grouping of patients in Cohort 1 (A-D). The groups represents both the groups of patients from the previous CVI study (Groups 0–4) and the regrouping of Cohort 1 (Group A-D) in the current study for the statistical calculations based on the outcome of key parameters, i.e., patients who met the criteria for PTLDS, serological outcomes and laboratory signs of inflammation. (XLSX) [file pone.0276407.s001.xlsx]

## Sheet: Blad1
Previous grouping (no. = 224)	Current study Selected no. of patients (no. = 158)	Group B Bb s.l. POS (WB confirmed) (no. = 78)	Group C TBI POS (no. = 64)	Group D Inflammation (no. = 84)	Bb s.l. POS TBI POS (no. = 31)	Bb s.l. POS and inflammation (no. = 43)	Intratechal ab's (no. = 6)	myosit-ab (no. = 16)
Group 0 PTLDS (no. = 85)	55 (Group A)	29	19	30	10	14	6	7
Group 1 Bb s.l. POS other TBI NEG (no. = 31)	25	23	0	13	0	11	0	3
Grp 2 Bb s.l. POS other TBI POS (no. = 40)	32	26	26	22	21	18	0	1
Group 3 Bb s.l. NEG other TBI POS (no. = 32)	21	0	19	8	0	0	0	3
Group 4 Bb s.l. NEG other TBI NEG (no. = 36)	25	0	0	11	0	0	0	2
	Bb s.l. denotes Borrelia burgdorferi sensu latu; TBI tick-borne infection; WB western blot; POS positive; NEG negative
	ab antibody; no. Number; PTLDS post-treatment-lyme-disease syndrome
