# Supplementary material for: Protein biomarker profiles in serum and CSF in 158 patients with PTLDS or persistent symptoms after presumed tick-bite exposure compared to those in patients with confirmed acute neuroborreliosis
Source: PLoS One. 2022 Nov 3;17(11):e0276407. doi: 10.1371/journal.pone.0276407 (PMC9632922; doi:10.1371/journal.pone.0276407)
Supplement: S2 Table — The table summarize the correlation of the expressed biomarkers to biological process, tissue expression, disease area and associated diseases among CVI patients in Cohort 1. (XLSX) [file pone.0276407.s002.xlsx]

## Sheet: Blad1
Patient cohort	Gene Biomarker	Gene symbol	Biological process	Tissue expression and specificity	Disease area	Associated diseases	Reference
	Macrophage scavenger receptor types I and II	MSR1	Membrane glycoproteins. They mediate the endocytosis of a diverse group of macromolecules, including modified low density lipoproteins	Macrophages, liver, lung, Langerhans cells	Pulmonary, Renal, Cancer, Cardiovascular	Alzheimers disease, Atherosclerosis, Prostatic ca	Stefanie Haasken et al. J Immunol 2013;191:1055-62
	Interleukin-18 receptor 1	IL-18R1	The receptor specifically binds interleukin 18 (IL18), and is essential for IL18 mediated signal transduction in immu-nity and inflammation. IFN-alpha and IL12 are reported to induce the expression of this receptor in NK and T cells	Macrophages, lung, spleen, lymphoid cells	Neurological, Pulmonary, Skeletal, Cancer, Hemic and Lymphatic, Infectious	Rhematoid arthritis, Systemic lupus sclerosis	Kakuji Torigoe, et al. J Biol Chem 1997; 272:25737-42
	Interleukin-6	IL6	A potent inducer of the acute phase response. Plays an essential role in the final differentiation of B-cells into Ig-secreting cells Involved in lymphocyte and monocyte differentiation. Acts on B-cells, T-cells, hepatocytes, hematopoietic progenitor cells and cells of the CNS. Required for the generation of T(H)17 cells	Fibroblasts, osteoblasts, smooth muscle, glandular, endothelial cells	Inflammatory, Metabolic, Neurological, Skeletal, Cancer	Autoimmune and inflammatory disorders	Deng-Ho Yang et al. Biochem Pharmacol 2015 97:16-26
	Tumor necrosis factor receptor superfamily member 27	EDA2R	Ectodysplasin A2 receptor is a type III transmembrane protein that functions as a receptor for ectodysplasin A2 isoform A2 and thereby mediates cell-cell signaling during the development of ectodermal tissues	Fibroblasts, smooth muscle, oligodendrocytes, glandular cells	Cancer, Cutaneous	Genetic disruptions leads to loss of hair, Sweat glands, Dental anomalies	Zhensheng Cal et al. Front Physiol 2021;12:788411
	Hepatocyte growth factor	HGF	A growth, motility and morphogenic factor for a lot of tissues and cell types and it plays important roles in angiogenesis, tumorogeneis, and tissue regeneration	Smooth muscle, liver, placenta, lung fibroblasts, liver	Pulmonary, Cancer, Cardiovascular	Inflammatory and degenerative disorders	Toshikazu Nakimura et al. Proc Jpn Acad Ser B Phys Biol Sci. 2010;86: 588-610
	Scavenger receptor class F member 2	SCARF2	It may function as a cellular adhesion protein, mediating homophilic and heterophilic interactions	Fibroblasts, cardiomyocytes, liver, lung, Sertoli cells	Neurological	Mutations are associated with craniofacial and skeletal abnormalities (Van den Ende-Gupta syndrome)	Junko Ischii et al. J Biol Chem 2002;277:39696-702
Cohort 1	Cathepsin C	CTSC	In immune/inflammatory cells, this protein appears to be a central coordinator for activation of many serine proteases, such as elastase, cathepsin G and granzymes A and B	Macrophages, liver, lung	Cancer, Cardiovascular, Cutaneous, Metabolic	Defects in Dipeptidyl peptidase 1 are involved in Papillon-Lefevre disease, characterized by palmoplantar keratosis and periodontitis.	Alina Minarowska et al. Folia Histochem Cytobiol 2012;50:20-4
	Scavenger receptor class A member 5	SCARA5	Membrane receptor for the the blood-iron homeostasis regulating protein, ferritin. SCARA5 mediates cellular uptake of ferritin-bound iron by stimulating endocytosis from the cell surface, delivering iron within the cell	Fibroblasts, Leydig cells, lung, pancreas, skin	Neurological, Cancer, Eye	Neurodegenerative processes (e.g. Multiple sclerosis)	Jau Yi Li, et al. Dev Cell 2009;16:35-46
	Sialoadhesin	SIGLEC1	A lectin found on the surface of macrophages that predominantly binds neutrophils, but also other immune system cell-types, by interacting with sialic acid molecules within their surface ligands	Macrophages, Kupffer and Hoffbauer cells, lung	Pulmonary, Skeletal, Cancer, Cutaneous, Infectious, Inflammatory	Demyelination, Neuropathies, Graves diseasea, Glomeruonephritis	Adele Hartnell et al. Blood 2001;97:288-96
	Neuropilin-2	NRP2	Vascular endothelial cell growth factor functions as a high affinity receptor for semaphorins 3C, 3F, VEGF-165 and VEGF-145 isoforms of VEGF, and the PLGF-2 isoform of PGF	Monocytes, Hofbauer cells, liver, endothelial cells	Neurological, Cancer, Metabolic	Lymphangioma, Wallerian degeneration	S. Schellenburg et al. Mol Immunol 2017;90:239-244
	Ephrin-A4	EFNA4	Implicated in mediating developmental events, especially in the nervous system and in erythropoiesis and are thought to be crucial for cellular migration	Skin, endocrine, immune cells	Cancer	Cranifrontonasal syndrome, craniosynostosis	Hannah Taylor et al. Eph and ephrins. Curr Biol 2017; 27:R90-R95
	Lysosome membrane protein 2	SCARB2	Participate in membrane transportation, host-virus interactions and the reorganization of the endosomal/lysosomal compartment	Fibroblasts, liver, glandular cells	Neurological, Renal	Hand-foot and mouth disease, Epilepsy, Progressive myoclonus	Ashley Gonzalez et al. Mol Genet Metab 2014; 111:84-91
	Ezrin	EZR	Functions as a protein-tyrosine kinase substrate in microvilli. It is involved in connecting actin cytoskeletal structures to the plasma membrane	Parathyroid gland, lung, skin, adrenal gland	Skeletal, Cancer, Cardiovascular, Cutaneous	Sjögren's syndrome, Neurofibromatosis	Debasis Porre et al. Crit Rev Immunol 2015; 35:15-31
	Laylin	LAYN	Act as a membrane-binding site for the cytoskeleton adaptor protein talin in spreading cells. Layilin may have a role in cell adhesion and motility	Prostatic glandula, endothelial cells	Cancer	Neurofibromatosis, Benign intracranial tumors	Howard Hughes et al. Mol Biol Cell 2001; 12:891-900
