# Supplementary material for: Protein biomarker profiles in serum and CSF in 158 patients with PTLDS or persistent symptoms after presumed tick-bite exposure compared to those in patients with confirmed acute neuroborreliosis
Source: PLoS One. 2022 Nov 3;17(11):e0276407. doi: 10.1371/journal.pone.0276407 (PMC9632922; doi:10.1371/journal.pone.0276407)
Supplement: S3 Table — The table summarize the correlation of the expressed biomarkers to biological process, tissue expression, disease area and associated diseases among patients with ongoing neuroborreliosis in Cohort 2. (XLSX) [file pone.0276407.s003.xlsx]

## Sheet: Blad1
Patient cohort	Gene Biomarker	Gene symbol	Biological process	Tissue expression and specificity	Disease area	Associated diseases	Reference
	C-X-C motif chemokine 10	CXCL10	Elicits its chemotactic activity on monocytes, T cells, NK cells, and dendritic cells	Monocytes, T-cells, endothelial, fibroblasts	Neurological, Renal, Cardiovascular, Cancer, Cutaneous, Infectious	Hepatitis C, Tick-borne encephalitis, Multiple sclerosis, psoriasis	Jens V Stein et al. Immunology 2005;116:1-12
	C-X-C motif chemokine 11	CXCL11	Elicits chemotactic activity on neutrophils and is involved in inflammatory response	Leukocytes, prostatic cells, lymphoid cells, spleen, lung	Inflammatory, Renal, Cancer, Cardiovascular, Infectious	Hepatitis C, Rheumatoid arthritis, chronic pulmonary disease, Multiple sclerosis	Jens V Stein et al. Immunology 2005;116:1-12
	C-X-C motif chemokine 9	CXCL9	Eiicits chemotactic activity on T cells and is involved in inflammatory response	Macrophages, T-cells, liver, lymphoid cells	Inflammatory, Pulmonary, Renal, Cancer, Cutaneous, Hepatic	Hepatitis C, Skin inflammation, Rheumatoid arthritis, Pharyngitis	Jens V Stein et al. Immunology 2005;116:1-12
	Granzyme A	GZMA	A protease in the cytosolic granules of cytotoxic T-cells and NK-cells which activates caspase-independent cell death with morphological features of apoptosis	Placenta, lymph node, spleen, bone marrow. intestine	Pulmonary, Cutaneous, Inflammatory	Inflammatory diseases	Judy Lieberman. Immunol Rev 2010;235:93-104
Cohort 2	Interleukin-18	IL18	Pro-inflammatory cytokine. Induces cell-mediated immunity and inflammatory reactions and release of IFN-gamma in the presence of microbial infection	Epithelial cells, macrophages, spleen, lung, liver	Inflammatory, Metabolic, Neurological, Pulmonary, Skeletal, Cancer, Cardiovascular, Hemic and Lymphatic, Infectious	Haschimotos disease, Thyroiditis, Alzheimers disease, Rheumatoid arthritis	Michael J Robertson et al. Clin Cancer Res 2006;12:4265-73
	Eucaryotic translation initiation factor 4E binding protein 1	4E-BP1	A regulator of protein translation	Pancreas, exocrine cells, liver	Neurological, Infectious	Tuberous sclerosis, Hepatocellular carcinoma	Aurelio Teleman et al. Genes Dev 2005;19:1844-8
	Axin-1	AXIN1	A negative regulator in the Wnt signaling pathway	Ubiquitously	Cancer, Hepatic	Hepatocellular carcinoma, Caudal duplication anomaly	Zhang Yong-guo et al. PlosOne 2012;7(4):e34942
	Caspase-8	CASP-8	Cystein protease. Involved in actiation of caspase in apoptosis and also in the activation of T, B, and NK cells and macrophage differentiation	Monocytes, NK-cells, spleen, thymus	Pulmonary, Hemic and Lymphatic	Immunodeficiency	Dan Weng et al. Proc Natl Acad Sci USA 2014;111:7391-6
	C-type lectin domain family 1 member B	CLEC1B	Cellmembrane receptor with roles in platelet activation and lymph vessel development	Myeloid cells, NK cells, liver	Neurological, Renal, Skeletal, Cancer, Cardiovascular, Digestive, Infectious, Metabolic	Bleeding disorder	Danyang Meng et al. Front Immunol 2021;12:688643
	Protein S100-A12	EN-RAGE	A calcium-, zinc-, and copper-binding protein involved in regulation of inflammatory processes and immune response	Monocytes, macrophages neutrophils, bone marrow	Inflammatory; Neurological	Asthma, Rheumatoid arthritis, inflammatory bowel disease	Zheng Yang et al. J Allergy clin Immunol 2007; 119-106-114
	Tumor necrosis factor ligand superfamily member 14	TNFSF14	Pro-inflammatory cytokine. Plays a role in T-cell homing into inflamed tissue and induction of matrix metalloproteinases in macrophages	Spleen, monocyte, lymphoid tissue, heart, liver, lung	Inflammatory, Neurological, Skeletal, Cardiovascular	Rheumatoid arthritis, Sickle-cell disease, Ulcerative cystitis	Huifeng Fen et al. Front Immunol 2021;11:614781
