# Supplementary material for: Protein biomarker profiles in serum and CSF in 158 patients with PTLDS or persistent symptoms after presumed tick-bite exposure compared to those in patients with confirmed acute neuroborreliosis
Source: PLoS One. 2022 Nov 3;17(11):e0276407. doi: 10.1371/journal.pone.0276407 (PMC9632922; doi:10.1371/journal.pone.0276407)
Supplement: S1 File — Statistical test data and results of t-test, and cluster calculations of CSF and serum. (XLSX) [file pone.0276407.s004.xlsx]

## Sheet: T-test TBI - CSF
Assay	Name	estimate (Pos - Neg)	TBI_pos	TBI_neg	statistic	p.value	parameter	conf.low	conf.high	method	alternative	Adjusted_pval	Threshold
OID00334	GM-CSF-R-alpha	-0.359209	4.98272	5.34193	-2.32652	0.0222415	89.7981	-0.665956	-0.0524618	Welch Two Sample t-test	two.sided	0.988861	Non-significant
OID00520	CXCL5	0.212112	3.14847	2.93636	2.0596	0.0422643	91.9369	0.00756897	0.416655	Welch Two Sample t-test	two.sided	0.988861	Non-significant
OID00317	ADAM 22	0.116964	9.11878	9.00181	2.01794	0.0461243	105.982	0.00204827	0.231881	Welch Two Sample t-test	two.sided	0.988861	Non-significant
OID00534	CXCL6	0.272843	1.92572	1.65288	1.99236	0.0495471	84.8321	0.000552731	0.545134	Welch Two Sample t-test	two.sided	0.988861	Non-significant
OID00377	Nr-CAM	0.023254	10.3516	10.3283	1.85842	0.0660947	98.5093	-0.00157554	0.0480835	Welch Two Sample t-test	two.sided	0.988861	Non-significant
OID00325	BCAN	0.0248863	10.3113	10.2864	1.72771	0.0869379	106.512	-0.00366979	0.0534423	Welch Two Sample t-test	two.sided	0.988861	Non-significant
OID00558	STAMPB	0.0719458	0.951169	0.879223	1.51962	0.131895	95.9462	-0.0220331	0.165925	Welch Two Sample t-test	two.sided	0.988861	Non-significant
OID00489	IL-20RA	0.037671	0.573949	0.536278	1.44955	0.15113	79.2408	-0.0140544	0.0893965	Welch Two Sample t-test	two.sided	0.988861	Non-significant
OID00314	RGMB	0.106075	8.63628	8.5302	1.36818	0.174142	106.211	-0.0476319	0.259782	Welch Two Sample t-test	two.sided	0.988861	Non-significant
OID00519	Beta-NGF	0.055212	0.644428	0.589216	1.36253	0.176095	99.9037	-0.025183	0.135607	Welch Two Sample t-test	two.sided	0.988861	Non-significant
OID00513	CCL19	0.299981	5.89112	5.59114	1.36137	0.176632	94.5436	-0.1375	0.737462	Welch Two Sample t-test	two.sided	0.988861	Non-significant
OID00518	PD-L1	0.120182	5.37342	5.25324	1.2994	0.196497	111.06	-0.0630925	0.303456	Welch Two Sample t-test	two.sided	0.988861	Non-significant
OID00477	CD244	0.0981176	1.75706	1.65895	1.2971	0.197527	101.923	-0.0519233	0.248158	Welch Two Sample t-test	two.sided	0.988861	Non-significant
OID00373	LAIR-2	0.280161	6.51571	6.23555	1.28983	0.199294	136.229	-0.149373	0.709695	Welch Two Sample t-test	two.sided	0.988861	Non-significant
OID00498	CCL4	0.136136	3.07656	2.94043	1.2828	0.203051	84.9545	-0.0748686	0.34714	Welch Two Sample t-test	two.sided	0.988861	Non-significant
OID00369	Dkk-4	0.105057	3.12466	3.0196	1.2769	0.204341	109.429	-0.0580025	0.268117	Welch Two Sample t-test	two.sided	0.988861	Non-significant
OID00561	TNFB	0.0932048	1.1915	1.0983	1.26732	0.208334	89.3575	-0.0529191	0.239329	Welch Two Sample t-test	two.sided	0.988861	Non-significant
OID00312	sFRP-3	0.0391904	3.87771	3.83852	1.26411	0.208807	112.333	-0.0222348	0.100616	Welch Two Sample t-test	two.sided	0.988861	Non-significant
OID00329	THY 1	0.0155649	11.0131	10.9975	1.24473	0.215942	107.333	-0.00922323	0.0403531	Welch Two Sample t-test	two.sided	0.988861	Non-significant
OID00530	CCL23	0.0999863	1.89971	1.79973	1.23639	0.219142	102.392	-0.0604107	0.260383	Welch Two Sample t-test	two.sided	0.988861	Non-significant
OID00367	SPOCK1	0.0710491	7.39098	7.31993	1.23577	0.219366	102.588	-0.0429816	0.18508	Welch Two Sample t-test	two.sided	0.988861	Non-significant
OID00510	MMP-1	-0.155054	3.24903	3.40408	-1.22999	0.221282	111.772	-0.404833	0.0947247	Welch Two Sample t-test	two.sided	0.988861	Non-significant
OID00550	CASP-8	0.0889929	1.1732	1.08421	1.23017	0.222111	82.9284	-0.0548939	0.23288	Welch Two Sample t-test	two.sided	0.988861	Non-significant
OID00479	OPG	0.107844	9.30139	9.19355	1.22616	0.222591	117.546	-0.066334	0.282023	Welch Two Sample t-test	two.sided	0.988861	Non-significant
OID00491	CST5	0.0306697	4.85553	4.82486	1.19391	0.235426	96.9153	-0.0203152	0.0816546	Welch Two Sample t-test	two.sided	0.988861	Non-significant
OID00361	N-CDase	-0.0543276	1.12405	1.17838	-1.18514	0.239063	90.578	-0.14539	0.0367351	Welch Two Sample t-test	two.sided	0.988861	Non-significant
OID00488	TRAIL	0.0633569	1.9286	1.86524	1.13865	0.257587	99.2924	-0.0470447	0.173759	Welch Two Sample t-test	two.sided	0.988861	Non-significant
OID00542	CD40	0.0890764	8.99665	8.90758	1.13545	0.258637	110.776	-0.0663815	0.244534	Welch Two Sample t-test	two.sided	0.988861	Non-significant
OID00353	MDGA1	0.115703	7.38011	7.2644	1.08449	0.28041	115.377	-0.0956207	0.327028	Welch Two Sample t-test	two.sided	0.988861	Non-significant
OID00307	CPA2	-0.103759	3.82967	3.93343	-1.04985	0.296066	111.012	-0.2996	0.0920827	Welch Two Sample t-test	two.sided	0.988861	Non-significant
OID05124	CD8A	0.155915	2.76578	2.60987	1.04358	0.299481	89.7262	-0.140913	0.452743	Welch Two Sample t-test	two.sided	0.988861	Non-significant
OID00344	PVR	0.0995335	5.17758	5.07805	1.02357	0.308435	103.134	-0.0933197	0.292387	Welch Two Sample t-test	two.sided	0.988861	Non-significant
OID00366	CLM-1	0.129762	4.44292	4.31316	1.00273	0.318186	110.402	-0.126686	0.38621	Welch Two Sample t-test	two.sided	0.988861	Non-significant
OID00363	N2DL-2	0.102916	4.66407	4.56115	0.990828	0.323938	110.284	-0.102921	0.308753	Welch Two Sample t-test	two.sided	0.988861	Non-significant
OID00365	TNFRSF21	0.0364943	10.2944	10.2579	0.97121	0.333998	91.7149	-0.0381382	0.111127	Welch Two Sample t-test	two.sided	0.988861	Non-significant
OID00476	CDCP1	0.0804732	4.01707	3.9366	0.937125	0.350853	104.613	-0.0898033	0.25075	Welch Two Sample t-test	two.sided	0.988861	Non-significant
OID00551	CCL25	0.042703	0.863783	0.82108	0.930795	0.353951	112.594	-0.0481931	0.133599	Welch Two Sample t-test	two.sided	0.988861	Non-significant
OID00337	CD200	0.0794641	10.0187	9.93927	0.926344	0.356538	98.2129	-0.0907639	0.249692	Welch Two Sample t-test	two.sided	0.988861	Non-significant
OID00313	EPHB6	0.109214	5.72878	5.61957	0.921155	0.359185	100.091	-0.126007	0.344435	Welch Two Sample t-test	two.sided	0.988861	Non-significant
OID00293	VWC2	0.0926931	4.46803	4.37533	0.91601	0.361925	97.3769	-0.108136	0.293522	Welch Two Sample t-test	two.sided	0.988861	Non-significant
OID00553	TNFRSF9	0.0645571	2.53478	2.47022	0.91241	0.363591	107.678	-0.0756954	0.20481	Welch Two Sample t-test	two.sided	0.988861	Non-significant
OID00356	CTSC	-0.0612901	5.51629	5.57758	-0.8955	0.372622	102.306	-0.19704	0.0744601	Welch Two Sample t-test	two.sided	0.988861	Non-significant
OID00481	uPA	0.0718085	6.68296	6.61115	0.895197	0.37281	101.013	-0.0873168	0.230934	Welch Two Sample t-test	two.sided	0.988861	Non-significant
OID00338	NTRK2	0.0561492	6.82326	6.76712	0.874484	0.384067	94.7185	-0.0713255	0.183624	Welch Two Sample t-test	two.sided	0.988861	Non-significant
OID00351	BMP-4	-0.11204	1.16049	1.27253	-0.860657	0.391746	88.7435	-0.370713	0.146634	Welch Two Sample t-test	two.sided	0.988861	Non-significant
OID00316	CNTN5	0.0760124	7.15209	7.07608	0.824157	0.411871	97.0451	-0.107039	0.259063	Welch Two Sample t-test	two.sided	0.988861	Non-significant
OID00499	CD6	0.0443484	0.440821	0.396472	0.824837	0.412839	58.0896	-0.0632729	0.15197	Welch Two Sample t-test	two.sided	0.988861	Non-significant
OID00305	RGMA	0.0465939	9.1282	9.08161	0.806721	0.421979	88.9626	-0.068169	0.161357	Welch Two Sample t-test	two.sided	0.988861	Non-significant
OID00378	KYNU	-0.0260651	-0.466447	-0.440382	-0.801463	0.424389	124.613	-0.090432	0.0383017	Welch Two Sample t-test	two.sided	0.988861	Non-significant
OID00295	CLM-6	0.0690785	4.1322	4.06312	0.782629	0.435807	94.2479	-0.106167	0.244324	Welch Two Sample t-test	two.sided	0.988861	Non-significant
OID00496	CXCL1	0.0802956	5.7173	5.637	0.765033	0.44612	96.42	-0.128031	0.288622	Welch Two Sample t-test	two.sided	0.988861	Non-significant
OID01213	DNER	0.0180998	10.3332	10.3151	0.755539	0.451698	100.211	-0.0294273	0.0656269	Welch Two Sample t-test	two.sided	0.988861	Non-significant
OID00326	LAYN	0.0870301	9.11049	9.02346	0.745273	0.457744	106.785	-0.14447	0.31853	Welch Two Sample t-test	two.sided	0.988861	Non-significant
OID00538	SIRT2	0.0570872	2.11559	2.0585	0.74501	0.457759	117.049	-0.0946661	0.208841	Welch Two Sample t-test	two.sided	0.988861	Non-significant
OID00539	CCL28	0.038443	0.794562	0.756119	0.735855	0.463625	95.3519	-0.0652667	0.142153	Welch Two Sample t-test	two.sided	0.988861	Non-significant
OID00324	gal-8	0.0579366	4.51687	4.45893	0.735146	0.464012	97.6768	-0.098465	0.214338	Welch Two Sample t-test	two.sided	0.988861	Non-significant
OID00506	TNFSF14	0.0411135	0.806712	0.765598	0.727016	0.469136	88.4431	-0.0712618	0.153489	Welch Two Sample t-test	two.sided	0.988861	Non-significant
OID00480	LAP TGF-beta-1	0.0891682	4.00366	3.91449	0.717801	0.474448	106.75	-0.157098	0.335434	Welch Two Sample t-test	two.sided	0.988861	Non-significant
OID00321	RSPO1	-0.0218705	1.4655	1.48737	-0.716044	0.475565	104.228	-0.0824379	0.0386969	Welch Two Sample t-test	two.sided	0.988861	Non-significant
OID00509	FGF-5	0.0641794	0.996192	0.932012	0.691071	0.491363	86.8904	-0.120412	0.248771	Welch Two Sample t-test	two.sided	0.988861	Non-significant
OID00522	HGF	0.0611459	8.08682	8.02567	0.689596	0.491993	103.397	-0.1147	0.236992	Welch Two Sample t-test	two.sided	0.988861	Non-significant
OID00536	4E-BP1	0.0543932	1.61842	1.56403	0.674222	0.501686	102.624	-0.105615	0.214401	Welch Two Sample t-test	two.sided	0.988861	Non-significant
OID00523	IL-12B	0.055743	1.82798	1.77224	0.662128	0.509623	87.8365	-0.111567	0.223052	Welch Two Sample t-test	two.sided	0.988861	Non-significant
OID00346	SKR3	0.0567622	5.90879	5.85203	0.649486	0.517514	99.9522	-0.116629	0.230154	Welch Two Sample t-test	two.sided	0.988861	Non-significant
OID00562	CSF-1	0.0436268	9.06144	9.01781	0.649302	0.517552	105.67	-0.0895893	0.176843	Welch Two Sample t-test	two.sided	0.988861	Non-significant
OID00375	TN-R	0.0362954	6.22474	6.18844	0.636145	0.526122	100.938	-0.0768877	0.149479	Welch Two Sample t-test	two.sided	0.988861	Non-significant
OID00354	IL-5R-alpha	0.0114388	0.92926	0.917821	0.633557	0.528228	77.8144	-0.0245071	0.0473847	Welch Two Sample t-test	two.sided	0.988861	Non-significant
OID00322	HAGH	0.046159	2.26738	2.22122	0.609234	0.543911	89.5947	-0.104372	0.19669	Welch Two Sample t-test	two.sided	0.988861	Non-significant
OID00560	ADA	-0.0797041	1.02935	1.10905	-0.607047	0.545236	97.1227	-0.34029	0.180882	Welch Two Sample t-test	two.sided	0.988861	Non-significant
OID00345	TNFRSF12A	0.04474	4.88594	4.8412	0.6049	0.546457	113.099	-0.101792	0.191272	Welch Two Sample t-test	two.sided	0.988861	Non-significant
OID00374	MANF	0.0398146	2.96217	2.92236	0.598609	0.55067	109.532	-0.0920026	0.171632	Welch Two Sample t-test	two.sided	0.988861	Non-significant
OID00335	Beta-NGF	0.0247508	2.32151	2.29676	0.597108	0.551706	106.216	-0.0574281	0.10693	Welch Two Sample t-test	two.sided	0.988861	Non-significant
OID00370	EDA2R	0.0656128	7.89811	7.8325	0.592781	0.554709	96.8831	-0.154072	0.285298	Welch Two Sample t-test	two.sided	0.988861	Non-significant
OID00290	CADM3	0.0172149	7.39918	7.38196	0.58007	0.563115	104.521	-0.0416328	0.0760627	Welch Two Sample t-test	two.sided	0.988861	Non-significant
OID00512	FGF-21	-0.0183407	0.746716	0.765057	-0.574957	0.566217	144.123	-0.0813916	0.0447102	Welch Two Sample t-test	two.sided	0.988861	Non-significant
OID00342	SCARF2	-0.0399147	1.94716	1.98707	-0.575376	0.566238	107.621	-0.177427	0.0975972	Welch Two Sample t-test	two.sided	0.988861	Non-significant
OID00315	SIGLEC1	-0.0439854	1.79604	1.84003	-0.57273	0.568131	98.6232	-0.196379	0.108409	Welch Two Sample t-test	two.sided	0.988861	Non-significant
OID00555	TWEAK	0.0548483	9.57105	9.5162	0.570946	0.569135	116.632	-0.135411	0.245107	Welch Two Sample t-test	two.sided	0.988861	Non-significant
OID00358	DDR1	0.038493	6.87376	6.83527	0.549704	0.583758	99.2043	-0.100448	0.177434	Welch Two Sample t-test	two.sided	0.988861	Non-significant
OID00552	CX3CL1	0.0460381	3.59429	3.54825	0.546607	0.585824	103.623	-0.120991	0.213067	Welch Two Sample t-test	two.sided	0.988861	Non-significant
OID00303	ROBO2	0.0587109	6.39077	6.33206	0.545573	0.586547	102.303	-0.154732	0.272154	Welch Two Sample t-test	two.sided	0.988861	Non-significant
OID00368	IL12	0.0521513	3.39207	3.33992	0.527933	0.598879	87.7078	-0.14417	0.248473	Welch Two Sample t-test	two.sided	0.988861	Non-significant
OID00486	CXCL11	0.0803921	2.56104	2.48064	0.525659	0.600226	105.749	-0.222827	0.383611	Welch Two Sample t-test	two.sided	0.988861	Non-significant
OID00319	ADAM 23	0.0336013	3.59453	3.56093	0.499889	0.6184	88.0656	-0.099978	0.167181	Welch Two Sample t-test	two.sided	0.988861	Non-significant
OID00547	LIF	0.0279671	0.63487	0.606903	0.498123	0.619207	135.192	-0.083069	0.139003	Welch Two Sample t-test	two.sided	0.988861	Non-significant
OID00310	MSR1	0.0435131	3.16407	3.12056	0.492519	0.623374	105.649	-0.131652	0.218678	Welch Two Sample t-test	two.sided	0.988861	Non-significant
OID00372	NTRK3	0.0403898	7.58225	7.54186	0.478691	0.633168	103.481	-0.12694	0.207719	Welch Two Sample t-test	two.sided	0.988861	Non-significant
OID00336	SCARA5	0.0413573	3.47838	3.43703	0.476496	0.634761	99.9657	-0.130841	0.213556	Welch Two Sample t-test	two.sided	0.988861	Non-significant
OID00549	MCP-2	0.0475167	5.28271	5.2352	0.466799	0.641565	110.177	-0.154209	0.249242	Welch Two Sample t-test	two.sided	0.988861	Non-significant
OID00505	CCL11	0.0291026	0.882192	0.85309	0.454557	0.650579	85.5513	-0.0981824	0.156387	Welch Two Sample t-test	two.sided	0.988861	Non-significant
OID00341	DRAXIN	0.0321786	8.50205	8.46987	0.453201	0.651447	94.1669	-0.108796	0.173154	Welch Two Sample t-test	two.sided	0.988861	Non-significant
OID00355	PDGF-R-alpha	-0.035532	4.08454	4.12007	-0.451087	0.652959	94.5643	-0.191919	0.120855	Welch Two Sample t-test	two.sided	0.988861	Non-significant
OID00533	Flt3L	0.0363122	8.27167	8.23536	0.447793	0.655207	107.103	-0.124441	0.197065	Welch Two Sample t-test	two.sided	0.988861	Non-significant
OID00471	IL8	0.0380702	8.18907	8.151	0.442996	0.658666	106.656	-0.132298	0.208439	Welch Two Sample t-test	two.sided	0.988861	Non-significant
OID00339	GZMA	0.0439098	3.47231	3.4284	0.438827	0.661807	92.8336	-0.154798	0.242617	Welch Two Sample t-test	two.sided	0.988861	Non-significant
OID00297	SMOC2	-0.0436647	5.41689	5.46056	-0.43592	0.663923	91.397	-0.242622	0.155293	Welch Two Sample t-test	two.sided	0.988861	Non-significant
OID00287	NMNAT1	0.0411456	1.82607	1.78492	0.417733	0.677192	85.2735	-0.154684	0.236976	Welch Two Sample t-test	two.sided	0.988861	Non-significant
OID00328	GDF-8	-0.0217436	2.85033	2.87207	-0.41603	0.67821	108.52	-0.125335	0.0818482	Welch Two Sample t-test	two.sided	0.988861	Non-significant
OID00309	SMPD1	0.0288444	3.53273	3.50388	0.415378	0.678637	115.351	-0.108701	0.16639	Welch Two Sample t-test	two.sided	0.988861	Non-significant
OID00531	CD5	0.0470035	0.476351	0.429347	0.405949	0.685915	76.3823	-0.183587	0.277594	Welch Two Sample t-test	two.sided	0.988861	Non-significant
OID00308	CD38	0.0432025	5.35895	5.31574	0.39567	0.693284	90.0568	-0.173717	0.260122	Welch Two Sample t-test	two.sided	0.988861	Non-significant
OID00500	SCF	0.0305879	4.78421	4.75362	0.372273	0.710424	107.217	-0.132291	0.193467	Welch Two Sample t-test	two.sided	0.988861	Non-significant
OID00300	SCARB2	0.0281166	5.01487	4.98675	0.369756	0.712335	101.492	-0.122719	0.178953	Welch Two Sample t-test	two.sided	0.988861	Non-significant
OID00304	CRTAM	-0.0211137	0.978808	0.999922	-0.36861	0.713217	97.491	-0.13479	0.0925625	Welch Two Sample t-test	two.sided	0.988861	Non-significant
OID00299	EFNA4	0.0235487	2.26253	2.23898	0.366271	0.714881	107.745	-0.103894	0.150992	Welch Two Sample t-test	two.sided	0.988861	Non-significant
OID00535	CXCL10	0.0668786	8.9116	8.84472	0.36082	0.718993	100.356	-0.300838	0.434595	Welch Two Sample t-test	two.sided	0.988861	Non-significant
OID00490	CXCL9	0.0717078	3.24172	3.17001	0.355224	0.723092	111.696	-0.328277	0.471692	Welch Two Sample t-test	two.sided	0.988861	Non-significant
OID00327	NEP	0.0174757	1.52787	1.51039	0.34754	0.728892	103.523	-0.0822446	0.117196	Welch Two Sample t-test	two.sided	0.988861	Non-significant
OID00472	VEGFA	0.0277821	8.99517	8.96739	0.325942	0.745147	100.41	-0.141316	0.19688	Welch Two Sample t-test	two.sided	0.988861	Non-significant
OID00350	GCP5	0.0272873	5.94861	5.92133	0.306899	0.759534	103.848	-0.149033	0.203608	Welch Two Sample t-test	two.sided	0.988861	Non-significant
OID00511	LIF-R	0.0205653	3.37842	3.35785	0.30369	0.76193	111.463	-0.113617	0.154747	Welch Two Sample t-test	two.sided	0.988861	Non-significant
OID00376	CD200R1	-0.00741193	0.963402	0.970814	-0.293683	0.769606	100.472	-0.0574803	0.0426564	Welch Two Sample t-test	two.sided	0.988861	Non-significant
OID00494	OSM	0.0064351	0.613408	0.606972	0.282903	0.777741	119.349	-0.0386042	0.0514744	Welch Two Sample t-test	two.sided	0.988861	Non-significant
OID00515	IL-10RB	0.018292	2.17381	2.15552	0.270229	0.787497	108.621	-0.115874	0.152458	Welch Two Sample t-test	two.sided	0.988861	Non-significant
OID00364	PLXNB1	-0.0190521	3.35803	3.37708	-0.269828	0.787814	106.727	-0.159029	0.120925	Welch Two Sample t-test	two.sided	0.988861	Non-significant
OID00478	IL7	-0.0118958	0.703143	0.715039	-0.2665	0.790291	125.818	-0.100233	0.0764413	Welch Two Sample t-test	two.sided	0.988861	Non-significant
OID00288	NRP2	0.0163232	2.18252	2.1662	0.266306	0.79058	95.1229	-0.10536	0.138006	Welch Two Sample t-test	two.sided	0.988861	Non-significant
OID00332	CDH3	-0.0197738	3.22548	3.24526	-0.253447	0.800555	82.2237	-0.174973	0.135425	Welch Two Sample t-test	two.sided	0.988861	Non-significant
OID00527	MMP-10	0.0178463	1.68057	1.66272	0.252697	0.801014	101.478	-0.122244	0.157936	Welch Two Sample t-test	two.sided	0.988861	Non-significant
OID00359	JAM-B	0.0127645	11.0162	11.0035	0.204849	0.83809	104.256	-0.110798	0.136327	Welch Two Sample t-test	two.sided	0.988861	Non-significant
OID00298	NBL1	0.00998496	5.35743	5.34745	0.203774	0.838906	110.186	-0.0871201	0.10709	Welch Two Sample t-test	two.sided	0.988861	Non-significant
OID00333	GFR-alpha-1	-0.0141698	6.26027	6.27444	-0.195675	0.845266	98.9201	-0.157858	0.129519	Welch Two Sample t-test	two.sided	0.988861	Non-significant
OID00357	CDH6	0.0160403	2.39002	2.37398	0.185654	0.853083	102.418	-0.155323	0.187404	Welch Two Sample t-test	two.sided	0.988861	Non-significant
OID00504	MCP-4	0.0237282	5.40626	5.38254	0.183407	0.854929	82.5336	-0.233614	0.281071	Welch Two Sample t-test	two.sided	0.988861	Non-significant
OID00320	MATN3	0.0167226	9.1969	9.18017	0.177932	0.859095	113.239	-0.169471	0.202916	Welch Two Sample t-test	two.sided	0.988861	Non-significant
OID00484	MCP-1	-0.0151224	11.4735	11.4886	-0.174734	0.861628	104.185	-0.186742	0.156497	Welch Two Sample t-test	two.sided	0.988861	Non-significant
OID00318	CLEC1B	-0.0120079	0.689285	0.701293	-0.163223	0.870686	95.7889	-0.158042	0.134026	Welch Two Sample t-test	two.sided	0.988861	Non-significant
OID00503	TGF-alpha	-0.0116799	6.4852	6.49688	-0.153937	0.877996	92.1072	-0.162371	0.139011	Welch Two Sample t-test	two.sided	0.988861	Non-significant
OID00501	IL18	0.0107686	1.9436	1.93283	0.146715	0.883614	114.947	-0.134619	0.156156	Welch Two Sample t-test	two.sided	0.988861	Non-significant
OID00482	IL6	-0.015793	3.5174	3.53319	-0.140029	0.888877	117.793	-0.23914	0.207554	Welch Two Sample t-test	two.sided	0.988861	Non-significant
OID00292	UNC5C	-0.0120149	4.86629	4.8783	-0.134739	0.893085	101.476	-0.188898	0.164868	Welch Two Sample t-test	two.sided	0.988861	Non-significant
OID05024	MAPT	0.0184823	3.33358	3.3151	0.129085	0.897554	98.3002	-0.265641	0.302606	Welch Two Sample t-test	two.sided	0.988861	Non-significant
OID00302	PRTG	-0.00767104	4.30617	4.31384	-0.129018	0.897592	103.965	-0.125577	0.110235	Welch Two Sample t-test	two.sided	0.988861	Non-significant
OID00306	PLXNB3	0.0111417	5.38545	5.3743	0.128533	0.897982	101.11	-0.160812	0.183095	Welch Two Sample t-test	two.sided	0.988861	Non-significant
OID00532	CCL3	0.012108	3.62	3.6079	0.118786	0.905679	101.463	-0.190084	0.2143	Welch Two Sample t-test	two.sided	0.988861	Non-significant
OID00294	Siglec-9	0.0105806	3.8011	3.79052	0.111829	0.911204	91.5612	-0.177343	0.198504	Welch Two Sample t-test	two.sided	0.988861	Non-significant
OID00330	WFIKKN1	0.00327888	0.541816	0.538537	0.107247	0.914813	97.6785	-0.0573951	0.0639529	Welch Two Sample t-test	two.sided	0.988861	Non-significant
OID00347	FLRT2	-0.0058997	4.50786	4.51376	-0.0987177	0.921545	108.417	-0.124356	0.112556	Welch Two Sample t-test	two.sided	0.988861	Non-significant
OID00348	CPM	0.00753485	6.46245	6.45491	0.0793135	0.936915	120.525	-0.180552	0.195621	Welch Two Sample t-test	two.sided	0.988861	Non-significant
OID00362	NAAA	0.00282983	0.999549	0.996719	0.0530866	0.957765	103.735	-0.102881	0.108541	Welch Two Sample t-test	two.sided	0.988861	Non-significant
OID00360	CTSS	0.00194214	6.62386	6.62192	0.0494927	0.960612	116.242	-0.0757776	0.0796619	Welch Two Sample t-test	two.sided	0.988861	Non-significant
OID00331	TMPRSS5	0.00456893	7.50398	7.49941	0.046062	0.963368	85.3714	-0.192637	0.201775	Welch Two Sample t-test	two.sided	0.988861	Non-significant
OID00311	Alpha-2-MRAP	-0.00265558	6.12779	6.13044	-0.0362437	0.971152	113.72	-0.147807	0.142496	Welch Two Sample t-test	two.sided	0.988861	Non-significant
OID00545	FGF-19	0.00284602	4.49254	4.4897	0.0327536	0.973928	114.485	-0.169278	0.17497	Welch Two Sample t-test	two.sided	0.988861	Non-significant
OID00296	EZR	-0.00176061	2.80195	2.80371	-0.0284454	0.977372	86.9499	-0.124783	0.121262	Welch Two Sample t-test	two.sided	0.988861	Non-significant
OID00323	LXN	-0.000883143	0.0816498	0.0825329	-0.0251768	0.979971	88.2834	-0.0705894	0.0688231	Welch Two Sample t-test	two.sided	0.988861	Non-significant
OID00517	IL-18R1	-0.00174531	2.82168	2.82343	-0.0196587	0.984351	111.745	-0.177656	0.174166	Welch Two Sample t-test	two.sided	0.988861	Non-significant
OID00301	NCAN	-0.000383533	8.76817	8.76856	-0.017464	0.986104	92.3614	-0.0439983	0.0432313	Welch Two Sample t-test	two.sided	0.988861	Non-significant
OID00343	GDNFR-alpha-3	0.00106159	5.24821	5.24714	0.0139912	0.988861	116.526	-0.149212	0.151335	Welch Two Sample t-test	two.sided	0.988861	Non-significant

## Sheet: T-test TBI - Serum
Assay	Name	estimate (Pos - Neg)	TBI_pos	TBI_neg	statistic	p.value	parameter	conf.low	conf.high	method	alternative	Adjusted_pval	Threshold
OID00334	GM-CSF-R-alpha	-0.453966	6.47713	6.9311	-3.1584	0.00213525	93.7161	-0.739362	-0.16857	Welch Two Sample t-test	two.sided	0.197297	Non-significant
OID00350	GCP5	-0.344204	5.36859	5.71279	-3.11585	0.00246681	89.2822	-0.563694	-0.124715	Welch Two Sample t-test	two.sided	0.197297	Non-significant
OID00503	TGF-alpha	-0.372464	6.01953	6.39199	-2.97009	0.00360756	117.999	-0.6208	-0.124128	Welch Two Sample t-test	two.sided	0.197297	Non-significant
OID00494	OSM	-0.371829	6.38994	6.76176	-2.82563	0.00549888	124.423	-0.632278	-0.111381	Welch Two Sample t-test	two.sided	0.197297	Non-significant
OID00500	SCF	-0.344915	9.77678	10.1217	-2.86746	0.00554204	66.3096	-0.585053	-0.104778	Welch Two Sample t-test	two.sided	0.197297	Non-significant
OID00340	G-CSF	-0.223996	3.30978	3.53378	-2.39773	0.0182157	107.821	-0.409174	-0.0388179	Welch Two Sample t-test	two.sided	0.512907	Non-significant
OID00472	VEGFA	-0.24698	10.2988	10.5458	-2.34738	0.0208614	100.73	-0.455705	-0.0382549	Welch Two Sample t-test	two.sided	0.512907	Non-significant
OID00561	TNFB	-0.247438	4.92417	5.1716	-2.29247	0.0241523	92.234	-0.461799	-0.0330771	Welch Two Sample t-test	two.sided	0.512907	Non-significant
OID00360	CTSS	-0.0878169	6.85245	6.94026	-2.25884	0.0259335	106.33	-0.164891	-0.0107424	Welch Two Sample t-test	two.sided	0.512907	Non-significant
OID00362	NAAA	-0.239713	4.12639	4.3661	-2.16984	0.0329158	81.9265	-0.459487	-0.0199398	Welch Two Sample t-test	two.sided	0.585902	Non-significant
OID00522	HGF	-0.170065	9.25478	9.42485	-2.05242	0.0424187	114.019	-0.334212	-0.00591852	Welch Two Sample t-test	two.sided	0.621306	Non-significant
OID00322	HAGH	0.280414	2.95072	2.6703	2.04795	0.0442174	71.907	0.00745488	0.553373	Welch Two Sample t-test	two.sided	0.621306	Non-significant
OID00351	BMP-4	-0.493459	4.39151	4.88496	-2.03374	0.0453763	78.0538	-0.976505	-0.0104118	Welch Two Sample t-test	two.sided	0.621306	Non-significant
OID00298	NBL1	-0.0581585	6.23606	6.29422	-1.91304	0.0590333	86.9887	-0.118584	0.00226723	Welch Two Sample t-test	two.sided	0.703159	Non-significant
OID00520	CXCL5	-0.294061	12.0776	12.3717	-1.90992	0.0598846	76.6544	-0.600667	0.0125448	Welch Two Sample t-test	two.sided	0.703159	Non-significant
OID00478	IL7	-0.176631	4.10678	4.28341	-1.87768	0.0632053	104.798	-0.363156	0.00989409	Welch Two Sample t-test	two.sided	0.703159	Non-significant
OID00288	NRP2	-0.229304	7.80897	8.03827	-1.81015	0.0740745	79.0177	-0.481448	0.0228392	Welch Two Sample t-test	two.sided	0.711003	Non-significant
OID00377	Nr-CAM	-0.0780445	9.37405	9.45209	-1.80262	0.0747503	91.2121	-0.164042	0.00795297	Welch Two Sample t-test	two.sided	0.711003	Non-significant
OID00474	MCP-3	-0.187782	2.06627	2.25406	-1.79188	0.0758936	110.344	-0.395456	0.0198925	Welch Two Sample t-test	two.sided	0.711003	Non-significant
OID00505	CCL11	-0.296903	6.8376	7.13451	-1.77688	0.0799938	69.0162	-0.630242	0.0364348	Welch Two Sample t-test	two.sided	0.711945	Non-significant
OID00554	NT-3	-0.193108	1.36637	1.55947	-1.69342	0.0924509	150.051	-0.418428	0.0322126	Welch Two Sample t-test	two.sided	0.783632	Non-significant
OID00486	CXCL11	-0.273576	7.74334	8.01692	-1.60888	0.110575	107.52	-0.610645	0.0634923	Welch Two Sample t-test	two.sided	0.796307	Non-significant
OID00302	PRTG	-0.176808	6.53756	6.71437	-1.5039	0.134691	151.237	-0.409092	0.0554759	Welch Two Sample t-test	two.sided	0.796307	Non-significant
OID00361	N-CDase	-0.167745	4.61942	4.78716	-1.50818	0.135021	89.7391	-0.388718	0.0532286	Welch Two Sample t-test	two.sided	0.796307	Non-significant
OID00547	LIF	-0.0857791	0.192257	0.278036	-1.47818	0.141462	149.547	-0.200444	0.0288856	Welch Two Sample t-test	two.sided	0.796307	Non-significant
OID00480	LAP TGF-beta-1	-0.119152	7.75277	7.87193	-1.4761	0.143246	94.3985	-0.279417	0.0411127	Welch Two Sample t-test	two.sided	0.796307	Non-significant
OID00551	CCL25	-0.258734	5.60039	5.85912	-1.45258	0.150607	73.3032	-0.613703	0.0962341	Welch Two Sample t-test	two.sided	0.796307	Non-significant
OID00303	ROBO2	-0.124788	6.67123	6.79601	-1.44124	0.153645	75.5914	-0.297248	0.0476728	Welch Two Sample t-test	two.sided	0.796307	Non-significant
OID00315	SIGLEC1	-0.136595	5.62479	5.76138	-1.42309	0.158381	84.7681	-0.327446	0.0542562	Welch Two Sample t-test	two.sided	0.796307	Non-significant
OID00555	TWEAK	-0.156284	9.65211	9.80839	-1.4248	0.158672	69.7763	-0.375062	0.0624944	Welch Two Sample t-test	two.sided	0.796307	Non-significant
OID00534	CXCL6	-0.194281	9.1609	9.35518	-1.42161	0.158907	82.539	-0.466119	0.0775578	Welch Two Sample t-test	two.sided	0.796307	Non-significant
OID00358	DDR1	-0.0738179	6.69365	6.76747	-1.40432	0.163903	84.1642	-0.178346	0.0307102	Welch Two Sample t-test	two.sided	0.796307	Non-significant
OID00517	IL-18R1	-0.11203	8.16202	8.27405	-1.38229	0.169483	118.458	-0.272517	0.0484576	Welch Two Sample t-test	two.sided	0.796307	Non-significant
OID00506	TNFSF14	-0.153669	5.75352	5.90719	-1.3725	0.172698	110.126	-0.375551	0.0682128	Welch Two Sample t-test	two.sided	0.796307	Non-significant
OID05124	CD8A	-0.383728	8.06501	8.44873	-1.37426	0.173195	80.0945	-0.939394	0.171938	Welch Two Sample t-test	two.sided	0.796307	Non-significant
OID00504	MCP-4	-0.172296	14.7638	14.9361	-1.37142	0.173643	90.2888	-0.421879	0.0772859	Welch Two Sample t-test	two.sided	0.796307	Non-significant
OID01213	DNER	-0.0647601	8.90619	8.97095	-1.35554	0.178225	102.448	-0.159515	0.029995	Welch Two Sample t-test	two.sided	0.796307	Non-significant
OID00558	STAMPB	0.139813	4.13211	3.9923	1.35606	0.178551	87.9318	-0.0650829	0.344708	Welch Two Sample t-test	two.sided	0.796307	Non-significant
OID00343	GDNFR-alpha-3	-0.106675	4.05941	4.16609	-1.34427	0.182755	78.045	-0.264658	0.0513079	Welch Two Sample t-test	two.sided	0.796307	Non-significant
OID00485	IL-17A	-0.129341	1.13018	1.25952	-1.32714	0.187153	112.324	-0.322435	0.0637539	Welch Two Sample t-test	two.sided	0.796307	Non-significant
OID00337	CD200	-0.0885068	5.69702	5.78553	-1.31192	0.192743	94.0096	-0.222458	0.045444	Welch Two Sample t-test	two.sided	0.796307	Non-significant
OID00367	SPOCK1	-0.102826	3.27736	3.38019	-1.25656	0.212731	76.6345	-0.265785	0.0601338	Welch Two Sample t-test	two.sided	0.796307	Non-significant
OID00331	TMPRSS5	-0.0943146	4.47683	4.57114	-1.24331	0.217059	87.8904	-0.245068	0.056439	Welch Two Sample t-test	two.sided	0.796307	Non-significant
OID00376	CD200R1	-0.0983829	4.91198	5.01036	-1.22865	0.222636	83.9523	-0.25762	0.0608541	Welch Two Sample t-test	two.sided	0.796307	Non-significant
OID00309	SMPD1	-0.13614	5.58932	5.72546	-1.20563	0.231328	84.4172	-0.360677	0.0883974	Welch Two Sample t-test	two.sided	0.796307	Non-significant
OID00327	NEP	0.203975	3.88399	3.68002	1.20497	0.231404	89.1158	-0.13237	0.540319	Welch Two Sample t-test	two.sided	0.796307	Non-significant
OID00368	IL12	-0.165218	8.31121	8.47643	-1.18136	0.240673	87.1931	-0.443186	0.112749	Welch Two Sample t-test	two.sided	0.796307	Non-significant
OID00471	IL8	-0.13218	6.91837	7.05055	-1.16411	0.24724	96.7798	-0.357544	0.0931832	Welch Two Sample t-test	two.sided	0.796307	Non-significant
OID00556	CCL20	-0.182975	5.65523	5.8382	-1.16013	0.248133	129.393	-0.495018	0.129068	Welch Two Sample t-test	two.sided	0.796307	Non-significant
OID00488	TRAIL	-0.113782	8.08179	8.19557	-1.1629	0.248412	78.0491	-0.308571	0.0810067	Welch Two Sample t-test	two.sided	0.796307	Non-significant
OID00338	NTRK2	-0.0585735	6.4116	6.47017	-1.16049	0.24935	78.8684	-0.15904	0.0418932	Welch Two Sample t-test	two.sided	0.796307	Non-significant
OID00349	CLEC10A	-0.116608	4.13612	4.25273	-1.15319	0.251602	99.1995	-0.317243	0.0840262	Welch Two Sample t-test	two.sided	0.796307	Non-significant
OID00491	CST5	-0.103577	5.60834	5.71191	-1.15028	0.252878	96.2595	-0.282308	0.0751546	Welch Two Sample t-test	two.sided	0.796307	Non-significant
OID00513	CCL19	-0.281305	8.52363	8.80493	-1.13192	0.260859	84.8475	-0.775445	0.212834	Welch Two Sample t-test	two.sided	0.796307	Non-significant
OID00352	FcRL2	-0.112094	5.14071	5.25281	-1.11993	0.266153	78.6324	-0.311334	0.0871454	Welch Two Sample t-test	two.sided	0.796307	Non-significant
OID00527	MMP-10	-0.117144	6.56479	6.68194	-1.11094	0.268498	139.97	-0.325616	0.0913282	Welch Two Sample t-test	two.sided	0.796307	Non-significant
OID00370	EDA2R	0.130829	5.15549	5.02466	1.10983	0.269984	91.3494	-0.103317	0.364975	Welch Two Sample t-test	two.sided	0.796307	Non-significant
OID00356	CTSC	-0.0767255	6.54964	6.62636	-1.10163	0.273694	86.01	-0.215179	0.061728	Welch Two Sample t-test	two.sided	0.796307	Non-significant
OID00307	CPA2	-0.110936	10.8979	11.0088	-1.0953	0.276024	99.7535	-0.311886	0.0900145	Welch Two Sample t-test	two.sided	0.796307	Non-significant
OID00549	MCP-2	-0.113819	10.3507	10.4645	-1.08304	0.280818	128.641	-0.321753	0.0941146	Welch Two Sample t-test	two.sided	0.796307	Non-significant
OID00536	4E-BP1	0.251715	3.27854	3.02683	1.08218	0.282455	79.2314	-0.211242	0.714672	Welch Two Sample t-test	two.sided	0.796307	Non-significant
OID00482	IL6	-0.158086	3.53454	3.69262	-1.06866	0.287147	133.871	-0.450667	0.134495	Welch Two Sample t-test	two.sided	0.796307	Non-significant
OID00300	SCARB2	-0.0986924	4.22771	4.3264	-1.06405	0.290632	76.9782	-0.283385	0.0860003	Welch Two Sample t-test	two.sided	0.796307	Non-significant
OID00333	GFR-alpha-1	-0.0789984	7.26651	7.3455	-1.05361	0.294936	88.3423	-0.227996	0.0699986	Welch Two Sample t-test	two.sided	0.796307	Non-significant
OID00293	VWC2	-0.208494	3.472	3.68049	-1.05404	0.295053	79.5956	-0.602167	0.18518	Welch Two Sample t-test	two.sided	0.796307	Non-significant
OID00375	TN-R	-0.105855	4.70793	4.81378	-1.0527	0.29526	91.1223	-0.305592	0.0938821	Welch Two Sample t-test	two.sided	0.796307	Non-significant
OID00310	MSR1	-0.116216	6.2368	6.35302	-1.01532	0.312881	83.6204	-0.343853	0.11142	Welch Two Sample t-test	two.sided	0.824902	Non-significant
OID00539	CCL28	-0.100286	1.80159	1.90187	-1.00813	0.315856	98.6876	-0.297679	0.0971058	Welch Two Sample t-test	two.sided	0.824902	Non-significant
OID00516	IL-22 RA1	0.0599424	2.0925	2.03256	0.996401	0.321931	83.5982	-0.0596987	0.179584	Welch Two Sample t-test	two.sided	0.824902	Non-significant
OID00501	IL18	-0.111317	8.36931	8.48062	-0.98417	0.327318	103.916	-0.335614	0.112981	Welch Two Sample t-test	two.sided	0.824902	Non-significant
OID00364	PLXNB1	-0.518942	6.17442	6.69336	-0.975063	0.334324	48.9437	-1.5885	0.550613	Welch Two Sample t-test	two.sided	0.824902	Non-significant
OID00528	IL10	-0.131061	2.77387	2.90493	-0.961121	0.338864	97.7044	-0.401679	0.139557	Welch Two Sample t-test	two.sided	0.824902	Non-significant
OID00550	CASP-8	0.135956	4.57403	4.43807	0.957185	0.340666	105.307	-0.145668	0.417579	Welch Two Sample t-test	two.sided	0.824902	Non-significant
OID00344	PVR	-0.0568774	7.85221	7.90909	-0.953189	0.342937	94.0861	-0.175354	0.0615987	Welch Two Sample t-test	two.sided	0.824902	Non-significant
OID00318	CLEC1B	-0.0678323	11.5572	11.625	-0.919906	0.359831	100.215	-0.214123	0.0784585	Welch Two Sample t-test	two.sided	0.825255	Non-significant
OID00481	uPA	-0.0556939	9.37903	9.43472	-0.919076	0.360525	89.5373	-0.17609	0.0647024	Welch Two Sample t-test	two.sided	0.825255	Non-significant
OID00545	FGF-19	-0.157085	8.12949	8.28657	-0.909039	0.365272	112.553	-0.499455	0.185284	Welch Two Sample t-test	two.sided	0.825255	Non-significant
OID00294	Siglec-9	-0.054344	5.52673	5.58108	-0.904803	0.368143	84.4863	-0.173773	0.0650852	Welch Two Sample t-test	two.sided	0.825255	Non-significant
OID00355	PDGF-R-alpha	-0.0534175	5.2815	5.33492	-0.902092	0.36907	105.128	-0.170828	0.0639935	Welch Two Sample t-test	two.sided	0.825255	Non-significant
OID00297	SMOC2	-0.0776613	8.49161	8.56927	-0.899478	0.370901	86.2968	-0.249292	0.0939693	Welch Two Sample t-test	two.sided	0.825255	Non-significant
OID00532	CCL3	-0.10899	5.85986	5.96885	-0.87923	0.381723	86.1161	-0.355413	0.137432	Welch Two Sample t-test	two.sided	0.83311	Non-significant
OID00330	WFIKKN1	-0.0742153	3.80308	3.87729	-0.875361	0.383792	86.8437	-0.242734	0.0943034	Welch Two Sample t-test	two.sided	0.83311	Non-significant
OID00523	IL-12B	-0.112926	6.09683	6.20976	-0.863858	0.389744	99.4991	-0.372293	0.146441	Welch Two Sample t-test	two.sided	0.835836	Non-significant
OID00295	CLM-6	-0.0564216	6.06097	6.11739	-0.837934	0.404599	78.9	-0.19045	0.0776065	Welch Two Sample t-test	two.sided	0.838994	Non-significant
OID00320	MATN3	-0.0737571	9.91582	9.98958	-0.835866	0.405139	104.43	-0.248733	0.101218	Welch Two Sample t-test	two.sided	0.838994	Non-significant
OID00514	IL-15RA	0.0427184	0.878128	0.83541	0.834077	0.406101	106.692	-0.0588154	0.144252	Welch Two Sample t-test	two.sided	0.838994	Non-significant
OID00378	KYNU	-0.134	5.95082	6.08482	-0.819976	0.414525	84.9592	-0.458925	0.190924	Welch Two Sample t-test	two.sided	0.838994	Non-significant
OID00475	GDNF	0.0612763	1.6119	1.55062	0.815326	0.417208	83.3903	-0.0881948	0.210747	Welch Two Sample t-test	two.sided	0.838994	Non-significant
OID00548	NRTN	0.0492419	0.579505	0.530263	0.796253	0.42756	112.64	-0.0732825	0.171766	Welch Two Sample t-test	two.sided	0.838994	Non-significant
OID00325	BCAN	-0.139079	6.0488	6.18788	-0.795831	0.428325	85.8457	-0.486497	0.20834	Welch Two Sample t-test	two.sided	0.838994	Non-significant
OID00296	EZR	-0.0385742	6.27152	6.31009	-0.776749	0.439448	85.6028	-0.137304	0.0601554	Welch Two Sample t-test	two.sided	0.838994	Non-significant
OID00533	Flt3L	0.0727041	9.37031	9.29761	0.772662	0.441576	98.3349	-0.114018	0.259426	Welch Two Sample t-test	two.sided	0.838994	Non-significant
OID00287	NMNAT1	-0.138514	5.01638	5.15489	-0.766034	0.445234	114.338	-0.496704	0.219676	Welch Two Sample t-test	two.sided	0.838994	Non-significant
OID00373	LAIR-2	0.127701	4.39399	4.26629	0.765022	0.445489	146.537	-0.20219	0.457592	Welch Two Sample t-test	two.sided	0.838994	Non-significant
OID00304	CRTAM	-0.084187	5.62334	5.70753	-0.760089	0.449192	89.8488	-0.304235	0.135861	Welch Two Sample t-test	two.sided	0.838994	Non-significant
OID00484	MCP-1	-0.0643545	11.6557	11.72	-0.748479	0.456024	94.785	-0.235052	0.106343	Welch Two Sample t-test	two.sided	0.838994	Non-significant
OID00313	EPHB6	-0.0663057	4.92919	4.99549	-0.747326	0.457205	74.9675	-0.243054	0.110443	Welch Two Sample t-test	two.sided	0.838994	Non-significant
OID00317	ADAM 22	0.069781	4.91258	4.84279	0.734249	0.464865	83.0542	-0.119242	0.258804	Welch Two Sample t-test	two.sided	0.844346	Non-significant
OID00292	UNC5C	-0.0868687	6.02612	6.11298	-0.717301	0.475804	63.8579	-0.328814	0.155077	Welch Two Sample t-test	two.sided	0.855486	Non-significant
OID00312	sFRP-3	0.0990574	1.89371	1.79465	0.706869	0.481393	94.1925	-0.179178	0.377292	Welch Two Sample t-test	two.sided	0.85688	Non-significant
OID00498	CCL4	-0.10452	6.60796	6.71248	-0.690057	0.492078	83.2226	-0.405766	0.196727	Welch Two Sample t-test	two.sided	0.860598	Non-significant
OID00374	MANF	-0.0603801	8.91706	8.97744	-0.681874	0.496719	112.598	-0.235821	0.115061	Welch Two Sample t-test	two.sided	0.860598	Non-significant
OID00290	CADM3	-0.0842514	3.15656	3.24081	-0.680876	0.497986	77.2301	-0.330637	0.162134	Welch Two Sample t-test	two.sided	0.860598	Non-significant
OID00502	SLAMF1	-0.0572852	2.6765	2.73379	-0.661316	0.509977	97.0434	-0.229207	0.114637	Welch Two Sample t-test	two.sided	0.868432	Non-significant
OID00557	ST1A1	-0.135243	2.69703	2.83228	-0.642752	0.521969	92.8954	-0.553087	0.282601	Welch Two Sample t-test	two.sided	0.868432	Non-significant
OID00496	CXCL1	-0.0643766	10.0779	10.1422	-0.642303	0.522383	86.1169	-0.263619	0.134866	Welch Two Sample t-test	two.sided	0.868432	Non-significant
OID00346	SKR3	0.0606486	8.70981	8.64916	0.628909	0.530909	95.5626	-0.130784	0.252081	Welch Two Sample t-test	two.sided	0.868432	Non-significant
OID00348	CPM	-0.0376792	9.06203	9.09971	-0.629014	0.531344	71.5046	-0.157106	0.0817475	Welch Two Sample t-test	two.sided	0.868432	Non-significant
OID00336	SCARA5	-0.0377714	8.40081	8.43858	-0.628147	0.531793	75.9364	-0.157535	0.0819924	Welch Two Sample t-test	two.sided	0.868432	Non-significant
OID00524	IL-24	-0.0318603	0.858405	0.890265	-0.616488	0.538583	138.697	-0.134043	0.0703227	Welch Two Sample t-test	two.sided	0.871525	Non-significant
OID00529	TNF	-0.0959581	0.534731	0.630689	-0.605466	0.545774	151.748	-0.409083	0.217167	Welch Two Sample t-test	two.sided	0.875205	Non-significant
OID00371	LAT	-0.0837087	3.22325	3.30696	-0.589956	0.556874	80.4385	-0.366055	0.198637	Welch Two Sample t-test	two.sided	0.876037	Non-significant
OID00311	Alpha-2-MRAP	-0.0658119	8.26401	8.32982	-0.588859	0.557449	88.9272	-0.287883	0.156259	Welch Two Sample t-test	two.sided	0.876037	Non-significant
OID00544	IFN-gamma	0.00598947	0.232718	0.226729	0.582961	0.561058	115.357	-0.0143611	0.0263401	Welch Two Sample t-test	two.sided	0.876037	Non-significant
OID00521	TRANCE	-0.0617913	5.09387	5.15566	-0.572342	0.568375	99.9659	-0.275986	0.152403	Welch Two Sample t-test	two.sided	0.879746	Non-significant
OID00526	ARTN	0.039387	0.687382	0.647995	0.540438	0.58988	122.067	-0.104885	0.183659	Welch Two Sample t-test	two.sided	0.885779	Non-significant
OID00365	TNFRSF21	-0.0260516	9.41012	9.43617	-0.539995	0.590674	81.4496	-0.122034	0.0699309	Welch Two Sample t-test	two.sided	0.885779	Non-significant
OID00476	CDCP1	-0.062051	3.75466	3.81671	-0.527598	0.598805	113.88	-0.295039	0.170937	Welch Two Sample t-test	two.sided	0.885779	Non-significant
OID00490	CXCL9	0.0921161	7.26731	7.1752	0.524034	0.601165	127.474	-0.255713	0.439946	Welch Two Sample t-test	two.sided	0.885779	Non-significant
OID00299	EFNA4	-0.0388959	3.52588	3.56478	-0.523992	0.601867	73.2088	-0.186829	0.109037	Welch Two Sample t-test	two.sided	0.885779	Non-significant
OID00535	CXCL10	-0.0906699	10.3222	10.4129	-0.523026	0.602131	98.4958	-0.434668	0.253329	Welch Two Sample t-test	two.sided	0.885779	Non-significant
OID00372	NTRK3	-0.0304379	8.46676	8.4972	-0.508678	0.612139	96.5261	-0.149206	0.0883301	Welch Two Sample t-test	two.sided	0.886234	Non-significant
OID00308	CD38	-0.0479084	3.98554	4.03344	-0.508392	0.612398	91.8125	-0.235073	0.139256	Welch Two Sample t-test	two.sided	0.886234	Non-significant
OID00552	CX3CL1	-0.0525896	6.93801	6.9906	-0.494297	0.622396	83.375	-0.264187	0.159007	Welch Two Sample t-test	two.sided	0.89344	Non-significant
OID00335	Beta-NGF	0.0316667	2.93727	2.90561	0.47686	0.634551	95.5401	-0.100158	0.163491	Welch Two Sample t-test	two.sided	0.902526	Non-significant
OID00559	IL5	-0.0900287	1.17701	1.26704	-0.460226	0.646205	117.425	-0.477426	0.297368	Welch Two Sample t-test	two.sided	0.902526	Non-significant
OID00512	FGF-21	-0.0914412	3.17487	3.26631	-0.456819	0.64873	106.706	-0.488266	0.305384	Welch Two Sample t-test	two.sided	0.902526	Non-significant
OID00518	PD-L1	0.0491006	6.7196	6.6705	0.457014	0.649008	73.5692	-0.164995	0.263196	Welch Two Sample t-test	two.sided	0.902526	Non-significant
OID00541	EN-RAGE	-0.0778979	5.5358	5.6137	-0.446175	0.65628	119.222	-0.423598	0.267802	Welch Two Sample t-test	two.sided	0.905565	Non-significant
OID00542	CD40	0.0285983	11.321	11.2924	0.426833	0.670286	116.883	-0.104095	0.161292	Welch Two Sample t-test	two.sided	0.911349	Non-significant
OID00332	CDH3	-0.0414794	5.88628	5.92776	-0.411574	0.681659	87.4266	-0.241781	0.158823	Welch Two Sample t-test	two.sided	0.911349	Non-significant
OID00363	N2DL-2	0.0383211	4.11793	4.07961	0.404198	0.687294	70.3034	-0.150753	0.227395	Welch Two Sample t-test	two.sided	0.911349	Non-significant
OID00560	ADA	-0.038111	3.37834	3.41645	-0.399426	0.690628	81.1563	-0.22795	0.151728	Welch Two Sample t-test	two.sided	0.911349	Non-significant
OID00553	TNFRSF9	-0.0397192	6.62123	6.66095	-0.398978	0.690776	98.1401	-0.237274	0.157836	Welch Two Sample t-test	two.sided	0.911349	Non-significant
OID00508	IL-10RA	-0.042635	0.60627	0.648905	-0.398071	0.691192	138.14	-0.25441	0.16914	Welch Two Sample t-test	two.sided	0.911349	Non-significant
OID00369	Dkk-4	0.0400893	4.39342	4.35334	0.365653	0.715277	118.203	-0.177019	0.257198	Welch Two Sample t-test	two.sided	0.928159	Non-significant
OID00499	CD6	0.0364886	5.61287	5.57638	0.365484	0.715589	92.0071	-0.161795	0.234772	Welch Two Sample t-test	two.sided	0.928159	Non-significant
OID00291	GDNF	0.0296068	1.03452	1.00491	0.360046	0.719584	98.4717	-0.133568	0.192781	Welch Two Sample t-test	two.sided	0.928159	Non-significant
OID00562	CSF-1	-0.0155096	10.0334	10.0489	-0.333996	0.739074	101.138	-0.107626	0.0766064	Welch Two Sample t-test	two.sided	0.933019	Non-significant
OID00487	AXIN1	-0.0421589	1.18381	1.22597	-0.331406	0.741025	100.88	-0.294517	0.210199	Welch Two Sample t-test	two.sided	0.933019	Non-significant
OID00510	MMP-1	0.0624513	10.4	10.3375	0.328651	0.743338	74.7976	-0.316112	0.441014	Welch Two Sample t-test	two.sided	0.933019	Non-significant
OID00519	Beta-NGF	0.0227977	1.15809	1.13529	0.327202	0.744319	85.1157	-0.115732	0.161327	Welch Two Sample t-test	two.sided	0.933019	Non-significant
OID00507	FGF-23	0.018716	1.44448	1.42577	0.288882	0.77325	103.327	-0.10977	0.147202	Welch Two Sample t-test	two.sided	0.961837	Non-significant
OID00342	SCARF2	-0.0190414	6.92056	6.9396	-0.275766	0.783346	91.998	-0.156179	0.118096	Welch Two Sample t-test	two.sided	0.961837	Non-significant
OID00357	CDH6	-0.01467	5.47957	5.49424	-0.270773	0.787263	80.0837	-0.122486	0.0931464	Welch Two Sample t-test	two.sided	0.961837	Non-significant
OID00515	IL-10RB	-0.0159283	6.09119	6.10712	-0.250748	0.80254	96.8036	-0.142007	0.11015	Welch Two Sample t-test	two.sided	0.961837	Non-significant
OID00323	LXN	-0.00935181	1.37772	1.38708	-0.249182	0.803662	115.778	-0.0836863	0.0649827	Welch Two Sample t-test	two.sided	0.961837	Non-significant
OID00477	CD244	0.0158395	7.06504	7.0492	0.248445	0.804319	96.3436	-0.110706	0.142385	Welch Two Sample t-test	two.sided	0.961837	Non-significant
OID00353	MDGA1	-0.0337673	6.33525	6.36902	-0.242842	0.808713	85.0175	-0.310236	0.242702	Welch Two Sample t-test	two.sided	0.961837	Non-significant
OID00538	SIRT2	0.0357562	2.91434	2.87858	0.231485	0.817484	86.5325	-0.271282	0.342794	Welch Two Sample t-test	two.sided	0.961837	Non-significant
OID00301	NCAN	-0.02331	7.03396	7.05727	-0.216439	0.829172	83.7175	-0.23749	0.19087	Welch Two Sample t-test	two.sided	0.961837	Non-significant
OID00329	THY 1	-0.0124318	9.73566	9.74809	-0.207498	0.836159	78.3405	-0.1317	0.106837	Welch Two Sample t-test	two.sided	0.961837	Non-significant
OID00531	CD5	-0.0157699	4.58433	4.6001	-0.206545	0.836825	91.4196	-0.167423	0.135883	Welch Two Sample t-test	two.sided	0.961837	Non-significant
OID00347	FLRT2	-0.0132281	4.78455	4.79778	-0.206302	0.837041	86.3241	-0.140688	0.114232	Welch Two Sample t-test	two.sided	0.961837	Non-significant
OID00339	GZMA	-0.0226657	5.12142	5.14408	-0.202169	0.840354	72.1	-0.246153	0.200822	Welch Two Sample t-test	two.sided	0.961837	Non-significant
OID00511	LIF-R	-0.0104902	3.77024	3.78073	-0.189683	0.849897	113.315	-0.120054	0.0990735	Welch Two Sample t-test	two.sided	0.961837	Non-significant
OID00306	PLXNB3	0.0175943	5.68018	5.66259	0.187778	0.851447	96.0243	-0.168393	0.203582	Welch Two Sample t-test	two.sided	0.961837	Non-significant
OID00328	GDF-8	-0.0213329	4.54755	4.56888	-0.184887	0.853766	83.5291	-0.250804	0.208138	Welch Two Sample t-test	two.sided	0.961837	Non-significant
OID00492	IL-2RB	0.0115178	1.28164	1.27012	0.160655	0.872599	138.517	-0.130236	0.153272	Welch Two Sample t-test	two.sided	0.969925	Non-significant
OID00305	RGMA	0.0108896	8.89223	8.88134	0.159052	0.873936	103.929	-0.124881	0.14666	Welch Two Sample t-test	two.sided	0.969925	Non-significant
OID00345	TNFRSF12A	0.0148586	6.25675	6.24189	0.143487	0.886265	80.3277	-0.191207	0.220924	Welch Two Sample t-test	two.sided	0.969925	Non-significant
OID00525	IL13	-0.0302214	1.34115	1.37137	-0.137678	0.890769	101.243	-0.465655	0.405212	Welch Two Sample t-test	two.sided	0.969925	Non-significant
OID00321	RSPO1	-0.0166868	2.86665	2.88334	-0.1371	0.89128	84.0191	-0.258726	0.225353	Welch Two Sample t-test	two.sided	0.969925	Non-significant
OID00319	ADAM 23	0.0214141	3.58819	3.56678	0.126219	0.899903	73.4171	-0.316682	0.359511	Welch Two Sample t-test	two.sided	0.969925	Non-significant
OID00509	FGF-5	-0.00222624	0.195982	0.198208	-0.121536	0.90347	119.9	-0.0384942	0.0340417	Welch Two Sample t-test	two.sided	0.969925	Non-significant
OID00489	IL-20RA	-0.00798283	0.727907	0.73589	-0.116539	0.907398	135.835	-0.143446	0.12748	Welch Two Sample t-test	two.sided	0.969925	Non-significant
OID00479	OPG	-0.00774188	9.88687	9.89462	-0.105632	0.91607	107.995	-0.153017	0.137534	Welch Two Sample t-test	two.sided	0.969925	Non-significant
OID00359	JAM-B	-0.00939511	8.61602	8.62541	-0.101816	0.919161	78.7424	-0.193074	0.174283	Welch Two Sample t-test	two.sided	0.969925	Non-significant
OID00366	CLM-1	-0.0114526	5.67455	5.68601	-0.0938527	0.92542	96.8048	-0.253649	0.230744	Welch Two Sample t-test	two.sided	0.969925	Non-significant
OID00316	CNTN5	0.00747989	7.42836	7.42088	0.085675	0.931899	98.1069	-0.165772	0.180732	Welch Two Sample t-test	two.sided	0.969925	Non-significant
OID00483	IL-17C	0.00163913	0.801903	0.800264	0.0831643	0.933848	131.079	-0.0373508	0.0406291	Welch Two Sample t-test	two.sided	0.969925	Non-significant
OID00546	IL4	-0.00641444	0.569975	0.576389	-0.0789352	0.937231	107.772	-0.167494	0.154665	Welch Two Sample t-test	two.sided	0.969925	Non-significant
OID00314	RGMB	-0.00408791	7.01524	7.01932	-0.0648218	0.948455	92.9449	-0.129321	0.121145	Welch Two Sample t-test	two.sided	0.975867	Non-significant
OID00324	gal-8	-0.00397124	7.5381	7.54207	-0.0455489	0.963771	89.9078	-0.177185	0.169242	Welch Two Sample t-test	two.sided	0.981828	Non-significant
OID00354	IL-5R-alpha	-0.00415466	3.50325	3.50741	-0.0424749	0.966191	118.894	-0.197839	0.189529	Welch Two Sample t-test	two.sided	0.981828	Non-significant
OID00341	DRAXIN	-0.00400332	2.37283	2.37684	-0.0341234	0.972866	77.9924	-0.237567	0.229561	Welch Two Sample t-test	two.sided	0.981828	Non-significant
OID00530	CCL23	-0.00198558	9.07292	9.0749	-0.0297552	0.976312	118.681	-0.134122	0.130151	Welch Two Sample t-test	two.sided	0.981828	Non-significant
OID00326	LAYN	-0.00172199	5.47451	5.47623	-0.0170299	0.986456	78.9855	-0.202988	0.199544	Welch Two Sample t-test	two.sided	0.986456	Non-significant

## Sheet: T-test Borrelia - CSF
Assay	Name	estimate (Pos - Neg)	Borrelia_pos	Borrelia_neg	statistic	p.value	parameter	conf.low	conf.high	method	alternative	Adjusted_pval	Threshold
OID00308	CD38	0.311092	5.50198	5.19088	3.13213	0.0021408	131.099	0.114609	0.507574	Welch Two Sample t-test	two.sided	0.176779	Non-significant
OID00347	FLRT2	0.170327	4.60278	4.43246	2.93302	0.00396656	130.412	0.0554416	0.285213	Welch Two Sample t-test	two.sided	0.176779	Non-significant
OID00343	GDNFR-alpha-3	0.212109	5.35887	5.14676	2.78447	0.0061955	125.059	0.0613482	0.362869	Welch Two Sample t-test	two.sided	0.176779	Non-significant
OID00342	SCARF2	0.191011	2.07564	1.88462	2.78528	0.00621253	120.622	0.0552373	0.326786	Welch Two Sample t-test	two.sided	0.176779	Non-significant
OID00290	CADM3	0.0771449	7.42798	7.35083	2.7031	0.00781964	125.771	0.0206652	0.133625	Welch Two Sample t-test	two.sided	0.176779	Non-significant
OID00362	NAAA	0.141331	1.07531	0.933979	2.6967	0.00801942	118.981	0.0375558	0.245106	Welch Two Sample t-test	two.sided	0.176779	Non-significant
OID00515	IL-10RB	0.16992	2.25285	2.08293	2.57887	0.0109648	137.295	0.0396311	0.30021	Welch Two Sample t-test	two.sided	0.176779	Non-significant
OID00376	CD200R1	0.0623372	1.00424	0.941903	2.53492	0.012597	114.487	0.0136241	0.11105	Welch Two Sample t-test	two.sided	0.176779	Non-significant
OID00345	TNFRSF12A	0.186133	4.95763	4.7715	2.50339	0.0135584	128.112	0.0390151	0.33325	Welch Two Sample t-test	two.sided	0.176779	Non-significant
OID00330	WFIKKN1	0.0716719	0.575912	0.50424	2.49253	0.0140773	117.48	0.0147273	0.128617	Welch Two Sample t-test	two.sided	0.176779	Non-significant
OID00479	OPG	0.215128	9.34637	9.13124	2.46586	0.0148441	143.87	0.042685	0.387572	Welch Two Sample t-test	two.sided	0.176779	Non-significant
OID00305	RGMA	0.129664	9.16711	9.03744	2.42685	0.0166502	125.585	0.0239262	0.235402	Welch Two Sample t-test	two.sided	0.176779	Non-significant
OID00480	LAP TGF-beta-1	0.301468	4.11246	3.811	2.42566	0.0167817	119.04	0.0553763	0.547559	Welch Two Sample t-test	two.sided	0.176779	Non-significant
OID00534	CXCL6	0.292089	1.89858	1.60649	2.40005	0.0176853	142.41	0.0515144	0.532664	Welch Two Sample t-test	two.sided	0.176779	Non-significant
OID00288	NRP2	0.137113	2.2426	2.10549	2.40095	0.0177965	127.506	0.0241112	0.250114	Welch Two Sample t-test	two.sided	0.176779	Non-significant
OID00477	CD244	0.175275	1.78737	1.61209	2.35812	0.0199441	123.055	0.0281474	0.322402	Welch Two Sample t-test	two.sided	0.18573	Non-significant
OID00294	Siglec-9	0.200925	3.90032	3.69939	2.32244	0.021707	134.823	0.0298238	0.372027	Welch Two Sample t-test	two.sided	0.190255	Non-significant
OID00293	VWC2	0.216479	4.52022	4.30374	2.22333	0.0280764	119.325	0.023688	0.409269	Welch Two Sample t-test	two.sided	0.210758	Non-significant
OID00545	FGF-19	0.192536	4.59609	4.40355	2.21918	0.0280937	139.129	0.0209978	0.364075	Welch Two Sample t-test	two.sided	0.210758	Non-significant
OID00300	SCARB2	0.163185	5.08329	4.9201	2.19042	0.0304336	119.577	0.0156762	0.310693	Welch Two Sample t-test	two.sided	0.210758	Non-significant
OID00351	BMP-4	0.261794	1.37014	1.10834	2.1779	0.0313042	124.109	0.0238773	0.499712	Welch Two Sample t-test	two.sided	0.210758	Non-significant
OID00299	EFNA4	0.134274	2.3146	2.18033	2.17168	0.0316576	132.677	0.0119751	0.256574	Welch Two Sample t-test	two.sided	0.210758	Non-significant
OID00311	Alpha-2-MRAP	0.162338	6.21843	6.0561	2.16274	0.0325332	120.691	0.0137307	0.310945	Welch Two Sample t-test	two.sided	0.210758	Non-significant
OID00326	LAYN	0.248046	9.18424	8.9362	2.13912	0.0343956	123.425	0.0185237	0.477568	Welch Two Sample t-test	two.sided	0.213539	Non-significant
OID00353	MDGA1	0.225862	7.42492	7.19905	2.05887	0.041604	123.801	0.0087278	0.442997	Welch Two Sample t-test	two.sided	0.234885	Non-significant
OID05024	MAPT	0.282802	3.47224	3.18944	2.01597	0.0461691	113.298	0.00488841	0.560716	Welch Two Sample t-test	two.sided	0.234885	Non-significant
OID00513	CCL19	0.406422	5.90825	5.50182	1.96254	0.0517235	137.157	-0.00307938	0.815924	Welch Two Sample t-test	two.sided	0.234885	Non-significant
OID00500	SCF	0.157216	4.84846	4.69124	1.94301	0.0541	134.71	-0.002809	0.317242	Welch Two Sample t-test	two.sided	0.234885	Non-significant
OID00320	MATN3	0.188372	9.28527	9.09689	1.94344	0.0544459	113.164	-0.00365478	0.3804	Welch Two Sample t-test	two.sided	0.234885	Non-significant
OID00365	TNFRSF21	0.0687798	10.3063	10.2375	1.92461	0.0566983	117.38	-0.00199303	0.139553	Welch Two Sample t-test	two.sided	0.234885	Non-significant
OID00302	PRTG	0.112679	4.3713	4.25862	1.91532	0.0577868	122.303	-0.00377887	0.229138	Welch Two Sample t-test	two.sided	0.234885	Non-significant
OID00309	SMPD1	0.134146	3.58399	3.44985	1.91115	0.0581681	131.101	-0.00470797	0.272999	Welch Two Sample t-test	two.sided	0.234885	Non-significant
OID00314	RGMB	0.145501	8.64311	8.49761	1.90762	0.0586044	132.485	-0.00537047	0.296372	Welch Two Sample t-test	two.sided	0.234885	Non-significant
OID00321	RSPO1	0.0573792	1.51287	1.45549	1.90545	0.0589916	126.449	-0.00221179	0.11697	Welch Two Sample t-test	two.sided	0.234885	Non-significant
OID00552	CX3CL1	0.155368	3.6485	3.49313	1.90243	0.0592014	137.763	-0.00611687	0.316852	Welch Two Sample t-test	two.sided	0.234885	Non-significant
OID00364	PLXNB1	0.132788	3.44141	3.30862	1.90067	0.0595801	128.786	-0.00544136	0.271017	Welch Two Sample t-test	two.sided	0.234885	Non-significant
OID00558	STAMPB	0.0853992	0.948785	0.863385	1.89055	0.060861	132.952	-0.00394889	0.174747	Welch Two Sample t-test	two.sided	0.234885	Non-significant
OID00346	SKR3	0.161866	5.95912	5.79726	1.8832	0.0621086	119.314	-0.00832454	0.332056	Welch Two Sample t-test	two.sided	0.234885	Non-significant
OID00325	BCAN	0.0263156	10.3088	10.2825	1.85466	0.0658356	134.399	-0.00174676	0.0543779	Welch Two Sample t-test	two.sided	0.234885	Non-significant
OID00472	VEGFA	0.152118	9.05902	8.9069	1.85366	0.0659751	134.748	-0.0101816	0.314418	Welch Two Sample t-test	two.sided	0.234885	Non-significant
OID00498	CCL4	0.175582	3.08125	2.90567	1.83356	0.0688618	138.809	-0.0137554	0.36492	Welch Two Sample t-test	two.sided	0.234885	Non-significant
OID00319	ADAM 23	0.11559	3.6336	3.51801	1.83131	0.0695889	117.428	-0.0094084	0.240588	Welch Two Sample t-test	two.sided	0.234885	Non-significant
OID00315	SIGLEC1	0.136329	1.90063	1.7643	1.82804	0.0699136	125.802	-0.0112585	0.283916	Welch Two Sample t-test	two.sided	0.234885	Non-significant
OID00313	EPHB6	0.209041	5.7687	5.55966	1.80455	0.0735539	124.968	-0.0202238	0.438305	Welch Two Sample t-test	two.sided	0.234885	Non-significant
OID00344	PVR	0.170273	5.19952	5.02925	1.78027	0.0775043	122.805	-0.0190521	0.359598	Welch Two Sample t-test	two.sided	0.234885	Non-significant
OID00361	N-CDase	0.0764457	1.19967	1.12323	1.77733	0.0779081	126.989	-0.00866653	0.161558	Welch Two Sample t-test	two.sided	0.234885	Non-significant
OID00527	MMP-10	0.117053	1.73544	1.61839	1.77337	0.0782885	143.456	-0.0134165	0.247522	Welch Two Sample t-test	two.sided	0.234885	Non-significant
OID00350	GCP5	0.15511	6.01098	5.85587	1.77509	0.078326	124.535	-0.0178351	0.328054	Welch Two Sample t-test	two.sided	0.234885	Non-significant
OID00509	FGF-5	0.151447	1.03476	0.883314	1.7713	0.0788709	129.111	-0.0177168	0.32061	Welch Two Sample t-test	two.sided	0.234885	Non-significant
OID00367	SPOCK1	0.100522	7.39679	7.29627	1.76395	0.080276	120.469	-0.0123039	0.213349	Welch Two Sample t-test	two.sided	0.234885	Non-significant
OID00478	IL7	-0.080812	0.667916	0.748728	-1.76085	0.0803968	143.337	-0.171528	0.0099041	Welch Two Sample t-test	two.sided	0.234885	Non-significant
OID00471	IL8	0.146017	8.24382	8.09781	1.72682	0.0864576	136.797	-0.0211937	0.313228	Welch Two Sample t-test	two.sided	0.247734	Non-significant
OID00297	SMOC2	0.161675	5.537	5.37533	1.69519	0.0926143	120.889	-0.0271428	0.350493	Welch Two Sample t-test	two.sided	0.260369	Non-significant
OID00295	CLM-6	0.140652	4.16164	4.02099	1.67217	0.0969437	127.518	-0.0257873	0.307091	Welch Two Sample t-test	two.sided	0.265851	Non-significant
OID00520	CXCL5	0.161499	3.09682	2.93532	1.66093	0.0990089	137.292	-0.0307707	0.353769	Welch Two Sample t-test	two.sided	0.265851	Non-significant
OID00335	Beta-NGF	0.0676503	2.34074	2.27309	1.63058	0.105557	122.085	-0.0144799	0.14978	Welch Two Sample t-test	two.sided	0.265851	Non-significant
OID00532	CCL3	0.159509	3.69585	3.53634	1.62473	0.10653	136.345	-0.0346349	0.353652	Welch Two Sample t-test	two.sided	0.265851	Non-significant
OID00333	GFR-alpha-1	0.11294	6.32582	6.21288	1.62552	0.106584	124.34	-0.0245755	0.250456	Welch Two Sample t-test	two.sided	0.265851	Non-significant
OID00307	CPA2	0.160072	3.98475	3.82467	1.61822	0.107958	134.492	-0.0355653	0.35571	Welch Two Sample t-test	two.sided	0.265851	Non-significant
OID00301	NCAN	0.0324102	8.78512	8.75271	1.60799	0.110145	136.705	-0.00744716	0.0722676	Welch Two Sample t-test	two.sided	0.265851	Non-significant
OID00491	CST5	0.0390611	4.8548	4.81574	1.60666	0.110473	134.497	-0.00902204	0.0871442	Welch Two Sample t-test	two.sided	0.265851	Non-significant
OID00503	TGF-alpha	0.113819	6.55428	6.44046	1.60595	0.110623	134.924	-0.0263473	0.253986	Welch Two Sample t-test	two.sided	0.265851	Non-significant
OID00310	MSR1	0.135423	3.2091	3.07367	1.56102	0.120876	134.069	-0.036158	0.307004	Welch Two Sample t-test	two.sided	0.280843	Non-significant
OID00370	EDA2R	0.164082	7.94469	7.78061	1.54789	0.124047	131.78	-0.0456067	0.37377	Welch Two Sample t-test	two.sided	0.280843	Non-significant
OID00494	OSM	0.037004	0.630023	0.593019	1.54207	0.125708	119.167	-0.0105105	0.0845184	Welch Two Sample t-test	two.sided	0.280843	Non-significant
OID00359	JAM-B	0.0959063	11.0586	10.9627	1.5368	0.127019	118.082	-0.027675	0.219488	Welch Two Sample t-test	two.sided	0.280843	Non-significant
OID00562	CSF-1	0.100558	9.08592	8.98536	1.53326	0.127476	139.459	-0.02911	0.230226	Welch Two Sample t-test	two.sided	0.280843	Non-significant
OID00372	NTRK3	0.127356	7.62216	7.4948	1.52761	0.129142	124.691	-0.0376466	0.292359	Welch Two Sample t-test	two.sided	0.280843	Non-significant
OID00331	TMPRSS5	0.134627	7.5691	7.43447	1.5076	0.134015	133.83	-0.0419933	0.311248	Welch Two Sample t-test	two.sided	0.280843	Non-significant
OID00510	MMP-1	0.192982	3.46314	3.27016	1.50398	0.135017	129.704	-0.0608775	0.446841	Welch Two Sample t-test	two.sided	0.280843	Non-significant
OID00357	CDH6	0.128882	2.44731	2.31842	1.50363	0.135302	120.057	-0.0408243	0.298588	Welch Two Sample t-test	two.sided	0.280843	Non-significant
OID05124	CD8A	0.210861	2.77163	2.56077	1.50169	0.135709	124.456	-0.0670505	0.488773	Welch Two Sample t-test	two.sided	0.280843	Non-significant
OID01213	DNER	0.0339468	10.3381	10.3041	1.47884	0.141538	133.516	-0.0114556	0.0793493	Welch Two Sample t-test	two.sided	0.288892	Non-significant
OID00316	CNTN5	0.129637	7.16966	7.04002	1.43987	0.152422	124.128	-0.0485636	0.307838	Welch Two Sample t-test	two.sided	0.306903	Non-significant
OID00306	PLXNB3	0.119652	5.43801	5.31836	1.42061	0.157901	125.969	-0.0470288	0.286333	Welch Two Sample t-test	two.sided	0.313696	Non-significant
OID00373	LAIR-2	0.324885	6.5069	6.18201	1.40407	0.162741	126.862	-0.132995	0.782765	Welch Two Sample t-test	two.sided	0.315838	Non-significant
OID00328	GDF-8	0.0743245	2.90476	2.83043	1.40274	0.163218	122.741	-0.0305586	0.179208	Welch Two Sample t-test	two.sided	0.315838	Non-significant
OID00369	Dkk-4	0.116404	3.12007	3.00366	1.39379	0.165806	127.493	-0.0488533	0.281661	Welch Two Sample t-test	two.sided	0.316732	Non-significant
OID00292	UNC5C	0.122125	4.93808	4.81595	1.38633	0.168187	121.394	-0.0522714	0.296522	Welch Two Sample t-test	two.sided	0.317214	Non-significant
OID00518	PD-L1	0.125808	5.35896	5.23315	1.37142	0.172407	141.896	-0.0555362	0.307151	Welch Two Sample t-test	two.sided	0.321109	Non-significant
OID00499	CD6	0.06013	0.445086	0.384956	1.35615	0.178912	79.091	-0.0281228	0.148383	Welch Two Sample t-test	two.sided	0.32911	Non-significant
OID00530	CCL23	0.105216	1.89241	1.78719	1.33698	0.183414	138.948	-0.0503819	0.260813	Welch Two Sample t-test	two.sided	0.331251	Non-significant
OID00324	gal-8	0.102178	4.53207	4.4299	1.32931	0.186217	122.357	-0.0499796	0.254335	Welch Two Sample t-test	two.sided	0.331251	Non-significant
OID00496	CXCL1	0.130801	5.73312	5.60232	1.32667	0.186746	142.117	-0.0640983	0.3257	Welch Two Sample t-test	two.sided	0.331251	Non-significant
OID00506	TNFSF14	0.0691476	0.817955	0.748807	1.31243	0.191679	130.543	-0.035083	0.173378	Welch Two Sample t-test	two.sided	0.333731	Non-significant
OID00317	ADAM 22	0.0763758	9.08067	9.00429	1.30957	0.192624	131.648	-0.0389926	0.191744	Welch Two Sample t-test	two.sided	0.333731	Non-significant
OID00488	TRAIL	0.0671235	1.92276	1.85564	1.24959	0.213576	137.177	-0.0390955	0.173342	Welch Two Sample t-test	two.sided	0.365252	Non-significant
OID00375	TN-R	0.0708941	6.23851	6.16761	1.24479	0.215719	115.977	-0.0419083	0.183697	Welch Two Sample t-test	two.sided	0.365252	Non-significant
OID00542	CD40	0.0986622	8.99021	8.89155	1.22276	0.223785	121.573	-0.0610735	0.258398	Welch Two Sample t-test	two.sided	0.370503	Non-significant
OID00322	HAGH	0.0866259	2.28416	2.19754	1.22228	0.223794	131.088	-0.0535754	0.226827	Welch Two Sample t-test	two.sided	0.370503	Non-significant
OID00535	CXCL10	0.214564	8.97546	8.7609	1.19197	0.235451	129.698	-0.141569	0.570697	Welch Two Sample t-test	two.sided	0.385519	Non-significant
OID00481	uPA	0.0921159	6.68327	6.59116	1.1777	0.241016	133.056	-0.0625926	0.246824	Welch Two Sample t-test	two.sided	0.388738	Non-significant
OID00336	SCARA5	0.100545	3.50521	3.40466	1.17409	0.242635	122.483	-0.0689742	0.270065	Welch Two Sample t-test	two.sided	0.388738	Non-significant
OID00519	Beta-NGF	0.0438856	0.629904	0.586019	1.12256	0.263579	137.512	-0.0334177	0.121189	Welch Two Sample t-test	two.sided	0.416764	Non-significant
OID00338	NTRK2	0.0688509	6.82073	6.75188	1.11796	0.265722	125.323	-0.0530327	0.190735	Welch Two Sample t-test	two.sided	0.416764	Non-significant
OID00555	TWEAK	0.107977	9.59409	9.48611	1.10972	0.269	141.791	-0.0843716	0.300325	Welch Two Sample t-test	two.sided	0.41751	Non-significant
OID00329	THY 1	0.0134656	11.0101	10.9966	1.09011	0.277585	136.391	-0.0109616	0.0378928	Welch Two Sample t-test	two.sided	0.422714	Non-significant
OID00522	HGF	0.0933922	8.09355	8.00016	1.08898	0.278026	140.492	-0.0761568	0.262941	Welch Two Sample t-test	two.sided	0.422714	Non-significant
OID00550	CASP-8	0.069946	1.15177	1.08182	1.05677	0.292585	129.425	-0.0610055	0.200897	Welch Two Sample t-test	two.sided	0.438935	Non-significant
OID00551	CCL25	0.0495978	0.86341	0.813812	1.05244	0.294587	127.663	-0.0436527	0.142848	Welch Two Sample t-test	two.sided	0.438935	Non-significant
OID00511	LIF-R	0.0689142	3.40076	3.33185	1.02318	0.307972	141.365	-0.0642356	0.202064	Welch Two Sample t-test	two.sided	0.454336	Non-significant
OID00533	Flt3L	0.0806105	8.29099	8.21038	1.00701	0.315678	139.213	-0.0776595	0.238881	Welch Two Sample t-test	two.sided	0.461137	Non-significant
OID00374	MANF	0.0658861	2.97015	2.90427	0.96974	0.334099	121.738	-0.0686148	0.200387	Welch Two Sample t-test	two.sided	0.483308	Non-significant
OID00303	ROBO2	0.0946133	6.39927	6.30466	0.883021	0.378981	120.63	-0.117519	0.306746	Welch Two Sample t-test	two.sided	0.542963	Non-significant
OID00517	IL-18R1	0.0768162	2.86686	2.79005	0.862537	0.389875	139.254	-0.0992654	0.252898	Welch Two Sample t-test	two.sided	0.55268	Non-significant
OID00538	SIRT2	0.0675948	2.11439	2.0468	0.856585	0.393182	135.944	-0.0884591	0.223649	Welch Two Sample t-test	two.sided	0.55268	Non-significant
OID00377	Nr-CAM	0.010354	10.3413	10.331	0.849165	0.397337	131.115	-0.0137668	0.0344747	Welch Two Sample t-test	two.sided	0.553302	Non-significant
OID00356	CTSC	0.0562929	5.58708	5.53079	0.836809	0.404208	132.374	-0.0767722	0.189358	Welch Two Sample t-test	two.sided	0.557658	Non-significant
OID00312	sFRP-3	0.0244273	3.8642	3.83977	0.815993	0.416061	124.623	-0.0348209	0.0836755	Welch Two Sample t-test	two.sided	0.568744	Non-significant
OID00323	LXN	0.0270553	0.0976418	0.0705865	0.791567	0.43048	100.345	-0.0407528	0.0948633	Welch Two Sample t-test	two.sided	0.583105	Non-significant
OID00536	4E-BP1	0.0607882	1.61492	1.55413	0.776985	0.438469	140.983	-0.0938791	0.215456	Welch Two Sample t-test	two.sided	0.588576	Non-significant
OID00339	GZMA	-0.0690229	3.39673	3.46576	-0.737189	0.46233	130.59	-0.25425	0.116205	Welch Two Sample t-test	two.sided	0.615063	Non-significant
OID00531	CD5	0.0756373	0.483813	0.408175	0.720144	0.473013	106.516	-0.132585	0.283859	Welch Two Sample t-test	two.sided	0.623708	Non-significant
OID00363	N2DL-2	0.0726532	4.6303	4.55765	0.693631	0.489148	130.312	-0.134564	0.279871	Welch Two Sample t-test	two.sided	0.634996	Non-significant
OID00505	CCL11	-0.0405904	0.842024	0.882614	-0.69206	0.490097	133.935	-0.156593	0.0754125	Welch Two Sample t-test	two.sided	0.634996	Non-significant
OID00348	CPM	0.0650165	6.48526	6.42025	0.668393	0.505028	134.527	-0.127366	0.257399	Welch Two Sample t-test	two.sided	0.6487	Non-significant
OID00304	CRTAM	0.0322224	1.00698	0.974759	0.585306	0.559354	130.324	-0.0766893	0.141134	Welch Two Sample t-test	two.sided	0.71234	Non-significant
OID00366	CLM-1	0.0737592	4.38964	4.31588	0.55721	0.578412	121.12	-0.188304	0.335823	Welch Two Sample t-test	two.sided	0.730368	Non-significant
OID00512	FGF-21	-0.0183761	0.749268	0.767644	-0.534306	0.594085	124.246	-0.086447	0.0496948	Welch Two Sample t-test	two.sided	0.738176	Non-significant
OID00501	IL18	0.0394802	1.95888	1.9194	0.533524	0.594504	142.166	-0.1068	0.185761	Welch Two Sample t-test	two.sided	0.738176	Non-significant
OID00561	TNFB	0.0336145	1.14155	1.10793	0.499767	0.618034	138.215	-0.0993778	0.166607	Welch Two Sample t-test	two.sided	0.76105	Non-significant
OID00482	IL6	-0.0575912	3.49435	3.55195	-0.48599	0.627831	124.151	-0.292139	0.176957	Welch Two Sample t-test	two.sided	0.766777	Non-significant
OID00560	ADA	0.0552257	1.11237	1.05714	0.439325	0.661112	138.246	-0.193329	0.30378	Welch Two Sample t-test	two.sided	0.800859	Non-significant
OID00355	PDGF-R-alpha	0.0315939	4.12101	4.08942	0.418521	0.676272	127.161	-0.117784	0.180972	Welch Two Sample t-test	two.sided	0.807414	Non-significant
OID00539	CCL28	0.0203025	0.780517	0.760214	0.412055	0.680921	141.833	-0.0770985	0.117704	Welch Two Sample t-test	two.sided	0.807414	Non-significant
OID00332	CDH3	-0.0286581	3.22154	3.25019	-0.405766	0.685566	133.079	-0.168355	0.111039	Welch Two Sample t-test	two.sided	0.807414	Non-significant
OID00490	CXCL9	0.0808674	3.23844	3.15757	0.402119	0.688198	142.681	-0.316659	0.478394	Welch Two Sample t-test	two.sided	0.807414	Non-significant
OID00378	KYNU	0.0134161	-0.44083	-0.454246	0.384027	0.701607	125.679	-0.0557214	0.0825536	Welch Two Sample t-test	two.sided	0.810865	Non-significant
OID00358	DDR1	0.0253196	6.85742	6.83211	0.37393	0.709068	129.565	-0.108645	0.159284	Welch Two Sample t-test	two.sided	0.810865	Non-significant
OID00476	CDCP1	-0.0308462	3.94042	3.97127	-0.369456	0.712345	140.103	-0.195911	0.134218	Welch Two Sample t-test	two.sided	0.810865	Non-significant
OID00489	IL-20RA	-0.00848214	0.543555	0.552037	-0.368699	0.712908	140.395	-0.0539644	0.0370001	Welch Two Sample t-test	two.sided	0.810865	Non-significant
OID00287	NMNAT1	-0.0310348	1.77585	1.80688	-0.339312	0.734959	121.983	-0.212097	0.150028	Welch Two Sample t-test	two.sided	0.829612	Non-significant
OID00484	MCP-1	-0.0261871	11.474	11.5002	-0.311376	0.755978	139.821	-0.192461	0.140087	Welch Two Sample t-test	two.sided	0.840753	Non-significant
OID00337	CD200	0.02568	9.97401	9.94833	0.311242	0.756113	130.496	-0.137547	0.188907	Welch Two Sample t-test	two.sided	0.840753	Non-significant
OID00341	DRAXIN	-0.0199634	8.4646	8.48456	-0.291023	0.771547	117.371	-0.155812	0.115885	Welch Two Sample t-test	two.sided	0.851267	Non-significant
OID00360	CTSS	0.0116009	6.62676	6.61516	0.28386	0.776996	122.784	-0.0692972	0.0924991	Welch Two Sample t-test	two.sided	0.851267	Non-significant
OID00334	GM-CSF-R-alpha	0.0371099	5.23201	5.19491	0.250721	0.80243	128.676	-0.255745	0.329964	Welch Two Sample t-test	two.sided	0.872716	Non-significant
OID00368	IL12	-0.0216547	3.34615	3.36781	-0.234043	0.815323	129.039	-0.204716	0.161407	Welch Two Sample t-test	two.sided	0.880312	Non-significant
OID00504	MCP-4	-0.0238847	5.37792	5.4018	-0.202533	0.839818	129.595	-0.257202	0.209432	Welch Two Sample t-test	two.sided	0.894864	Non-significant
OID00549	MCP-2	-0.0186233	5.23767	5.25629	-0.182364	0.855566	137.504	-0.220555	0.183308	Welch Two Sample t-test	two.sided	0.894864	Non-significant
OID00547	LIF	-0.0108674	0.611593	0.622461	-0.18003	0.857383	143.556	-0.130185	0.10845	Welch Two Sample t-test	two.sided	0.894864	Non-significant
OID00523	IL-12B	-0.0137385	1.78319	1.79692	-0.17677	0.859948	137.795	-0.167415	0.139938	Welch Two Sample t-test	two.sided	0.894864	Non-significant
OID00486	CXCL11	-0.0260325	2.48616	2.51219	-0.171064	0.864436	132.048	-0.327058	0.274993	Welch Two Sample t-test	two.sided	0.894864	Non-significant
OID00327	NEP	0.00828952	1.51845	1.51016	0.170543	0.864835	136.799	-0.0878282	0.104407	Welch Two Sample t-test	two.sided	0.894864	Non-significant
OID00354	IL-5R-alpha	0.00192845	0.923163	0.921235	0.118906	0.905538	126.959	-0.0301648	0.0340217	Welch Two Sample t-test	two.sided	0.930518	Non-significant
OID00553	TNFRSF9	0.00764117	2.49282	2.48518	0.109026	0.913338	139.351	-0.130927	0.146209	Welch Two Sample t-test	two.sided	0.932106	Non-significant
OID00298	NBL1	-0.00321142	5.34826	5.35147	-0.066056	0.94743	136.916	-0.0993479	0.0929251	Welch Two Sample t-test	two.sided	0.96016	Non-significant
OID00296	EZR	-0.00332567	2.80377	2.80709	-0.058151	0.953716	131.88	-0.116455	0.109803	Welch Two Sample t-test	two.sided	0.96016	Non-significant
OID00318	CLEC1B	-0.000794627	0.698618	0.699412	-0.0114715	0.990864	136.947	-0.137771	0.136181	Welch Two Sample t-test	two.sided	0.990864	Non-significant

## Sheet: T-test Borrelia - Serum
Assay	Name	estimate (Pos - Neg)	Borrelia_pos	Borrelia_neg	statistic	p.value	parameter	conf.low	conf.high	method	alternative	Adjusted_pval	Threshold
OID00332	CDH3	-0.269613	5.76835	6.03797	-3.05276	0.00272086	138.043	-0.444243	-0.094982	Welch Two Sample t-test	two.sided	0.484314	Non-significant
OID00313	EPHB6	-0.196233	4.86797	5.0642	-2.61925	0.00992211	122.875	-0.344533	-0.0479331	Welch Two Sample t-test	two.sided	0.696874	Non-significant
OID00354	IL-5R-alpha	0.242638	3.64142	3.39878	2.4599	0.0152545	125.87	0.0474358	0.43784	Welch Two Sample t-test	two.sided	0.696874	Non-significant
OID00325	BCAN	-0.371468	5.93381	6.30528	-2.37066	0.0192622	126.884	-0.681541	-0.0613957	Welch Two Sample t-test	two.sided	0.696874	Non-significant
OID00561	TNFB	-0.240481	4.9504	5.19088	-2.36662	0.0195751	118.315	-0.441697	-0.0392641	Welch Two Sample t-test	two.sided	0.696874	Non-significant
OID00290	CADM3	-0.220492	3.09472	3.31522	-2.11649	0.0360413	142.484	-0.426427	-0.0145576	Welch Two Sample t-test	two.sided	0.946464	Non-significant
OID00523	IL-12B	-0.252457	6.02876	6.28122	-2.05317	0.0420503	130.716	-0.495705	-0.00920909	Welch Two Sample t-test	two.sided	0.946464	Non-significant
OID00323	LXN	-0.074134	1.34517	1.41931	-2.04574	0.0425377	149.229	-0.14574	-0.00252778	Welch Two Sample t-test	two.sided	0.946464	Non-significant
OID00492	IL-2RB	-0.140626	1.19604	1.33667	-1.93871	0.0544019	150.944	-0.283943	0.00269049	Welch Two Sample t-test	two.sided	0.963506	Non-significant
OID00554	NT-3	-0.222294	1.3696	1.5919	-1.90829	0.0586786	123.331	-0.452871	0.0082824	Welch Two Sample t-test	two.sided	0.963506	Non-significant
OID00329	THY 1	-0.0968695	9.68917	9.78604	-1.89943	0.0595425	141.553	-0.197688	0.0039492	Welch Two Sample t-test	two.sided	0.963506	Non-significant
OID00525	IL13	0.354627	1.52588	1.17125	1.75951	0.0811679	114.264	-0.0446302	0.753884	Welch Two Sample t-test	two.sided	0.995964	Non-significant
OID00510	MMP-1	0.265311	10.5191	10.2538	1.72674	0.0862647	150.603	-0.0382738	0.568895	Welch Two Sample t-test	two.sided	0.995964	Non-significant
OID00500	SCF	-0.168789	9.90502	10.0738	-1.66789	0.09777	128.688	-0.36902	0.0314411	Welch Two Sample t-test	two.sided	0.995964	Non-significant
OID00368	IL12	-0.208725	8.30436	8.51308	-1.64248	0.102877	131.656	-0.460107	0.0426566	Welch Two Sample t-test	two.sided	0.995964	Non-significant
OID00377	Nr-CAM	-0.0652875	9.38984	9.45513	-1.63684	0.103921	139.363	-0.144148	0.0135732	Welch Two Sample t-test	two.sided	0.995964	Non-significant
OID00317	ADAM 22	-0.136747	4.7904	4.92715	-1.59679	0.112948	119.764	-0.306309	0.032815	Welch Two Sample t-test	two.sided	0.995964	Non-significant
OID05124	CD8A	-0.382255	8.09622	8.47847	-1.54703	0.124354	126.485	-0.871218	0.106709	Welch Two Sample t-test	two.sided	0.995964	Non-significant
OID00341	DRAXIN	-0.153826	2.29358	2.44741	-1.53577	0.126847	140.376	-0.351848	0.044196	Welch Two Sample t-test	two.sided	0.995964	Non-significant
OID00552	CX3CL1	-0.140238	6.89597	7.0362	-1.50197	0.135378	138.694	-0.324851	0.0443736	Welch Two Sample t-test	two.sided	0.995964	Non-significant
OID00324	gal-8	-0.121734	7.47496	7.59669	-1.48196	0.141296	106.765	-0.284579	0.0411105	Welch Two Sample t-test	two.sided	0.995964	Non-significant
OID00509	FGF-5	0.0260772	0.212266	0.186189	1.44568	0.150425	144.964	-0.00957423	0.0617287	Welch Two Sample t-test	two.sided	0.995964	Non-significant
OID00298	NBL1	-0.0382985	6.25356	6.29186	-1.42072	0.157457	151.293	-0.0915595	0.0149626	Welch Two Sample t-test	two.sided	0.995964	Non-significant
OID00322	HAGH	-0.165527	2.67566	2.84119	-1.42168	0.157473	132.317	-0.395834	0.0647798	Welch Two Sample t-test	two.sided	0.995964	Non-significant
OID00472	VEGFA	0.139383	10.5347	10.3953	1.4163	0.158766	149.727	-0.055076	0.333842	Welch Two Sample t-test	two.sided	0.995964	Non-significant
OID00549	MCP-2	-0.154999	10.3377	10.4927	-1.41456	0.159661	126.194	-0.371839	0.0618416	Welch Two Sample t-test	two.sided	0.995964	Non-significant
OID00301	NCAN	-0.131433	6.97677	7.1082	-1.36414	0.174891	129.388	-0.322056	0.0591895	Welch Two Sample t-test	two.sided	0.995964	Non-significant
OID00314	RGMB	-0.0793075	6.97534	7.05464	-1.35107	0.179031	129.342	-0.195443	0.0368283	Welch Two Sample t-test	two.sided	0.995964	Non-significant
OID00307	CPA2	0.125128	11.0479	10.9228	1.34813	0.179648	150.114	-0.0582668	0.308523	Welch Two Sample t-test	two.sided	0.995964	Non-significant
OID00481	uPA	-0.0743341	9.37476	9.4491	-1.33748	0.183441	127.9	-0.184305	0.0356371	Welch Two Sample t-test	two.sided	0.995964	Non-significant
OID00511	LIF-R	-0.0709977	3.73905	3.81005	-1.30001	0.19589	130.544	-0.179039	0.0370441	Welch Two Sample t-test	two.sided	0.995964	Non-significant
OID00302	PRTG	-0.165529	6.56534	6.73086	-1.2847	0.201514	113.414	-0.420786	0.0897283	Welch Two Sample t-test	two.sided	0.995964	Non-significant
OID00504	MCP-4	-0.138742	14.7967	14.9355	-1.24739	0.214189	150.853	-0.358505	0.0810206	Welch Two Sample t-test	two.sided	0.995964	Non-significant
OID00555	TWEAK	-0.113696	9.6893	9.80299	-1.24434	0.215541	134.239	-0.294408	0.0670156	Welch Two Sample t-test	two.sided	0.995964	Non-significant
OID00559	IL5	0.241911	1.37084	1.12893	1.22501	0.222876	124.935	-0.148922	0.632744	Welch Two Sample t-test	two.sided	0.995964	Non-significant
OID00532	CCL3	-0.130301	5.86167	5.99197	-1.20407	0.230474	148.905	-0.344142	0.0835393	Welch Two Sample t-test	two.sided	0.995964	Non-significant
OID00334	GM-CSF-R-alpha	-0.166621	6.68136	6.84798	-1.2036	0.230877	133.238	-0.440437	0.107194	Welch Two Sample t-test	two.sided	0.995964	Non-significant
OID00538	SIRT2	-0.167411	2.79932	2.96673	-1.18781	0.237222	121.614	-0.446426	0.111604	Welch Two Sample t-test	two.sided	0.995964	Non-significant
OID00529	TNF	-0.201573	0.486873	0.688446	-1.1806	0.239773	139.286	-0.539144	0.135999	Welch Two Sample t-test	two.sided	0.995964	Non-significant
OID00326	LAYN	-0.100933	5.42099	5.52193	-1.17095	0.243506	147.418	-0.271275	0.0694089	Welch Two Sample t-test	two.sided	0.995964	Non-significant
OID00331	TMPRSS5	-0.0771568	4.49882	4.57598	-1.13626	0.257707	146.188	-0.211357	0.0570437	Welch Two Sample t-test	two.sided	0.995964	Non-significant
OID00531	CD5	-0.0780989	4.54832	4.62641	-1.13076	0.260082	140.599	-0.214644	0.0584466	Welch Two Sample t-test	two.sided	0.995964	Non-significant
OID00533	Flt3L	0.0950229	9.379	9.28398	1.08693	0.27891	141.985	-0.0777965	0.267842	Welch Two Sample t-test	two.sided	0.995964	Non-significant
OID00489	IL-20RA	0.0770383	0.775077	0.698039	1.07626	0.283663	139.848	-0.0644794	0.218556	Welch Two Sample t-test	two.sided	0.995964	Non-significant
OID00482	IL6	0.166676	3.72996	3.56328	1.04896	0.296361	116.932	-0.148013	0.481365	Welch Two Sample t-test	two.sided	0.995964	Non-significant
OID00343	GDNFR-alpha-3	-0.0719505	4.0931	4.16505	-1.03624	0.30204	128.31	-0.209335	0.065434	Welch Two Sample t-test	two.sided	0.995964	Non-significant
OID00516	IL-22 RA1	-0.0526771	2.02155	2.07423	-1.03054	0.304406	150.982	-0.153672	0.0483183	Welch Two Sample t-test	two.sided	0.995964	Non-significant
OID00557	ST1A1	-0.192983	2.68362	2.8766	-1.00346	0.317375	139.449	-0.573217	0.187251	Welch Two Sample t-test	two.sided	0.995964	Non-significant
OID00288	NRP2	-0.11246	7.89841	8.01087	-1.00074	0.318814	129.949	-0.334785	0.109865	Welch Two Sample t-test	two.sided	0.995964	Non-significant
OID00530	CCL23	-0.0664173	9.03823	9.10464	-0.994106	0.321953	134.764	-0.198551	0.0657165	Welch Two Sample t-test	two.sided	0.995964	Non-significant
OID00479	OPG	0.0686408	9.93394	9.8653	0.981834	0.327856	141.599	-0.069563	0.206844	Welch Two Sample t-test	two.sided	0.995964	Non-significant
OID00294	Siglec-9	-0.0528126	5.53382	5.58663	-0.97102	0.333381	127.209	-0.160437	0.0548114	Welch Two Sample t-test	two.sided	0.995964	Non-significant
OID00527	MMP-10	0.103681	6.70373	6.60005	0.951781	0.342737	150.188	-0.111559	0.31892	Welch Two Sample t-test	two.sided	0.995964	Non-significant
OID00303	ROBO2	-0.0724687	6.71556	6.78803	-0.950354	0.34393	114.719	-0.223518	0.0785805	Welch Two Sample t-test	two.sided	0.995964	Non-significant
OID00365	TNFRSF21	-0.039242	9.40732	9.44656	-0.942374	0.347544	147.33	-0.121534	0.04305	Welch Two Sample t-test	two.sided	0.995964	Non-significant
OID00337	CD200	-0.0583135	5.72583	5.78414	-0.931558	0.353169	140.02	-0.182073	0.0654456	Welch Two Sample t-test	two.sided	0.995964	Non-significant
OID00476	CDCP1	0.106132	3.85561	3.74947	0.929857	0.353982	145.866	-0.119445	0.331709	Welch Two Sample t-test	two.sided	0.995964	Non-significant
OID00370	EDA2R	0.0977208	5.1221	5.02438	0.92569	0.356076	151.832	-0.110846	0.306288	Welch Two Sample t-test	two.sided	0.995964	Non-significant
OID00542	CD40	-0.0588925	11.2708	11.3297	-0.913107	0.362643	150.862	-0.186326	0.0685412	Welch Two Sample t-test	two.sided	0.995964	Non-significant
OID00480	LAP TGF-beta-1	0.0669396	7.87029	7.80335	0.900938	0.369153	141.389	-0.0799427	0.213822	Welch Two Sample t-test	two.sided	0.995964	Non-significant
OID00339	GZMA	-0.0860637	5.08857	5.17463	-0.89663	0.37178	115.586	-0.276183	0.104055	Welch Two Sample t-test	two.sided	0.995964	Non-significant
OID00299	EFNA4	-0.0538136	3.52319	3.577	-0.880006	0.380272	149.078	-0.174649	0.0670218	Welch Two Sample t-test	two.sided	0.995964	Non-significant
OID00293	VWC2	-0.14984	3.52528	3.67512	-0.87892	0.380881	146.848	-0.486754	0.187075	Welch Two Sample t-test	two.sided	0.995964	Non-significant
OID00316	CNTN5	-0.071223	7.38598	7.45721	-0.848445	0.397855	121.767	-0.237404	0.0949584	Welch Two Sample t-test	two.sided	0.995964	Non-significant
OID00304	CRTAM	-0.0833859	5.63154	5.71492	-0.841982	0.401134	150.53	-0.279064	0.112293	Welch Two Sample t-test	two.sided	0.995964	Non-significant
OID00349	CLEC10A	0.0789694	4.25993	4.18096	0.826177	0.410098	141.151	-0.109992	0.267931	Welch Two Sample t-test	two.sided	0.995964	Non-significant
OID00338	NTRK2	-0.0360745	6.4314	6.46748	-0.821247	0.41292	138.171	-0.122929	0.0507805	Welch Two Sample t-test	two.sided	0.995964	Non-significant
OID00486	CXCL11	-0.132284	7.84836	7.98065	-0.811701	0.418279	146.598	-0.454361	0.189793	Welch Two Sample t-test	two.sided	0.995964	Non-significant
OID00305	RGMA	-0.0514283	8.86372	8.91515	-0.795315	0.427826	135.096	-0.179313	0.0764565	Welch Two Sample t-test	two.sided	0.995964	Non-significant
OID00371	LAT	0.0981812	3.33706	3.23888	0.788297	0.431917	133.84	-0.148157	0.344519	Welch Two Sample t-test	two.sided	0.995964	Non-significant
OID00496	CXCL1	0.0700352	10.162	10.0919	0.786163	0.433098	140.258	-0.106087	0.246158	Welch Two Sample t-test	two.sided	0.995964	Non-significant
OID00484	MCP-1	-0.0619218	11.6625	11.7244	-0.783223	0.434794	142.794	-0.218202	0.094358	Welch Two Sample t-test	two.sided	0.995964	Non-significant
OID00333	GFR-alpha-1	-0.0533343	7.28816	7.34149	-0.77984	0.436829	137.109	-0.188573	0.081904	Welch Two Sample t-test	two.sided	0.995964	Non-significant
OID00502	SLAMF1	0.0613809	2.74893	2.68754	0.768328	0.443542	144.978	-0.0965165	0.219278	Welch Two Sample t-test	two.sided	0.995964	Non-significant
OID00328	GDF-8	-0.0764787	4.52256	4.59903	-0.762427	0.447008	149.26	-0.274689	0.121731	Welch Two Sample t-test	two.sided	0.995964	Non-significant
OID00499	CD6	-0.0675235	5.55493	5.62245	-0.741713	0.45951	139.322	-0.247517	0.11247	Welch Two Sample t-test	two.sided	0.995964	Non-significant
OID00535	CXCL10	-0.118658	10.3118	10.4305	-0.741189	0.459765	146.599	-0.435043	0.197727	Welch Two Sample t-test	two.sided	0.995964	Non-significant
OID00308	CD38	0.0634947	4.05517	3.99168	0.731916	0.465467	137.346	-0.108046	0.235036	Welch Two Sample t-test	two.sided	0.995964	Non-significant
OID00310	MSR1	0.0728403	6.3527	6.27986	0.723846	0.47031	147.136	-0.126026	0.271706	Welch Two Sample t-test	two.sided	0.995964	Non-significant
OID00287	NMNAT1	-0.129795	5.03437	5.16417	-0.721322	0.471901	141.514	-0.485513	0.225923	Welch Two Sample t-test	two.sided	0.995964	Non-significant
OID00346	SKR3	-0.062973	8.63916	8.70213	-0.720954	0.472046	151.795	-0.235545	0.109599	Welch Two Sample t-test	two.sided	0.995964	Non-significant
OID00375	TN-R	-0.0648442	4.7458	4.81065	-0.700553	0.484773	136.694	-0.247882	0.118193	Welch Two Sample t-test	two.sided	0.995964	Non-significant
OID01213	DNER	-0.0321678	8.93199	8.96416	-0.695666	0.487923	125.647	-0.123679	0.0593429	Welch Two Sample t-test	two.sided	0.995964	Non-significant
OID00315	SIGLEC1	0.05707	5.74926	5.69219	0.680113	0.497471	151.435	-0.108721	0.222861	Welch Two Sample t-test	two.sided	0.995964	Non-significant
OID00297	SMOC2	-0.052301	8.51303	8.56533	-0.676542	0.499786	143.396	-0.205108	0.100506	Welch Two Sample t-test	two.sided	0.995964	Non-significant
OID00292	UNC5C	-0.0661618	6.04803	6.11419	-0.67272	0.502494	113.401	-0.261003	0.128679	Welch Two Sample t-test	two.sided	0.995964	Non-significant
OID00364	PLXNB1	-0.325949	6.32962	6.65557	-0.656825	0.513444	70.0995	-1.31566	0.663765	Welch Two Sample t-test	two.sided	0.995964	Non-significant
OID00534	CXCL6	-0.0791656	9.24257	9.32173	-0.654349	0.513962	139.831	-0.31836	0.160028	Welch Two Sample t-test	two.sided	0.995964	Non-significant
OID00521	TRANCE	-0.0655604	5.09341	5.15897	-0.650755	0.516249	143.021	-0.264702	0.133581	Welch Two Sample t-test	two.sided	0.995964	Non-significant
OID00300	SCARB2	-0.0505372	4.26912	4.31966	-0.641101	0.522475	144.13	-0.206347	0.105273	Welch Two Sample t-test	two.sided	0.995964	Non-significant
OID00320	MATN3	-0.0546529	9.93463	9.98929	-0.636051	0.525828	134.007	-0.224598	0.115292	Welch Two Sample t-test	two.sided	0.995964	Non-significant
OID00356	CTSC	0.0378717	6.62329	6.58541	0.615371	0.539248	149.169	-0.0837367	0.15948	Welch Two Sample t-test	two.sided	0.995964	Non-significant
OID00551	CCL25	-0.0935273	5.72212	5.81565	-0.603181	0.547578	114.842	-0.400669	0.213615	Welch Two Sample t-test	two.sided	0.995964	Non-significant
OID00358	DDR1	-0.0281635	6.73021	6.75837	-0.600762	0.549011	134.228	-0.120882	0.0645547	Welch Two Sample t-test	two.sided	0.995964	Non-significant
OID00367	SPOCK1	0.0398818	3.36926	3.32937	0.569986	0.56958	143.132	-0.0984258	0.178189	Welch Two Sample t-test	two.sided	0.995964	Non-significant
OID00359	JAM-B	-0.044438	8.59979	8.64423	-0.560351	0.576114	143.446	-0.201193	0.112317	Welch Two Sample t-test	two.sided	0.995964	Non-significant
OID00526	ARTN	-0.0392406	0.636992	0.676232	-0.554612	0.579981	150.966	-0.179035	0.100554	Welch Two Sample t-test	two.sided	0.995964	Non-significant
OID00548	NRTN	0.0333466	0.567196	0.53385	0.553732	0.580621	143.903	-0.0856863	0.152379	Welch Two Sample t-test	two.sided	0.995964	Non-significant
OID00357	CDH6	-0.0254097	5.47648	5.50189	-0.550343	0.582899	150.687	-0.116635	0.0658159	Welch Two Sample t-test	two.sided	0.995964	Non-significant
OID00309	SMPD1	0.0544821	5.71091	5.65643	0.546293	0.585689	147.56	-0.142603	0.251567	Welch Two Sample t-test	two.sided	0.995964	Non-significant
OID00550	CASP-8	-0.074031	4.44528	4.51931	-0.540456	0.589763	136.636	-0.344904	0.196842	Welch Two Sample t-test	two.sided	0.995964	Non-significant
OID00514	IL-15RA	-0.026198	0.838043	0.86424	-0.538655	0.590945	146.069	-0.122319	0.069923	Welch Two Sample t-test	two.sided	0.995964	Non-significant
OID00517	IL-18R1	-0.0416759	8.21237	8.25404	-0.518002	0.605247	144.85	-0.200694	0.117342	Welch Two Sample t-test	two.sided	0.995964	Non-significant
OID00490	CXCL9	-0.0903866	7.16388	7.25427	-0.517166	0.605799	150.713	-0.435708	0.254935	Welch Two Sample t-test	two.sided	0.995964	Non-significant
OID00501	IL18	-0.053502	8.41056	8.46406	-0.504529	0.614634	149.189	-0.263043	0.156039	Welch Two Sample t-test	two.sided	0.995964	Non-significant
OID00485	IL-17A	0.0495104	1.24476	1.19525	0.504021	0.61518	118.794	-0.145	0.244021	Welch Two Sample t-test	two.sided	0.995964	Non-significant
OID00556	CCL20	-0.0804358	5.73275	5.81319	-0.497077	0.6199	142.625	-0.400306	0.239435	Welch Two Sample t-test	two.sided	0.995964	Non-significant
OID00296	EZR	0.0200689	6.30925	6.28918	0.457785	0.647776	148.507	-0.0665601	0.106698	Welch Two Sample t-test	two.sided	0.995964	Non-significant
OID00373	LAIR-2	0.083137	4.36024	4.2771	0.452427	0.651642	144.144	-0.280071	0.446345	Welch Two Sample t-test	two.sided	0.995964	Non-significant
OID00553	TNFRSF9	-0.0411698	6.62461	6.66578	-0.447782	0.654972	146.56	-0.222872	0.140533	Welch Two Sample t-test	two.sided	0.995964	Non-significant
OID00545	FGF-19	-0.0735475	8.19601	8.26956	-0.44035	0.660332	146.673	-0.403625	0.25653	Welch Two Sample t-test	two.sided	0.995964	Non-significant
OID00378	KYNU	-0.0644793	6.00137	6.06585	-0.437093	0.662752	133.147	-0.356262	0.227304	Welch Two Sample t-test	two.sided	0.995964	Non-significant
OID00560	ADA	-0.0358183	3.38217	3.41799	-0.431788	0.666546	142.881	-0.199793	0.128156	Welch Two Sample t-test	two.sided	0.995964	Non-significant
OID00362	NAAA	0.0422613	4.31196	4.2697	0.42876	0.668757	139.928	-0.15261	0.237133	Welch Two Sample t-test	two.sided	0.995964	Non-significant
OID00491	CST5	-0.0349239	5.65837	5.6933	-0.426069	0.670669	149.917	-0.196885	0.127037	Welch Two Sample t-test	two.sided	0.995964	Non-significant
OID00518	PD-L1	-0.0388927	6.66847	6.70736	-0.422845	0.673127	126.401	-0.22091	0.143125	Welch Two Sample t-test	two.sided	0.995964	Non-significant
OID00336	SCARA5	-0.0213861	8.41389	8.43528	-0.422679	0.673142	148.4	-0.121369	0.0785966	Welch Two Sample t-test	two.sided	0.995964	Non-significant
OID00360	CTSS	-0.0153432	6.90349	6.91883	-0.405127	0.685978	145.605	-0.0901941	0.0595077	Welch Two Sample t-test	two.sided	0.995964	Non-significant
OID00520	CXCL5	-0.0519208	12.2451	12.297	-0.392684	0.69514	142.411	-0.313289	0.209447	Welch Two Sample t-test	two.sided	0.995964	Non-significant
OID00352	FcRL2	-0.0342446	5.19952	5.23377	-0.391983	0.695695	133.831	-0.207035	0.138545	Welch Two Sample t-test	two.sided	0.995964	Non-significant
OID00353	MDGA1	0.0472766	6.3832	6.33592	0.37891	0.705342	136.663	-0.199452	0.294006	Welch Two Sample t-test	two.sided	0.995964	Non-significant
OID00515	IL-10RB	-0.0223783	6.08905	6.11142	-0.376581	0.707071	136.221	-0.139893	0.0951362	Welch Two Sample t-test	two.sided	0.995964	Non-significant
OID00507	FGF-23	0.0226418	1.44816	1.42552	0.370626	0.711468	142.048	-0.0981227	0.143406	Welch Two Sample t-test	two.sided	0.995964	Non-significant
OID00369	Dkk-4	0.0410228	4.39116	4.35014	0.362196	0.717838	120.964	-0.183209	0.265254	Welch Two Sample t-test	two.sided	0.995964	Non-significant
OID00505	CCL11	-0.049784	7.0026	7.05239	-0.352798	0.724822	127.656	-0.329005	0.229437	Welch Two Sample t-test	two.sided	0.995964	Non-significant
OID00478	IL7	0.02886	4.23497	4.20611	0.314095	0.753942	132.75	-0.152884	0.210604	Welch Two Sample t-test	two.sided	0.995964	Non-significant
OID00351	BMP-4	-0.0626145	4.68366	4.74627	-0.299348	0.765091	149.488	-0.475926	0.350697	Welch Two Sample t-test	two.sided	0.995964	Non-significant
OID00546	IL4	0.0235204	0.588078	0.564558	0.28976	0.772529	113.238	-0.137292	0.184333	Welch Two Sample t-test	two.sided	0.995964	Non-significant
OID00558	STAMPB	-0.0269888	4.02989	4.05688	-0.28552	0.775699	130.248	-0.213992	0.160014	Welch Two Sample t-test	two.sided	0.995964	Non-significant
OID00376	CD200R1	-0.019688	4.96971	4.9894	-0.269848	0.787743	119.441	-0.16415	0.124774	Welch Two Sample t-test	two.sided	0.995964	Non-significant
OID00363	N2DL-2	-0.020774	4.08394	4.10472	-0.263063	0.792919	129.88	-0.177008	0.13546	Welch Two Sample t-test	two.sided	0.995964	Non-significant
OID00475	GDNF	-0.0166699	1.56197	1.57864	-0.253833	0.799981	146.407	-0.146459	0.113119	Welch Two Sample t-test	two.sided	0.995964	Non-significant
OID00361	N-CDase	0.0260383	4.74399	4.71795	0.253784	0.80004	137.968	-0.176834	0.22891	Welch Two Sample t-test	two.sided	0.995964	Non-significant
OID00321	RSPO1	0.0263705	2.89454	2.86817	0.24561	0.806333	144.538	-0.185842	0.238583	Welch Two Sample t-test	two.sided	0.995964	Non-significant
OID00372	NTRK3	0.0131924	8.49749	8.48429	0.234844	0.814689	133.887	-0.0979133	0.124298	Welch Two Sample t-test	two.sided	0.995964	Non-significant
OID00524	IL-24	-0.0121376	0.873016	0.885154	-0.222086	0.824569	140.846	-0.120183	0.0959077	Welch Two Sample t-test	two.sided	0.995964	Non-significant
OID00366	CLM-1	-0.0236606	5.66775	5.69141	-0.214866	0.830162	150.816	-0.241234	0.193912	Welch Two Sample t-test	two.sided	0.995964	Non-significant
OID00506	TNFSF14	-0.0232936	5.84009	5.86339	-0.214779	0.83024	145.419	-0.237642	0.191055	Welch Two Sample t-test	two.sided	0.995964	Non-significant
OID00528	IL10	0.0270134	2.8758	2.84878	0.208542	0.835135	129.069	-0.229273	0.2833	Welch Two Sample t-test	two.sided	0.995964	Non-significant
OID00330	WFIKKN1	0.0159148	3.85945	3.84353	0.208071	0.835474	140.609	-0.135299	0.167128	Welch Two Sample t-test	two.sided	0.995964	Non-significant
OID00350	GCP5	-0.0206888	5.58661	5.6073	-0.202114	0.840103	148.856	-0.222959	0.181581	Welch Two Sample t-test	two.sided	0.995964	Non-significant
OID00494	OSM	0.0264815	6.64115	6.61467	0.196149	0.844765	146.271	-0.240335	0.293298	Welch Two Sample t-test	two.sided	0.995964	Non-significant
OID00477	CD244	-0.0114195	7.05008	7.06149	-0.19368	0.846704	141.919	-0.127974	0.105135	Welch Two Sample t-test	two.sided	0.995964	Non-significant
OID00498	CCL4	0.0233676	6.68824	6.66487	0.172734	0.863124	132.41	-0.244224	0.290959	Welch Two Sample t-test	two.sided	0.995964	Non-significant
OID00295	CLM-6	0.00993383	6.10476	6.09482	0.172284	0.863449	148.214	-0.104007	0.123875	Welch Two Sample t-test	two.sided	0.995964	Non-significant
OID00312	sFRP-3	0.0219893	1.84259	1.8206	0.170497	0.864854	146.751	-0.232892	0.276871	Welch Two Sample t-test	two.sided	0.995964	Non-significant
OID00483	IL-17C	-0.00315315	0.799418	0.802571	-0.154697	0.877284	139.532	-0.0434521	0.0371458	Welch Two Sample t-test	two.sided	0.995964	Non-significant
OID00474	MCP-3	-0.0154498	2.18107	2.19652	-0.154259	0.877612	150.768	-0.213338	0.182438	Welch Two Sample t-test	two.sided	0.995964	Non-significant
OID00291	GDNF	-0.0113092	1.00763	1.01894	-0.151651	0.879665	150.342	-0.158658	0.136039	Welch Two Sample t-test	two.sided	0.995964	Non-significant
OID00319	ADAM 23	-0.0214291	3.56876	3.59019	-0.148586	0.882116	127.348	-0.306808	0.263949	Welch Two Sample t-test	two.sided	0.995964	Non-significant
OID00539	CCL28	-0.0138024	1.85911	1.87291	-0.146482	0.88376	134.67	-0.200156	0.172552	Welch Two Sample t-test	two.sided	0.995964	Non-significant
OID00487	AXIN1	-0.0174033	1.20571	1.22311	-0.144653	0.885198	136.812	-0.255311	0.220505	Welch Two Sample t-test	two.sided	0.995964	Non-significant
OID00335	Beta-NGF	-0.00888454	2.91073	2.91962	-0.14118	0.887948	129.189	-0.133393	0.115624	Welch Two Sample t-test	two.sided	0.995964	Non-significant
OID00311	Alpha-2-MRAP	0.0142615	8.31501	8.30074	0.140471	0.888488	141.506	-0.186443	0.214966	Welch Two Sample t-test	two.sided	0.995964	Non-significant
OID00536	4E-BP1	-0.0272974	3.10387	3.13116	-0.134283	0.893377	136.744	-0.429282	0.374688	Welch Two Sample t-test	two.sided	0.995964	Non-significant
OID00342	SCARF2	-0.00793034	6.93015	6.93808	-0.126915	0.899179	149.39	-0.1314	0.11554	Welch Two Sample t-test	two.sided	0.995964	Non-significant
OID00508	IL-10RA	-0.0113699	0.630707	0.642077	-0.103355	0.917818	150.787	-0.228727	0.205987	Welch Two Sample t-test	two.sided	0.995964	Non-significant
OID00355	PDGF-R-alpha	0.00573987	5.32247	5.31673	0.101154	0.919568	145.024	-0.106412	0.117892	Welch Two Sample t-test	two.sided	0.995964	Non-significant
OID00318	CLEC1B	0.0067781	11.6104	11.6036	0.0960801	0.923605	129.674	-0.132793	0.146349	Welch Two Sample t-test	two.sided	0.995964	Non-significant
OID00347	FLRT2	-0.00540613	4.79154	4.79694	-0.0934216	0.925706	136.379	-0.119841	0.109029	Welch Two Sample t-test	two.sided	0.995964	Non-significant
OID00513	CCL19	0.0200072	8.6974	8.67739	0.0896021	0.928747	124.77	-0.421918	0.461932	Welch Two Sample t-test	two.sided	0.995964	Non-significant
OID00306	PLXNB3	0.00781116	5.67819	5.67038	0.0890734	0.929156	134.427	-0.165626	0.181249	Welch Two Sample t-test	two.sided	0.995964	Non-significant
OID00327	NEP	-0.0117783	3.74748	3.75925	-0.0784734	0.937555	151.995	-0.308315	0.284759	Welch Two Sample t-test	two.sided	0.995964	Non-significant
OID00541	EN-RAGE	0.0136095	5.59188	5.57827	0.077638	0.938229	136.863	-0.333026	0.360244	Welch Two Sample t-test	two.sided	0.995964	Non-significant
OID00471	IL8	-0.00827912	7.00129	7.00957	-0.0773725	0.938443	133.7	-0.219917	0.203359	Welch Two Sample t-test	two.sided	0.995964	Non-significant
OID00522	HGF	0.00568732	9.36897	9.36328	0.0692847	0.94486	143.292	-0.156569	0.167944	Welch Two Sample t-test	two.sided	0.995964	Non-significant
OID00512	FGF-21	-0.0117442	3.21922	3.23096	-0.0629169	0.949916	150.889	-0.380554	0.357066	Welch Two Sample t-test	two.sided	0.995964	Non-significant
OID00348	CPM	0.00276782	9.08821	9.08544	0.0543317	0.95676	121.974	-0.0980792	0.103615	Welch Two Sample t-test	two.sided	0.995964	Non-significant
OID00488	TRAIL	-0.00395844	8.15271	8.15666	-0.0458485	0.963504	126.044	-0.174817	0.1669	Welch Two Sample t-test	two.sided	0.995964	Non-significant
OID00519	Beta-NGF	0.00275132	1.14421	1.14146	0.0442333	0.964783	137.447	-0.120242	0.125745	Welch Two Sample t-test	two.sided	0.995964	Non-significant
OID00544	IFN-gamma	-0.0003145	0.228837	0.229151	-0.0318796	0.97461	150.938	-0.0198063	0.0191773	Welch Two Sample t-test	two.sided	0.995964	Non-significant
OID00340	G-CSF	-0.00279375	3.4576	3.46039	-0.0301248	0.97601	140.487	-0.186139	0.180551	Welch Two Sample t-test	two.sided	0.995964	Non-significant
OID00503	TGF-alpha	0.00378176	6.25487	6.25109	0.0294975	0.976511	136.994	-0.249737	0.257301	Welch Two Sample t-test	two.sided	0.995964	Non-significant
OID00562	CSF-1	0.000576324	10.0454	10.0448	0.0133382	0.989376	146.642	-0.0848152	0.0859679	Welch Two Sample t-test	two.sided	0.995964	Non-significant
OID00344	PVR	0.000606994	7.89056	7.88995	0.0109763	0.991258	143.561	-0.108702	0.109916	Welch Two Sample t-test	two.sided	0.995964	Non-significant
OID00345	TNFRSF12A	0.00088652	6.24981	6.24893	0.00988491	0.992127	144.498	-0.176376	0.178149	Welch Two Sample t-test	two.sided	0.995964	Non-significant
OID00547	LIF	0.000403382	0.248593	0.24819	0.00612184	0.995125	124.759	-0.130008	0.130815	Welch Two Sample t-test	two.sided	0.995964	Non-significant
OID00374	MANF	0.000440044	8.96211	8.96167	0.00506767	0.995964	143.854	-0.171195	0.172075	Welch Two Sample t-test	two.sided	0.995964	Non-significant

## Sheet: T-test inflammation - CSF
Assay	Name	estimate (Pos - Neg)	Inflammation_pos	Inflammation_neg	statistic	p.value	parameter	conf.low	conf.high	method	alternative	Adjusted_pval	Threshold
OID00310	MSR1	0.421038	3.31893	2.89789	5.34756	3.66912e-07	136.016	0.265336	0.576741	Welch Two Sample t-test	two.sided	5.07208e-05	Significant
OID00370	EDA2R	0.502491	8.07394	7.57145	5.21333	6.80816e-07	134.787	0.311867	0.693115	Welch Two Sample t-test	two.sided	5.07208e-05	Significant
OID00342	SCARF2	0.286537	2.09824	1.8117	4.52838	1.27526e-05	137.686	0.161419	0.411655	Welch Two Sample t-test	two.sided	0.000633377	Significant
OID00532	CCL3	0.399143	3.79386	3.39471	4.35544	2.50028e-05	144.671	0.218012	0.580275	Welch Two Sample t-test	two.sided	0.000931353	Significant
OID00304	CRTAM	0.216229	1.0869	0.870668	4.16949	5.50183e-05	131.559	0.113642	0.318816	Welch Two Sample t-test	two.sided	0.00141702	Significant
OID00336	SCARA5	0.320711	3.59095	3.27023	4.11901	6.53009e-05	137.72	0.166753	0.474669	Welch Two Sample t-test	two.sided	0.00141702	Significant
OID00294	Siglec-9	0.347225	3.94544	3.59822	4.10348	7.23705e-05	126.657	0.179778	0.514671	Welch Two Sample t-test	two.sided	0.00141702	Significant
OID00297	SMOC2	0.348841	5.59758	5.24874	4.03783	8.91175e-05	137.821	0.178013	0.519668	Welch Two Sample t-test	two.sided	0.00141702	Significant
OID00318	CLEC1B	0.248617	0.805502	0.556885	4.06834	9.13874e-05	105.871	0.127458	0.369776	Welch Two Sample t-test	two.sided	0.00141702	Significant
OID00490	CXCL9	0.768295	3.54409	2.7758	4.01713	9.51023e-05	142.058	0.390222	1.14637	Welch Two Sample t-test	two.sided	0.00141702	Significant
OID00315	SIGLEC1	0.264144	1.94004	1.67589	3.86984	0.000167516	137.603	0.129175	0.399112	Welch Two Sample t-test	two.sided	0.0022104	Significant
OID00345	TNFRSF12A	0.273314	4.97563	4.70231	3.85603	0.000178019	134.285	0.133129	0.413499	Welch Two Sample t-test	two.sided	0.0022104	Significant
OID00510	MMP-1	0.43463	3.5505	3.11587	3.69822	0.000312005	138.637	0.202258	0.667002	Welch Two Sample t-test	two.sided	0.00357606	Significant
OID00538	SIRT2	0.263942	2.19783	1.93389	3.62365	0.000404811	140.765	0.119943	0.40794	Welch Two Sample t-test	two.sided	0.00420316	Significant
OID00295	CLM-6	0.3015	4.21817	3.91667	3.63543	0.000423137	110.372	0.137151	0.46585	Welch Two Sample t-test	two.sided	0.00420316	Significant
OID00558	STAMPB	0.150517	0.971808	0.821291	3.57502	0.000479936	141.191	0.0672842	0.233749	Welch Two Sample t-test	two.sided	0.00446941	Significant
OID00346	SKR3	0.277894	5.99257	5.71468	3.49422	0.000639715	137.832	0.120638	0.435149	Welch Two Sample t-test	two.sided	0.00507195	Significant
OID00535	CXCL10	0.596934	9.13909	8.54215	3.48942	0.000645847	141.358	0.258748	0.93512	Welch Two Sample t-test	two.sided	0.00507195	Significant
OID00326	LAYN	0.385432	9.22123	8.8358	3.49092	0.000651145	134.775	0.167072	0.603792	Welch Two Sample t-test	two.sided	0.00507195	Significant
OID00322	HAGH	0.227026	2.33596	2.10894	3.4768	0.000680799	136.626	0.0979016	0.35615	Welch Two Sample t-test	two.sided	0.00507195	Significant
OID00530	CCL23	0.253592	1.94864	1.69504	3.3579	0.00100684	142.864	0.104309	0.402875	Welch Two Sample t-test	two.sided	0.00714378	Significant
OID00517	IL-18R1	0.280593	2.95073	2.67014	3.3345	0.00108546	144.748	0.114274	0.446911	Welch Two Sample t-test	two.sided	0.00735153	Significant
OID00369	Dkk-4	0.261159	3.16941	2.90825	3.299	0.0012419	134.511	0.104594	0.417724	Welch Two Sample t-test	two.sided	0.00804534	Significant
OID00496	CXCL1	0.317976	5.8087	5.49072	3.28093	0.00131685	134.982	0.126305	0.509647	Welch Two Sample t-test	two.sided	0.00817546	Significant
OID00533	Flt3L	0.24741	8.36023	8.11282	3.22856	0.00154102	144.006	0.0959417	0.398879	Welch Two Sample t-test	two.sided	0.00910781	Significant
OID00550	CASP-8	0.198193	1.20421	1.00601	3.21896	0.00158928	144.272	0.0764965	0.31989	Welch Two Sample t-test	two.sided	0.00910781	Significant
OID00308	CD38	0.3153	5.46794	5.15264	3.20654	0.00168681	131.534	0.120787	0.509814	Welch Two Sample t-test	two.sided	0.00930135	Significant
OID00549	MCP-2	0.313486	5.39392	5.08043	3.19164	0.0017479	139.574	0.119293	0.507679	Welch Two Sample t-test	two.sided	0.00930135	Significant
OID00299	EFNA4	0.194765	2.33191	2.13715	3.15296	0.00200079	132.07	0.0725745	0.316956	Welch Two Sample t-test	two.sided	0.0102799	Significant
OID00500	SCF	0.237651	4.87213	4.63448	3.06978	0.00255793	144.995	0.0846405	0.390661	Welch Two Sample t-test	two.sided	0.0127044	Significant
OID00552	CX3CL1	0.241022	3.67345	3.43243	3.05797	0.00265647	144.33	0.0852362	0.396808	Welch Two Sample t-test	two.sided	0.0127682	Significant
OID00505	CCL11	0.16933	0.939968	0.770638	3.01623	0.00303472	141.64	0.05835	0.28031	Welch Two Sample t-test	two.sided	0.0141304	Significant
OID00494	OSM	0.0637092	0.638155	0.574446	3.01404	0.00329652	96.0989	0.0217522	0.105666	Welch Two Sample t-test	two.sided	0.0148843	Significant
OID00536	4E-BP1	0.220723	1.68276	1.46204	2.95609	0.00363947	144.598	0.073143	0.368304	Welch Two Sample t-test	two.sided	0.0155273	Significant
OID00366	CLM-1	0.373827	4.52053	4.14671	2.96	0.00364736	132.157	0.12401	0.623645	Welch Two Sample t-test	two.sided	0.0155273	Significant
OID00471	IL8	0.238866	8.27256	8.0337	2.90645	0.0042469	140.977	0.0763919	0.401341	Welch Two Sample t-test	two.sided	0.0175774	Significant
OID00484	MCP-1	0.235621	11.591	11.3553	2.88603	0.00450569	143.214	0.074242	0.396999	Welch Two Sample t-test	two.sided	0.0181445	Significant
OID00300	SCARB2	0.205674	5.08601	4.88033	2.84558	0.00515347	129.822	0.0626778	0.34867	Welch Two Sample t-test	two.sided	0.020207	Significant
OID00368	IL12	0.243818	3.46403	3.22022	2.83341	0.00529809	137.713	0.0736657	0.41397	Welch Two Sample t-test	two.sided	0.0202414	Significant
OID00376	CD200R1	0.0658301	0.996956	0.931126	2.79402	0.00595876	135.844	0.0192362	0.112424	Welch Two Sample t-test	two.sided	0.0220417	Significant
OID00480	LAP TGF-beta-1	0.333475	4.09621	3.76273	2.77518	0.00629466	135.923	0.0958432	0.571106	Welch Two Sample t-test	two.sided	0.0220417	Significant
OID00515	IL-10RB	0.178566	2.24301	2.06444	2.77142	0.00631347	144.995	0.0512202	0.305912	Welch Two Sample t-test	two.sided	0.0220417	Significant
OID00539	CCL28	0.132386	0.829273	0.696887	2.76922	0.00636103	143.65	0.0378916	0.226881	Welch Two Sample t-test	two.sided	0.0220417	Significant
OID00288	NRP2	0.156441	2.23996	2.08352	2.70918	0.00770619	123.143	0.0421402	0.270742	Welch Two Sample t-test	two.sided	0.026096	Significant
OID00364	PLXNB1	0.179062	3.44857	3.26951	2.68125	0.00823051	137.836	0.0470102	0.311114	Welch Two Sample t-test	two.sided	0.0270286	Significant
OID00356	CTSC	0.17385	5.63232	5.45847	2.67745	0.00834439	134.245	0.0454296	0.302271	Welch Two Sample t-test	two.sided	0.0270286	Significant
OID00360	CTSS	0.104194	6.66798	6.56379	2.64447	0.00919481	129.359	0.0262409	0.182148	Welch Two Sample t-test	two.sided	0.0291495	Significant
OID00486	CXCL11	0.381519	2.68133	2.29981	2.63063	0.00944541	144.715	0.094869	0.66817	Welch Two Sample t-test	two.sided	0.0293201	Significant
OID00501	IL18	0.187572	2.02191	1.83434	2.62176	0.00968111	144.995	0.0461676	0.328976	Welch Two Sample t-test	two.sided	0.0294385	Significant
OID00518	PD-L1	0.227985	5.39721	5.16923	2.5661	0.0113069	143.912	0.0523756	0.403594	Welch Two Sample t-test	two.sided	0.0336945	Significant
OID00331	TMPRSS5	0.228592	7.60058	7.37199	2.55142	0.011922	126.214	0.051291	0.405893	Welch Two Sample t-test	two.sided	0.0347081	Significant
OID00527	MMP-10	0.165442	1.74408	1.57863	2.5359	0.0122854	143.619	0.0364876	0.294396	Welch Two Sample t-test	two.sided	0.0347081	Significant
OID00504	MCP-4	0.290905	5.52303	5.23213	2.53768	0.0123458	129.368	0.0641045	0.517706	Welch Two Sample t-test	two.sided	0.0347081	Significant
OID00334	GM-CSF-R-alpha	0.368881	5.3795	5.01062	2.49714	0.0139329	115.201	0.0762792	0.661483	Welch Two Sample t-test	two.sided	0.0369604	Significant
OID00296	EZR	0.138404	2.86342	2.72501	2.49094	0.0139713	133.034	0.0285028	0.248305	Welch Two Sample t-test	two.sided	0.0369604	Significant
OID00482	IL6	0.277107	3.65423	3.37712	2.47987	0.0142919	144.484	0.0562453	0.497968	Welch Two Sample t-test	two.sided	0.0369604	Significant
OID00522	HGF	0.209088	8.14135	7.93227	2.47831	0.0143723	141.999	0.0423099	0.375866	Welch Two Sample t-test	two.sided	0.0369604	Significant
OID00513	CCL19	0.515162	5.92593	5.41077	2.48126	0.0143873	128.154	0.104352	0.925971	Welch Two Sample t-test	two.sided	0.0369604	Significant
OID00551	CCL25	0.108852	0.884927	0.776075	2.45281	0.0153648	144.549	0.0211374	0.196567	Welch Two Sample t-test	two.sided	0.0388027	Significant
OID00307	CPA2	0.233114	3.99943	3.76631	2.42532	0.0165963	137.081	0.0430505	0.423178	Welch Two Sample t-test	two.sided	0.0412142	Significant
OID00354	IL-5R-alpha	0.0357334	0.937312	0.901579	2.38365	0.0185302	135.349	0.00608642	0.0653804	Welch Two Sample t-test	two.sided	0.0452624	Significant
OID00335	Beta-NGF	0.0916146	2.34516	2.25355	2.32351	0.021615	137.782	0.0136497	0.16958	Welch Two Sample t-test	two.sided	0.0519458	Non-significant
OID00520	CXCL5	0.220334	3.10749	2.88716	2.29478	0.0232589	137.596	0.0304778	0.41019	Welch Two Sample t-test	two.sided	0.0550091	Non-significant
OID00301	NCAN	-0.0470511	8.74792	8.79498	-2.28838	0.0237979	124.766	-0.0877445	-0.00635775	Welch Two Sample t-test	two.sided	0.0554045	Non-significant
OID00357	CDH6	0.182048	2.4588	2.27675	2.21949	0.0281132	135.74	0.0198407	0.344255	Welch Two Sample t-test	two.sided	0.0644441	Non-significant
OID00479	OPG	0.195119	9.31843	9.12331	2.18117	0.0309002	135.172	0.0182047	0.372033	Welch Two Sample t-test	two.sided	0.068795	Non-significant
OID00306	PLXNB3	0.177594	5.45551	5.27791	2.17492	0.0313565	136.677	0.0161228	0.339066	Welch Two Sample t-test	two.sided	0.068795	Non-significant
OID00313	EPHB6	0.239892	5.76154	5.52165	2.17418	0.0313964	137.999	0.0217232	0.45806	Welch Two Sample t-test	two.sided	0.068795	Non-significant
OID00523	IL-12B	0.160916	1.86416	1.70325	2.15103	0.0331307	144.993	0.0130595	0.308772	Welch Two Sample t-test	two.sided	0.0715431	Non-significant
OID00330	WFIKKN1	0.0607729	0.566141	0.505368	2.14024	0.0341052	137.117	0.00462344	0.116922	Welch Two Sample t-test	two.sided	0.0723511	Non-significant
OID00534	CXCL6	0.264186	1.86424	1.60005	2.13542	0.034476	139.276	0.0195819	0.508791	Welch Two Sample t-test	two.sided	0.0723511	Non-significant
OID00560	ADA	-0.265554	0.961451	1.227	-2.10022	0.0378462	117.621	-0.515949	-0.0151581	Welch Two Sample t-test	two.sided	0.0777507	Non-significant
OID00562	CSF-1	0.135647	9.09418	8.95853	2.09337	0.0380926	142.107	0.00755388	0.26374	Welch Two Sample t-test	two.sided	0.0777507	Non-significant
OID00311	Alpha-2-MRAP	0.147553	6.19382	6.04627	2.06089	0.0411931	137.881	0.00598332	0.289123	Welch Two Sample t-test	two.sided	0.0829428	Non-significant
OID00542	CD40	0.158469	9.0095	8.85103	2.05129	0.0420751	142.099	0.00575495	0.311182	Welch Two Sample t-test	two.sided	0.0835892	Non-significant
OID00321	RSPO1	0.0583983	1.50531	1.44692	2.00588	0.0468341	137.296	0.000829305	0.115967	Welch Two Sample t-test	two.sided	0.0918195	Non-significant
OID00509	FGF-5	-0.169232	0.876273	1.0455	-1.98115	0.049802	123.156	-0.338314	-0.000148668	Welch Two Sample t-test	two.sided	0.0963701	Non-significant
OID00339	GZMA	0.181119	3.52237	3.34125	1.95974	0.0520926	134.601	-0.00166432	0.363903	Welch Two Sample t-test	two.sided	0.0995103	Non-significant
OID00553	TNFRSF9	0.128793	2.55044	2.42165	1.90554	0.0587074	143.657	-0.00480369	0.26239	Welch Two Sample t-test	two.sided	0.109858	Non-significant
OID00305	RGMA	0.0994503	9.14091	9.04146	1.90419	0.0589843	136.839	-0.00382613	0.202727	Welch Two Sample t-test	two.sided	0.109858	Non-significant
OID00519	Beta-NGF	0.0714572	0.640189	0.568732	1.8766	0.0625829	144.994	-0.00380259	0.146717	Welch Two Sample t-test	two.sided	0.115122	Non-significant
OID00374	MANF	0.121532	2.98896	2.86743	1.86394	0.0644971	135.297	-0.00741411	0.250478	Welch Two Sample t-test	two.sided	0.117196	Non-significant
OID00347	FLRT2	0.108979	4.55922	4.45024	1.85239	0.0662041	131.998	-0.00739586	0.225353	Welch Two Sample t-test	two.sided	0.118848	Non-significant
OID00314	RGMB	0.135029	8.62541	8.49038	1.79043	0.0756105	135.969	-0.0141135	0.284172	Welch Two Sample t-test	two.sided	0.132988	Non-significant
OID00506	TNFSF14	0.0917951	0.821141	0.729346	1.78834	0.0758659	141.169	-0.00967926	0.19327	Welch Two Sample t-test	two.sided	0.132988	Non-significant
OID00488	TRAIL	0.0926177	1.92858	1.83596	1.77363	0.0782233	144.977	-0.0105916	0.195827	Welch Two Sample t-test	two.sided	0.135526	Non-significant
OID00323	LXN	0.0526198	0.105157	0.0525375	1.76418	0.0802865	118.132	-0.00644464	0.111684	Welch Two Sample t-test	two.sided	0.137502	Non-significant
OID00378	KYNU	0.0576236	-0.424211	-0.481835	1.74113	0.0838892	137.999	-0.00781624	0.123063	Welch Two Sample t-test	two.sided	0.14204	Non-significant
OID00343	GDNFR-alpha-3	0.13088	5.30453	5.17365	1.72871	0.086115	136.921	-0.0188313	0.280591	Welch Two Sample t-test	two.sided	0.14417	Non-significant
OID00472	VEGFA	0.137793	9.03945	8.90166	1.71532	0.0884287	144.609	-0.0209813	0.296568	Welch Two Sample t-test	two.sided	0.146399	Non-significant
OID00363	N2DL-2	-0.175105	4.52014	4.69525	-1.70422	0.0906501	134.488	-0.378315	0.0281061	Welch Two Sample t-test	two.sided	0.148427	Non-significant
OID00317	ADAM 22	-0.0976514	8.99921	9.09686	-1.69313	0.0927909	131.898	-0.211739	0.0164363	Welch Two Sample t-test	two.sided	0.150281	Non-significant
OID00324	gal-8	0.116235	4.52944	4.41321	1.59637	0.112696	137.825	-0.0277377	0.260207	Welch Two Sample t-test	two.sided	0.180555	Non-significant
OID00332	CDH3	-0.105361	3.19257	3.29793	-1.47668	0.142381	119.93	-0.24663	0.0359075	Welch Two Sample t-test	two.sided	0.22569	Non-significant
OID00361	N-CDase	0.0623608	1.18692	1.12456	1.45118	0.149156	129.074	-0.0226608	0.147382	Welch Two Sample t-test	two.sided	0.233939	Non-significant
OID00491	CST5	0.0335008	4.85035	4.81685	1.37292	0.171982	139.335	-0.0147435	0.081745	Welch Two Sample t-test	two.sided	0.265141	Non-significant
OID05024	MAPT	0.182513	3.40096	3.21845	1.37098	0.172608	137.997	-0.0807185	0.445745	Welch Two Sample t-test	two.sided	0.265141	Non-significant
OID00355	PDGF-R-alpha	-0.0980456	4.06517	4.16322	-1.3429	0.181521	137.197	-0.242416	0.0463251	Welch Two Sample t-test	two.sided	0.275548	Non-significant
OID00503	TGF-alpha	0.0930885	6.53542	6.44233	1.33775	0.183082	144.268	-0.0444509	0.230628	Welch Two Sample t-test	two.sided	0.275548	Non-significant
OID00316	CNTN5	0.109022	7.14884	7.03982	1.2371	0.218237	132.583	-0.0652952	0.283339	Welch Two Sample t-test	two.sided	0.325173	Non-significant
OID00358	DDR1	0.0819011	6.88415	6.80225	1.2274	0.221809	134.976	-0.0500653	0.213867	Welch Two Sample t-test	two.sided	0.327224	Non-significant
OID00333	GFR-alpha-1	0.0827338	6.30563	6.22289	1.20671	0.229635	136.277	-0.0528484	0.218316	Welch Two Sample t-test	two.sided	0.335447	Non-significant
OID00351	BMP-4	0.14158	1.29581	1.15423	1.17151	0.243531	130.248	-0.0975072	0.380667	Welch Two Sample t-test	two.sided	0.352292	Non-significant
OID00545	FGF-19	0.0992332	4.53587	4.43664	1.13525	0.2582	140.598	-0.0735758	0.272042	Welch Two Sample t-test	two.sided	0.365288	Non-significant
OID01213	DNER	0.0259932	10.3329	10.307	1.13186	0.259618	140.738	-0.0194078	0.0713942	Welch Two Sample t-test	two.sided	0.365288	Non-significant
OID00481	uPA	0.0874512	6.67495	6.58749	1.13129	0.259869	139.878	-0.0653806	0.240283	Welch Two Sample t-test	two.sided	0.365288	Non-significant
OID00511	LIF-R	0.0735231	3.39822	3.32469	1.11116	0.268344	144.686	-0.0572578	0.204304	Welch Two Sample t-test	two.sided	0.372581	Non-significant
OID00287	NMNAT1	0.098499	1.84195	1.74345	1.10238	0.272283	133.161	-0.0782318	0.27523	Welch Two Sample t-test	two.sided	0.372581	Non-significant
OID00359	JAM-B	0.065993	11.0366	10.9706	1.10161	0.272559	137.207	-0.0524651	0.184451	Welch Two Sample t-test	two.sided	0.372581	Non-significant
OID00350	GCP5	0.0932646	5.97132	5.87805	1.08987	0.277687	136.785	-0.0759547	0.262484	Welch Two Sample t-test	two.sided	0.373594	Non-significant
OID00320	MATN3	0.100829	9.22984	9.12901	1.08841	0.278315	137.884	-0.0823482	0.284007	Welch Two Sample t-test	two.sided	0.373594	Non-significant
OID00477	CD244	0.0785985	1.72748	1.64888	1.08002	0.281941	143.635	-0.0652493	0.222446	Welch Two Sample t-test	two.sided	0.375083	Non-significant
OID00341	DRAXIN	0.069199	8.51105	8.44185	1.03597	0.302093	133.331	-0.062919	0.201317	Welch Two Sample t-test	two.sided	0.398335	Non-significant
OID00338	NTRK2	0.0615889	6.8132	6.75161	1.02684	0.30631	136.7	-0.0570181	0.180196	Welch Two Sample t-test	two.sided	0.400352	Non-significant
OID00302	PRTG	0.0570581	4.33608	4.27902	0.991595	0.323161	135.645	-0.0567369	0.170853	Welch Two Sample t-test	two.sided	0.41719	Non-significant
OID00512	FGF-21	0.0373546	0.775969	0.738614	0.986608	0.326147	102.99	-0.0377352	0.112444	Welch Two Sample t-test	two.sided	0.41719	Non-significant
OID00365	TNFRSF21	0.0346015	10.2854	10.2508	0.982611	0.327592	132.321	-0.0350534	0.104256	Welch Two Sample t-test	two.sided	0.41719	Non-significant
OID00478	IL7	0.0458349	0.731964	0.686129	0.974958	0.331308	136.295	-0.0471327	0.138802	Welch Two Sample t-test	two.sided	0.418347	Non-significant
OID00298	NBL1	-0.0463218	5.33069	5.37701	-0.950688	0.343475	133.927	-0.142691	0.0500472	Welch Two Sample t-test	two.sided	0.430066	Non-significant
OID05124	CD8A	-0.133222	2.60112	2.73434	-0.943779	0.347152	121.775	-0.412664	0.14622	Welch Two Sample t-test	two.sided	0.431046	Non-significant
OID00561	TNFB	0.0594052	1.15644	1.09704	0.885809	0.377189	144.83	-0.0731438	0.191954	Welch Two Sample t-test	two.sided	0.461035	Non-significant
OID00498	CCL4	0.0847045	3.02441	2.93971	0.885285	0.377492	142.721	-0.104429	0.273838	Welch Two Sample t-test	two.sided	0.461035	Non-significant
OID00362	NAAA	0.0452041	1.01739	0.972181	0.873668	0.383854	134.731	-0.0571248	0.147533	Welch Two Sample t-test	two.sided	0.464994	Non-significant
OID00344	PVR	0.081483	5.14768	5.0662	0.866315	0.387841	136.168	-0.104518	0.267484	Welch Two Sample t-test	two.sided	0.466035	Non-significant
OID00372	NTRK3	0.0688509	7.58571	7.51686	0.848333	0.397732	137.051	-0.0916372	0.229339	Welch Two Sample t-test	two.sided	0.474096	Non-significant
OID00547	LIF	0.0467637	0.63754	0.590776	0.77652	0.438711	144.508	-0.0722663	0.165794	Welch Two Sample t-test	two.sided	0.518793	Non-significant
OID00375	TN-R	0.041404	6.21892	6.17752	0.766152	0.444895	137.931	-0.0654529	0.148261	Welch Two Sample t-test	two.sided	0.521963	Non-significant
OID00476	CDCP1	-0.062347	3.93501	3.99735	-0.753345	0.452464	144.972	-0.225919	0.101225	Welch Two Sample t-test	two.sided	0.526696	Non-significant
OID00377	Nr-CAM	-0.00854457	10.3326	10.3411	-0.689026	0.492113	122.259	-0.0330929	0.0160038	Welch Two Sample t-test	two.sided	0.568409	Non-significant
OID00499	CD6	-0.0294203	0.397846	0.427266	-0.682019	0.496993	89.2501	-0.115129	0.0562887	Welch Two Sample t-test	two.sided	0.56963	Non-significant
OID00328	GDF-8	0.0259839	2.87594	2.84995	0.497891	0.619395	131.087	-0.0772556	0.129223	Welch Two Sample t-test	two.sided	0.704503	Non-significant
OID00489	IL-20RA	0.0098103	0.553306	0.543496	0.431192	0.666972	144.383	-0.0351589	0.0547795	Welch Two Sample t-test	two.sided	0.75224	Non-significant
OID00373	LAIR-2	-0.0993743	6.28831	6.38768	-0.425057	0.671462	136.959	-0.561681	0.362932	Welch Two Sample t-test	two.sided	0.75224	Non-significant
OID00319	ADAM 23	0.0236105	3.58274	3.55913	0.389272	0.697676	137.939	-0.0963193	0.14354	Welch Two Sample t-test	two.sided	0.775774	Non-significant
OID00303	ROBO2	0.0338913	6.36696	6.33307	0.327873	0.743508	136.98	-0.17051	0.238293	Welch Two Sample t-test	two.sided	0.820613	Non-significant
OID00367	SPOCK1	0.0166864	7.35156	7.33488	0.300226	0.76446	136.757	-0.0932198	0.126593	Welch Two Sample t-test	two.sided	0.82602	Non-significant
OID00309	SMPD1	0.0210865	3.52296	3.50187	0.297559	0.766508	131.916	-0.119092	0.161265	Welch Two Sample t-test	two.sided	0.82602	Non-significant
OID00531	CD5	0.0306944	0.459005	0.428311	0.297088	0.766941	113.744	-0.173982	0.235371	Welch Two Sample t-test	two.sided	0.82602	Non-significant
OID00353	MDGA1	-0.0314274	7.29038	7.32181	-0.292192	0.770582	136.814	-0.244117	0.181262	Welch Two Sample t-test	two.sided	0.82602	Non-significant
OID00292	UNC5C	0.024161	4.88471	4.86055	0.280062	0.779862	133.979	-0.146467	0.194789	Welch Two Sample t-test	two.sided	0.829996	Non-significant
OID00337	CD200	0.0200659	9.97526	9.95519	0.24602	0.806036	136.496	-0.141222	0.181354	Welch Two Sample t-test	two.sided	0.851769	Non-significant
OID00327	NEP	0.0081666	1.51994	1.51178	0.166864	0.867728	134.568	-0.0886279	0.104961	Welch Two Sample t-test	two.sided	0.910503	Non-significant
OID00293	VWC2	-0.0149961	4.40058	4.41558	-0.154342	0.877575	132.391	-0.207187	0.177195	Welch Two Sample t-test	two.sided	0.914397	Non-significant
OID00555	TWEAK	0.013332	9.54056	9.52723	0.136684	0.891474	142.177	-0.179481	0.206145	Welch Two Sample t-test	two.sided	0.918649	Non-significant
OID00290	CADM3	0.00386319	7.38955	7.38569	0.133511	0.893988	135.35	-0.0533607	0.0610871	Welch Two Sample t-test	two.sided	0.918649	Non-significant
OID00325	BCAN	0.00131007	10.2955	10.2942	0.0899509	0.928468	126.593	-0.0275109	0.0301311	Welch Two Sample t-test	two.sided	0.947547	Non-significant
OID00312	sFRP-3	-0.00240751	3.85091	3.85331	-0.0780764	0.937881	137.603	-0.0633797	0.0585647	Welch Two Sample t-test	two.sided	0.950256	Non-significant
OID00329	THY 1	-0.000879963	11.0024	11.0033	-0.0697998	0.944463	127.106	-0.0258266	0.0240667	Welch Two Sample t-test	two.sided	0.950256	Non-significant
OID00348	CPM	-0.0060796	6.45485	6.46093	-0.0624999	0.950256	136.54	-0.198438	0.186278	Welch Two Sample t-test	two.sided	0.950256	Non-significant

## Sheet: T-test inflammation - Serum
Assay	Name	estimate (Pos - Neg)	Inflammation_pos	Inflammation_neg	statistic	p.value	parameter	conf.low	conf.high	method	alternative	Adjusted_pval	Threshold
OID00310	MSR1	0.546776	6.55668	6.00991	6.07139	1.0294e-08	147.127	0.368802	0.72475	Welch Two Sample t-test	two.sided	1.83234e-06	Significant
OID00476	CDCP1	0.566079	4.05921	3.49313	5.4686	1.82686e-07	151.757	0.361563	0.770594	Welch Two Sample t-test	two.sided	1.62591e-05	Significant
OID00474	MCP-3	0.496668	2.4192	1.92253	5.355	3.13895e-07	150.503	0.313411	0.679925	Welch Two Sample t-test	two.sided	1.86244e-05	Significant
OID00517	IL-18R1	0.367634	8.40592	8.03829	5.07294	1.18128e-06	144.863	0.224399	0.510868	Welch Two Sample t-test	two.sided	5.2567e-05	Significant
OID00482	IL6	0.672994	3.95081	3.27782	4.81872	3.51474e-06	149.484	0.397027	0.948962	Welch Two Sample t-test	two.sided	0.000124803	Significant
OID00370	EDA2R	0.469587	5.27844	4.80885	4.77339	4.20683e-06	152.637	0.275233	0.663942	Welch Two Sample t-test	two.sided	0.000124803	Significant
OID00522	HGF	0.354137	9.52968	9.17554	4.69514	5.90745e-06	151.946	0.205117	0.503157	Welch Two Sample t-test	two.sided	0.000150218	Significant
OID00342	SCARF2	0.266095	7.05154	6.78545	4.54747	1.11671e-05	148.996	0.150469	0.381721	Welch Two Sample t-test	two.sided	0.000248467	Significant
OID00356	CTSC	0.250305	6.71155	6.46125	4.21396	4.55283e-05	135.51	0.132836	0.367774	Welch Two Sample t-test	two.sided	0.000900449	Significant
OID00479	OPG	0.270747	10.0184	9.74769	4.10891	6.5061e-05	150.57	0.140553	0.400941	Welch Two Sample t-test	two.sided	0.00115809	Significant
OID00336	SCARA5	0.194031	8.51204	8.31801	4.00712	9.87845e-05	142.081	0.0983114	0.289751	Welch Two Sample t-test	two.sided	0.00159851	Significant
OID00355	PDGF-R-alpha	0.207726	5.40913	5.2014	3.84963	0.00017604	146.84	0.101087	0.314364	Welch Two Sample t-test	two.sided	0.00250336	Significant
OID00315	SIGLEC1	0.308615	5.85206	5.54344	3.80629	0.00020628	147.433	0.148385	0.468845	Welch Two Sample t-test	two.sided	0.00250336	Significant
OID00333	GFR-alpha-1	0.240594	7.42559	7.185	3.79842	0.000209924	152.313	0.115454	0.365733	Welch Two Sample t-test	two.sided	0.00250336	Significant
OID00562	CSF-1	0.155411	10.116	9.96061	3.79728	0.000210957	151.993	0.074552	0.23627	Welch Two Sample t-test	two.sided	0.00250336	Significant
OID00288	NRP2	0.371157	8.12509	7.75393	3.45043	0.000751028	132.64	0.158385	0.583928	Welch Two Sample t-test	two.sided	0.00835519	Significant
OID00299	EFNA4	0.199244	3.64018	3.44093	3.38056	0.000923837	148.947	0.082781	0.315707	Welch Two Sample t-test	two.sided	0.00967312	Significant
OID00542	CD40	0.201199	11.3967	11.1955	3.20621	0.00163976	151.99	0.0772185	0.32518	Welch Two Sample t-test	two.sided	0.0162154	Significant
OID00300	SCARB2	0.234562	4.39708	4.16251	3.13112	0.00208704	152.814	0.0865628	0.382561	Welch Two Sample t-test	two.sided	0.0195522	Significant
OID00556	CCL20	0.477512	5.9961	5.51859	3.0784	0.00247383	150.508	0.171024	0.783999	Welch Two Sample t-test	two.sided	0.0203656	Significant
OID00348	CPM	0.144145	9.15099	9.00685	3.06555	0.00257261	151.722	0.0512448	0.237045	Welch Two Sample t-test	two.sided	0.0203656	Significant
OID00296	EZR	0.132148	6.35573	6.22358	3.06459	0.00262084	138.424	0.0468871	0.217408	Welch Two Sample t-test	two.sided	0.0203656	Significant
OID00509	FGF-5	0.0514207	0.221454	0.170033	3.06601	0.00271192	113.466	0.0181954	0.0846461	Welch Two Sample t-test	two.sided	0.0203656	Significant
OID00472	VEGFA	0.291824	10.594	10.3022	3.0447	0.00274593	151.981	0.10246	0.481188	Welch Two Sample t-test	two.sided	0.0203656	Significant
OID00326	LAYN	0.251264	5.5875	5.33623	3.01192	0.00305031	149.127	0.0864198	0.416107	Welch Two Sample t-test	two.sided	0.0217182	Significant
OID00301	NCAN	-0.276276	6.92631	7.20259	-2.99803	0.00320883	142.034	-0.458445	-0.0941082	Welch Two Sample t-test	two.sided	0.0219682	Significant
OID00366	CLM-1	0.32088	5.82493	5.50405	2.94016	0.00380348	149.168	0.105226	0.536534	Welch Two Sample t-test	two.sided	0.0250748	Significant
OID00349	CLEC10A	0.26885	4.33253	4.06368	2.91485	0.00411901	146.218	0.0865647	0.451135	Welch Two Sample t-test	two.sided	0.0261851	Significant
OID00360	CTSS	0.104691	6.95684	6.85215	2.79861	0.0058766	136.335	0.0307156	0.178666	Welch Two Sample t-test	two.sided	0.0360702	Significant
OID00344	PVR	0.1435	7.95352	7.81002	2.66713	0.00853167	143.124	0.0371484	0.249851	Welch Two Sample t-test	two.sided	0.0504655	Non-significant
OID00369	Dkk-4	0.273414	4.48876	4.21534	2.65476	0.00878893	150.729	0.0699233	0.476904	Welch Two Sample t-test	two.sided	0.0504655	Non-significant
OID00345	TNFRSF12A	0.233632	6.35097	6.11734	2.63222	0.00948744	132.862	0.058069	0.409194	Welch Two Sample t-test	two.sided	0.0527739	Non-significant
OID00298	NBL1	0.0688467	6.30498	6.23613	2.58408	0.0107253	148.911	0.0162003	0.121493	Welch Two Sample t-test	two.sided	0.0578518	Non-significant
OID05124	CD8A	-0.594083	8.03393	8.62802	-2.56665	0.0112564	148.721	-1.05146	-0.136703	Welch Two Sample t-test	two.sided	0.0589304	Non-significant
OID00329	THY 1	0.126755	9.80026	9.67351	2.52184	0.0127738	142.556	0.027398	0.226113	Welch Two Sample t-test	two.sided	0.0649637	Non-significant
OID00515	IL-10RB	0.137521	6.16573	6.02821	2.41757	0.0168169	150.868	0.0251291	0.249912	Welch Two Sample t-test	two.sided	0.0831501	Non-significant
OID00327	NEP	0.353337	3.90706	3.55372	2.40036	0.0175837	152.559	0.0625206	0.644153	Welch Two Sample t-test	two.sided	0.0845916	Non-significant
OID00533	Flt3L	0.20065	9.41738	9.21673	2.35139	0.0200182	148.405	0.032026	0.369274	Welch Two Sample t-test	two.sided	0.0937695	Non-significant
OID00534	CXCL6	-0.264511	9.16213	9.42664	-2.3095	0.0223296	144.802	-0.49088	-0.0381414	Welch Two Sample t-test	two.sided	0.101915	Non-significant
OID00494	OSM	0.298044	6.76831	6.47027	2.27835	0.0241002	151.876	0.0395902	0.556497	Welch Two Sample t-test	two.sided	0.107246	Non-significant
OID00334	GM-CSF-R-alpha	0.298646	6.90882	6.61017	2.20424	0.0291671	137.773	0.0307432	0.566549	Welch Two Sample t-test	two.sided	0.126628	Non-significant
OID00358	DDR1	0.0972708	6.78553	6.68826	2.13532	0.0343773	148.324	0.0072536	0.187288	Welch Two Sample t-test	two.sided	0.142633	Non-significant
OID00357	CDH6	0.0994473	5.53349	5.43405	2.13615	0.0344562	136.143	0.00738388	0.191511	Welch Two Sample t-test	two.sided	0.142633	Non-significant
OID00490	CXCL9	0.371437	7.38175	7.01032	2.11151	0.0364774	142.235	0.0236994	0.719175	Welch Two Sample t-test	two.sided	0.146321	Non-significant
OID00524	IL-24	-0.115543	0.824867	0.94041	-2.11072	0.037031	111.535	-0.22401	-0.00707573	Welch Two Sample t-test	two.sided	0.146321	Non-significant
OID00554	NT-3	-0.268971	1.36475	1.63373	-2.10302	0.0378132	106.787	-0.522518	-0.0154239	Welch Two Sample t-test	two.sided	0.146321	Non-significant
OID00338	NTRK2	0.0880113	6.48933	6.40131	2.05311	0.0418689	144.258	0.003282	0.172741	Welch Two Sample t-test	two.sided	0.158567	Non-significant
OID00346	SKR3	0.179085	8.74962	8.57054	2.03416	0.0437747	143.77	0.00506692	0.353103	Welch Two Sample t-test	two.sided	0.162331	Non-significant
OID00526	ARTN	-0.142705	0.595343	0.738048	-1.97441	0.0503507	136.67	-0.285631	0.000221204	Welch Two Sample t-test	two.sided	0.180283	Non-significant
OID00532	CCL3	0.2121	6.02909	5.81699	1.97031	0.0506413	150.226	-0.000599803	0.424799	Welch Two Sample t-test	two.sided	0.180283	Non-significant
OID00359	JAM-B	0.151139	8.68948	8.53834	1.95377	0.0526048	148.685	-0.00172298	0.304001	Welch Two Sample t-test	two.sided	0.180726	Non-significant
OID00508	IL-10RA	-0.22433	0.528797	0.753127	-1.96016	0.0527964	98.6994	-0.451422	0.00276144	Welch Two Sample t-test	two.sided	0.180726	Non-significant
OID00351	BMP-4	0.400679	4.8946	4.49392	1.92337	0.0564228	142.82	-0.0111117	0.812469	Welch Two Sample t-test	two.sided	0.189495	Non-significant
OID00514	IL-15RA	0.0893808	0.892455	0.803074	1.90477	0.0587935	144.788	-0.00336531	0.182127	Welch Two Sample t-test	two.sided	0.193801	Non-significant
OID00325	BCAN	-0.286167	6.01293	6.2991	-1.86893	0.0636398	145.735	-0.588787	0.0164522	Welch Two Sample t-test	two.sided	0.203409	Non-significant
OID00553	TNFRSF9	0.165991	6.72437	6.55838	1.86612	0.0639939	148.716	-0.00977769	0.34176	Welch Two Sample t-test	two.sided	0.203409	Non-significant
OID00550	CASP-8	0.244337	4.60086	4.35653	1.84823	0.0665238	151.106	-0.0168633	0.505538	Welch Two Sample t-test	two.sided	0.207741	Non-significant
OID00316	CNTN5	0.141719	7.48652	7.3448	1.77039	0.0787228	147.851	-0.0164699	0.299907	Welch Two Sample t-test	two.sided	0.239676	Non-significant
OID00365	TNFRSF21	0.0736796	9.46007	9.38639	1.7667	0.0794431	140.899	-0.00876796	0.156127	Welch Two Sample t-test	two.sided	0.239676	Non-significant
OID00340	G-CSF	0.157415	3.52726	3.36984	1.75786	0.0807964	151.15	-0.0195154	0.334346	Welch Two Sample t-test	two.sided	0.239696	Non-significant
OID00504	MCP-4	0.192559	14.9646	14.772	1.74012	0.0838658	151.738	-0.0260716	0.411191	Welch Two Sample t-test	two.sided	0.244723	Non-significant
OID00558	STAMPB	0.149678	4.11221	3.96253	1.66813	0.0973673	150.634	-0.02761	0.326967	Welch Two Sample t-test	two.sided	0.273413	Non-significant
OID00492	IL-2RB	0.118479	1.32963	1.21115	1.65876	0.0995894	129.237	-0.0228372	0.259796	Welch Two Sample t-test	two.sided	0.273413	Non-significant
OID00512	FGF-21	0.313768	3.38035	3.06659	1.65363	0.100445	139.91	-0.06137	0.688907	Welch Two Sample t-test	two.sided	0.273413	Non-significant
OID00317	ADAM 22	0.134839	4.92668	4.79184	1.64606	0.101866	148.543	-0.0270326	0.29671	Welch Two Sample t-test	two.sided	0.273413	Non-significant
OID00502	SLAMF1	0.128908	2.7736	2.64469	1.63979	0.103138	150.375	-0.0264193	0.284235	Welch Two Sample t-test	two.sided	0.273413	Non-significant
OID00471	IL8	0.169359	7.08253	6.91317	1.63876	0.103358	150.11	-0.0348415	0.37356	Welch Two Sample t-test	two.sided	0.273413	Non-significant
OID00478	IL7	0.145364	4.28829	4.14293	1.63071	0.105111	145.79	-0.0308128	0.321541	Welch Two Sample t-test	two.sided	0.273413	Non-significant
OID00363	N2DL-2	0.125197	4.14845	4.02325	1.61236	0.109227	134.55	-0.0283723	0.278767	Welch Two Sample t-test	two.sided	0.273413	Non-significant
OID00548	NRTN	-0.0992988	0.501424	0.600723	-1.60841	0.111015	96.392	-0.221839	0.0232419	Welch Two Sample t-test	two.sided	0.273413	Non-significant
OID00536	4E-BP1	-0.32115	2.96658	3.28773	-1.60285	0.11132	134.067	-0.717429	0.0751281	Welch Two Sample t-test	two.sided	0.273413	Non-significant
OID00297	SMOC2	0.119761	8.59603	8.47627	1.59412	0.112996	151.31	-0.0286721	0.268195	Welch Two Sample t-test	two.sided	0.273413	Non-significant
OID00314	RGMB	0.090175	7.05807	6.96789	1.59169	0.113576	148.895	-0.0217742	0.202124	Welch Two Sample t-test	two.sided	0.273413	Non-significant
OID00507	FGF-23	0.0933574	1.4761	1.38274	1.59173	0.113666	142.148	-0.0225843	0.209299	Welch Two Sample t-test	two.sided	0.273413	Non-significant
OID00376	CD200R1	-0.10914	4.92814	5.03728	-1.54022	0.125798	137.989	-0.249253	0.0309723	Welch Two Sample t-test	two.sided	0.297375	Non-significant
OID00331	TMPRSS5	0.104106	4.58524	4.48113	1.53508	0.126969	143.343	-0.0299467	0.238158	Welch Two Sample t-test	two.sided	0.297375	Non-significant
OID00295	CLM-6	0.0870538	6.13685	6.0498	1.5204	0.130579	145.71	-0.0261084	0.200216	Welch Two Sample t-test	two.sided	0.301857	Non-significant
OID00555	TWEAK	-0.130454	9.69159	9.82204	-1.50184	0.135328	143.935	-0.302146	0.0412371	Welch Two Sample t-test	two.sided	0.307486	Non-significant
OID00491	CST5	0.122469	5.73218	5.60971	1.49706	0.136469	150.731	-0.0391662	0.284104	Welch Two Sample t-test	two.sided	0.307486	Non-significant
OID00337	CD200	0.0924561	5.79642	5.70396	1.48285	0.140383	138.765	-0.0308236	0.215736	Welch Two Sample t-test	two.sided	0.312352	Non-significant
OID00374	MANF	0.121991	9.0111	8.88911	1.43198	0.15422	150.693	-0.0463308	0.290313	Welch Two Sample t-test	two.sided	0.337239	Non-significant
OID00294	Siglec-9	0.0754484	5.59608	5.52063	1.4284	0.155357	142.941	-0.0289611	0.179858	Welch Two Sample t-test	two.sided	0.337239	Non-significant
OID00561	TNFB	-0.136427	5.01945	5.15588	-1.39432	0.165262	151.664	-0.329742	0.0568885	Welch Two Sample t-test	two.sided	0.354417	Non-significant
OID00311	Alpha-2-MRAP	0.134551	8.36721	8.23266	1.3492	0.179367	145.574	-0.0625478	0.331651	Welch Two Sample t-test	two.sided	0.379642	Non-significant
OID00372	NTRK3	0.0743439	8.51989	8.44554	1.34337	0.18129	142.364	-0.0350531	0.183741	Welch Two Sample t-test	two.sided	0.379642	Non-significant
OID00545	FGF-19	0.212969	8.33004	8.11707	1.28859	0.199509	151.284	-0.113573	0.539512	Welch Two Sample t-test	two.sided	0.412937	Non-significant
OID00343	GDNFR-alpha-3	0.0859004	4.16785	4.08195	1.2731	0.204992	146.946	-0.047443	0.219244	Welch Two Sample t-test	two.sided	0.41941	Non-significant
OID00549	MCP-2	0.133296	10.4862	10.3529	1.26153	0.209069	150.596	-0.0754759	0.342068	Welch Two Sample t-test	two.sided	0.422461	Non-significant
OID00547	LIF	0.0771571	0.283474	0.206317	1.25599	0.211231	138.716	-0.0443056	0.19862	Welch Two Sample t-test	two.sided	0.422461	Non-significant
OID00527	MMP-10	0.13292	6.70224	6.56932	1.22971	0.220749	148.669	-0.0806727	0.346514	Welch Two Sample t-test	two.sided	0.436592	Non-significant
OID00321	RSPO1	-0.12799	2.82065	2.94864	-1.22163	0.223746	151.457	-0.33499	0.0790093	Welch Two Sample t-test	two.sided	0.437656	Non-significant
OID00377	Nr-CAM	0.0475503	9.44657	9.39902	1.21061	0.227975	148.034	-0.0300677	0.125168	Welch Two Sample t-test	two.sided	0.441082	Non-significant
OID00528	IL10	-0.146456	2.78965	2.93611	-1.18447	0.238078	151.785	-0.390748	0.0978352	Welch Two Sample t-test	two.sided	0.448254	Non-significant
OID00486	CXCL11	0.18969	8.0079	7.81821	1.18064	0.23959	151.968	-0.127739	0.507119	Welch Two Sample t-test	two.sided	0.448254	Non-significant
OID00352	FcRL2	0.0990434	5.25857	5.15952	1.17664	0.24118	151.866	-0.0672612	0.265348	Welch Two Sample t-test	two.sided	0.448254	Non-significant
OID00330	WFIKKN1	-0.0883162	3.8126	3.90092	-1.17538	0.241755	145.941	-0.236816	0.0601832	Welch Two Sample t-test	two.sided	0.448254	Non-significant
OID00518	PD-L1	0.10431	6.7368	6.63249	1.15569	0.249945	128.866	-0.0742686	0.282889	Welch Two Sample t-test	two.sided	0.458662	Non-significant
OID00511	LIF-R	0.0608259	3.80542	3.74459	1.14333	0.254738	148.874	-0.0443004	0.165952	Welch Two Sample t-test	two.sided	0.462688	Non-significant
OID00303	ROBO2	0.0803442	6.78911	6.70877	1.10644	0.270328	148.271	-0.06315	0.223838	Welch Two Sample t-test	two.sided	0.486045	Non-significant
OID00292	UNC5C	0.0978375	6.12683	6.029	1.09394	0.275784	146.019	-0.078919	0.274594	Welch Two Sample t-test	two.sided	0.486383	Non-significant
OID00503	TGF-alpha	0.135369	6.32226	6.18689	1.09049	0.277227	151.562	-0.109891	0.380628	Welch Two Sample t-test	two.sided	0.486383	Non-significant
OID00546	IL4	-0.0872133	0.533323	0.620536	-1.08865	0.279006	97.0491	-0.246212	0.0717852	Welch Two Sample t-test	two.sided	0.486383	Non-significant
OID00521	TRANCE	0.109102	5.1846	5.0755	1.08133	0.281446	137.255	-0.0904095	0.308613	Welch Two Sample t-test	two.sided	0.486383	Non-significant
OID00368	IL12	0.131698	8.47856	8.34686	1.06443	0.288855	149.146	-0.112786	0.376182	Welch Two Sample t-test	two.sided	0.494386	Non-significant
OID00347	FLRT2	0.0611128	4.82046	4.75935	1.05598	0.292935	130.121	-0.0533815	0.175607	Welch Two Sample t-test	two.sided	0.496595	Non-significant
OID00487	AXIN1	0.118996	1.26655	1.14755	1.02591	0.30658	150.68	-0.110183	0.348176	Welch Two Sample t-test	two.sided	0.511268	Non-significant
OID01213	DNER	-0.0454629	8.92657	8.97203	-1.02427	0.307335	151.906	-0.133156	0.0422299	Welch Two Sample t-test	two.sided	0.511268	Non-significant
OID00323	LXN	0.0363888	1.40008	1.36369	0.9969	0.320407	151.116	-0.0357313	0.108509	Welch Two Sample t-test	two.sided	0.524997	Non-significant
OID00354	IL-5R-alpha	0.0995199	3.55029	3.45077	0.995344	0.321487	125.314	-0.0983589	0.297399	Welch Two Sample t-test	two.sided	0.524997	Non-significant
OID00541	EN-RAGE	0.164149	5.66263	5.49848	0.961255	0.337967	150.36	-0.17326	0.501557	Welch Two Sample t-test	two.sided	0.546893	Non-significant
OID00475	GDNF	-0.0613386	1.54383	1.60517	-0.940212	0.34863	149.084	-0.190251	0.0675741	Welch Two Sample t-test	two.sided	0.554749	Non-significant
OID00560	ADA	-0.0766582	3.367	3.44366	-0.939351	0.349055	150.539	-0.237903	0.0845861	Welch Two Sample t-test	two.sided	0.554749	Non-significant
OID00313	EPHB6	0.0670428	5.00267	4.93562	0.910835	0.363851	149.251	-0.0784013	0.212487	Welch Two Sample t-test	two.sided	0.568291	Non-significant
OID00531	CD5	0.0624419	4.62366	4.56122	0.910672	0.363962	146.718	-0.0730643	0.197948	Welch Two Sample t-test	two.sided	0.568291	Non-significant
OID00339	GZMA	0.081137	5.17245	5.09131	0.901762	0.368602	152.85	-0.0966203	0.258894	Welch Two Sample t-test	two.sided	0.570532	Non-significant
OID00498	CCL4	0.114547	6.7287	6.61416	0.891684	0.374031	145.854	-0.139339	0.368433	Welch Two Sample t-test	two.sided	0.573944	Non-significant
OID00362	NAAA	0.0854554	4.32218	4.23672	0.879388	0.380628	146.841	-0.106589	0.2775	Welch Two Sample t-test	two.sided	0.579075	Non-significant
OID00484	MCP-1	0.0681794	11.7289	11.6608	0.870981	0.38518	147.528	-0.0865134	0.222872	Welch Two Sample t-test	two.sided	0.581034	Non-significant
OID00523	IL-12B	0.0981293	6.21531	6.11718	0.820245	0.413361	151.96	-0.138231	0.33449	Welch Two Sample t-test	two.sided	0.615967	Non-significant
OID00510	MMP-1	0.130012	10.4206	10.2906	0.817049	0.415259	143.112	-0.184524	0.444548	Welch Two Sample t-test	two.sided	0.615967	Non-significant
OID00481	uPA	0.0419164	9.43443	9.39251	0.776119	0.438905	149.564	-0.0648003	0.148633	Welch Two Sample t-test	two.sided	0.63668	Non-significant
OID00350	GCP5	-0.078993	5.55993	5.63892	-0.771715	0.441529	146.227	-0.28129	0.123304	Welch Two Sample t-test	two.sided	0.63668	Non-significant
OID00312	sFRP-3	0.0991403	1.87266	1.77352	0.771113	0.441897	144.704	-0.154973	0.353254	Welch Two Sample t-test	two.sided	0.63668	Non-significant
OID00539	CCL28	0.069807	1.89869	1.82889	0.762997	0.446656	150.929	-0.110961	0.250575	Welch Two Sample t-test	two.sided	0.63668	Non-significant
OID00375	TN-R	0.0683203	4.808	4.73968	0.762222	0.447107	152.286	-0.108765	0.245405	Welch Two Sample t-test	two.sided	0.63668	Non-significant
OID00328	GDF-8	-0.074165	4.52857	4.60273	-0.748329	0.455417	152.152	-0.26997	0.12164	Welch Two Sample t-test	two.sided	0.643367	Non-significant
OID00499	CD6	-0.0633773	5.55978	5.62316	-0.697638	0.486586	136.911	-0.243019	0.116264	Welch Two Sample t-test	two.sided	0.678824	Non-significant
OID00513	CCL19	-0.149495	8.63457	8.78407	-0.694963	0.488143	151.442	-0.574502	0.275513	Welch Two Sample t-test	two.sided	0.678824	Non-significant
OID00519	Beta-NGF	-0.0418559	1.12387	1.16572	-0.683164	0.495601	144.016	-0.162956	0.0792442	Welch Two Sample t-test	two.sided	0.68116	Non-significant
OID00367	SPOCK1	0.0463219	3.36565	3.31933	0.680093	0.497476	152.603	-0.0882406	0.180884	Welch Two Sample t-test	two.sided	0.68116	Non-significant
OID00332	CDH3	-0.0599627	5.88688	5.94684	-0.670767	0.503419	147.283	-0.236624	0.116698	Welch Two Sample t-test	two.sided	0.681255	Non-significant
OID00353	MDGA1	-0.0803907	6.32168	6.40207	-0.667915	0.5052	152.105	-0.318185	0.157404	Welch Two Sample t-test	two.sided	0.681255	Non-significant
OID00535	CXCL10	0.106592	10.4303	10.3238	0.661846	0.509151	140.898	-0.211801	0.424986	Welch Two Sample t-test	two.sided	0.68142	Non-significant
OID00480	LAP TGF-beta-1	0.0479457	7.85179	7.80384	0.64725	0.518489	145.625	-0.0984573	0.194349	Welch Two Sample t-test	two.sided	0.688739	Non-significant
OID00291	GDNF	-0.0482398	0.993558	1.0418	-0.640098	0.523074	151.882	-0.197135	0.100656	Welch Two Sample t-test	two.sided	0.689682	Non-significant
OID00305	RGMA	0.0398949	8.90283	8.86293	0.613643	0.540412	145.137	-0.0886	0.16839	Welch Two Sample t-test	two.sided	0.70404	Non-significant
OID00552	CX3CL1	0.0564377	6.9982	6.94176	0.611386	0.541874	149.324	-0.125967	0.238842	Welch Two Sample t-test	two.sided	0.70404	Non-significant
OID00559	IL5	-0.111473	1.18277	1.29424	-0.580169	0.562701	145.045	-0.491229	0.268282	Welch Two Sample t-test	two.sided	0.72361	Non-significant
OID00302	PRTG	-0.0876455	6.61489	6.70254	-0.577718	0.565066	80.5597	-0.389526	0.214235	Welch Two Sample t-test	two.sided	0.72361	Non-significant
OID00551	CCL25	0.0814467	5.80479	5.72335	0.561799	0.575121	144.888	-0.205092	0.367985	Welch Two Sample t-test	two.sided	0.731225	Non-significant
OID00318	CLEC1B	0.0378055	11.6187	11.5809	0.549671	0.583368	149.032	-0.0981014	0.173712	Welch Two Sample t-test	two.sided	0.73645	Non-significant
OID00477	CD244	-0.0305134	7.04059	7.0711	-0.525761	0.599826	150.781	-0.145184	0.0841567	Welch Two Sample t-test	two.sided	0.751895	Non-significant
OID00319	ADAM 23	-0.0710391	3.54247	3.61351	-0.505256	0.614147	144.886	-0.348932	0.206853	Welch Two Sample t-test	two.sided	0.758965	Non-significant
OID00361	N-CDase	0.0510075	4.75251	4.7015	0.500624	0.617429	138.717	-0.150446	0.252461	Welch Two Sample t-test	two.sided	0.758965	Non-significant
OID00557	ST1A1	0.094062	2.82795	2.73389	0.499346	0.618258	151.996	-0.2781	0.466224	Welch Two Sample t-test	two.sided	0.758965	Non-significant
OID00496	CXCL1	0.0417416	10.1388	10.097	0.474806	0.635614	150.428	-0.131962	0.215445	Welch Two Sample t-test	two.sided	0.774927	Non-significant
OID00307	CPA2	0.0449961	10.9909	10.9459	0.459219	0.646883	123.728	-0.148946	0.238938	Welch Two Sample t-test	two.sided	0.782268	Non-significant
OID00308	CD38	0.0393844	4.03459	3.99521	0.454174	0.650425	136.501	-0.132097	0.210866	Welch Two Sample t-test	two.sided	0.782268	Non-significant
OID00371	LAT	-0.0500706	3.25605	3.30612	-0.413575	0.679775	150.384	-0.289284	0.189143	Welch Two Sample t-test	two.sided	0.81208	Non-significant
OID00483	IL-17C	-0.00813646	0.797045	0.805182	-0.406087	0.68526	149.176	-0.0477279	0.031455	Welch Two Sample t-test	two.sided	0.813176	Non-significant
OID00530	CCL23	-0.0256196	9.06222	9.08784	-0.391205	0.696206	148.601	-0.155029	0.10379	Welch Two Sample t-test	two.sided	0.820693	Non-significant
OID00364	PLXNB1	0.208696	6.57879	6.37009	0.382213	0.704066	45.9328	-0.890426	1.30782	Welch Two Sample t-test	two.sided	0.823826	Non-significant
OID00544	IFN-gamma	-0.00383735	0.227074	0.230911	-0.375254	0.70812	122.555	-0.0240798	0.0164051	Welch Two Sample t-test	two.sided	0.823826	Non-significant
OID00501	IL18	0.0378809	8.45858	8.4207	0.357014	0.721581	150.483	-0.171767	0.247528	Welch Two Sample t-test	two.sided	0.834036	Non-significant
OID00520	CXCL5	0.0431862	12.2868	12.2436	0.335608	0.737646	146.667	-0.211122	0.297494	Welch Two Sample t-test	two.sided	0.847103	Non-significant
OID00306	PLXNB3	0.0268307	5.68055	5.65372	0.310556	0.756581	145.923	-0.143918	0.197579	Welch Two Sample t-test	two.sided	0.862067	Non-significant
OID00287	NMNAT1	-0.0524548	5.08418	5.13663	-0.294752	0.768602	145.92	-0.404171	0.299262	Welch Two Sample t-test	two.sided	0.862067	Non-significant
OID00324	gal-8	-0.0222922	7.53079	7.55308	-0.293172	0.76979	152.329	-0.172517	0.127933	Welch Two Sample t-test	two.sided	0.862067	Non-significant
OID00341	DRAXIN	-0.0288978	2.3626	2.3915	-0.292839	0.770049	150.49	-0.223878	0.166083	Welch Two Sample t-test	two.sided	0.862067	Non-significant
OID00304	CRTAM	0.0288555	5.69158	5.66273	0.286498	0.77492	140.262	-0.170267	0.227978	Welch Two Sample t-test	two.sided	0.862098	Non-significant
OID00290	CADM3	0.0270408	3.22404	3.197	0.257825	0.796905	146.022	-0.180239	0.234321	Welch Two Sample t-test	two.sided	0.88105	Non-significant
OID00489	IL-20RA	-0.017267	0.724966	0.742233	-0.243183	0.808206	145.615	-0.157598	0.123064	Welch Two Sample t-test	two.sided	0.888028	Non-significant
OID00516	IL-22 RA1	0.0123527	2.05975	2.04739	0.233016	0.816089	140.041	-0.0924553	0.117161	Welch Two Sample t-test	two.sided	0.891189	Non-significant
OID00322	HAGH	0.0223348	2.77613	2.75379	0.20326	0.839208	149.486	-0.194789	0.239459	Welch Two Sample t-test	two.sided	0.902714	Non-significant
OID00506	TNFSF14	0.0217205	5.86246	5.84074	0.20253	0.839775	151.242	-0.190173	0.233613	Welch Two Sample t-test	two.sided	0.902714	Non-significant
OID00309	SMPD1	0.0195304	5.6876	5.66807	0.199859	0.841857	152.768	-0.173529	0.212589	Welch Two Sample t-test	two.sided	0.902714	Non-significant
OID00378	KYNU	0.0276644	6.05131	6.02365	0.192138	0.8479	146.647	-0.256883	0.312212	Welch Two Sample t-test	two.sided	0.90375	Non-significant
OID00335	Beta-NGF	0.0106038	2.92115	2.91055	0.172345	0.863411	142.451	-0.11102	0.132227	Welch Two Sample t-test	two.sided	0.913286	Non-significant
OID00373	LAIR-2	-0.0283432	4.29734	4.32568	-0.161499	0.871918	149.751	-0.37512	0.318434	Welch Two Sample t-test	two.sided	0.913286	Non-significant
OID00525	IL13	0.0328682	1.37595	1.34308	0.161091	0.87224	149.086	-0.370306	0.436042	Welch Two Sample t-test	two.sided	0.913286	Non-significant
OID00320	MATN3	0.0104504	9.96901	9.95856	0.127292	0.898876	152.999	-0.151741	0.172642	Welch Two Sample t-test	two.sided	0.935672	Non-significant
OID00500	SCF	-0.0103627	9.99366	10.004	-0.108241	0.913968	132.897	-0.199729	0.179004	Welch Two Sample t-test	two.sided	0.94585	Non-significant
OID00529	TNF	-0.0118387	0.590884	0.602722	-0.0652881	0.948038	139.062	-0.37036	0.346682	Welch Two Sample t-test	two.sided	0.974422	Non-significant
OID00488	TRAIL	0.00492258	8.15724	8.15232	0.0596352	0.952525	151.995	-0.158161	0.168006	Welch Two Sample t-test	two.sided	0.974422	Non-significant
OID00485	IL-17A	-0.00348921	1.2117	1.21519	-0.0364438	0.970982	134.85	-0.19284	0.185861	Welch Two Sample t-test	two.sided	0.987628	Non-significant
OID00293	VWC2	-0.00120386	3.60867	3.60987	-0.00720233	0.994263	152.637	-0.331428	0.32902	Welch Two Sample t-test	two.sided	0.998798	Non-significant
OID00538	SIRT2	0.000284783	2.89149	2.8912	0.00209798	0.998329	150.023	-0.267928	0.268497	Welch Two Sample t-test	two.sided	0.998798	Non-significant
OID00505	CCL11	-0.000201355	7.02837	7.02858	-0.00150946	0.998798	144.429	-0.263861	0.263458	Welch Two Sample t-test	two.sided	0.998798	Non-significant

## Sheet: Cluster - CSF
SampleId	TBI	Borrelia	Inflammation	Cluster
C-1	POS	neg	POS	1
C-100	neg	neg	POS	1
C-101	neg	POS	neg	1
C-103	neg	neg	neg	1
C-105	neg	neg	neg	1
C-106	neg	neg	POS	2
C-107	neg	neg	neg	1
C-108	neg	POS	POS	2
C-109	neg	neg	POS	2
C-110	neg	neg	POS	3
C-111	neg	POS	POS	2
C-112	neg	neg	POS	1
C-113	POS	neg	POS	2
C-115	neg	neg	POS	3
C-118	POS	POS	neg	2
C-119	POS	neg	POS	2
C-12	neg	POS	neg	2
C-120	neg	POS	POS	1
C-121	neg	POS	POS	1
C-122	neg	POS	POS	3
C-123	neg	neg	POS	3
C-124	neg	neg	neg	1
C-125	neg	POS	POS	2
C-127	neg	neg	neg	1
C-13	POS	neg	neg	2
C-131	neg	neg	POS	2
C-132	neg	neg	POS	2
C-133	neg	neg	POS	2
C-137	POS	POS	POS	3
C-138	POS	neg	neg	1
C-139	neg	neg	POS	1
C-14	POS	neg	neg	1
C-146	neg	neg	POS	1
C-149	neg	POS	POS	2
C-15	neg	neg	POS	2
C-150	neg	neg	neg	1
C-155	neg	neg	POS	2
C-156	neg	neg	POS	3
C-157	neg	neg	POS	2
C-158	neg	POS	neg	1
C-16	POS	neg	POS	2
C-160	neg	neg	neg	1
C-163	POS	neg	neg	2
C-165	neg	POS	neg	2
C-167	neg	POS	neg	2
C-168	neg	POS	neg	1
C-169	neg	POS	POS	2
C-17	POS	POS	POS	2
C-170	neg	POS	POS	2
C-171	neg	POS	neg	2
C-172	neg	neg	neg	1
C-175	POS	POS	neg	1
C-18	POS	POS	POS	3
C-184	POS	POS	neg	1
C-185	POS	neg	neg	1
C-186	neg	neg	POS	2
C-187	neg	neg	neg	2
C-188	neg	POS	POS	1
C-189	neg	POS	neg	2
C-19	POS	neg	neg	1
C-190	POS	neg	neg	2
C-191	POS	POS	neg	2
C-195	neg	neg	neg	1
C-198	neg	POS	POS	2
C-199	POS	neg	POS	2
C-20	POS	neg	neg	2
C-200	POS	POS	POS	2
C-201	neg	neg	neg	1
C-202	neg	neg	neg	1
C-206	POS	POS	POS	2
C-208	POS	POS	neg	2
C-209	neg	neg	POS	1
C-21	neg	POS	neg	2
C-214	neg	neg	neg	3
C-216	POS	POS	neg	2
C-219	POS	POS	neg	1
C-22	neg	POS	POS	1
C-223	POS	neg	neg	1
C-227	neg	neg	neg	1
C-23	neg	neg	POS	2
C-235	POS	neg	neg	2
C-24	neg	neg	neg	2
C-25	neg	POS	POS	1
C-26	POS	POS	POS	2
C-27	POS	POS	POS	1
C-28	POS	neg	neg	2
C-29	neg	neg	POS	1
C-3	neg	POS	neg	1
C-34	neg	neg	neg	1
C-36	POS	neg	POS	2
C-37	neg	POS	POS	2
C-39	POS	neg	POS	1
C-4	POS	POS	POS	2
C-40	POS	neg	neg	1
C-43	POS	neg	neg	1
C-44	neg	neg	neg	1
C-45	neg	POS	POS	1
C-46	POS	POS	POS	2
C-48	neg	neg	POS	2
C-49	POS	POS	neg	1
C-50	neg	POS	POS	3
C-51	neg	POS	POS	2
C-52	POS	POS	POS	1
C-54	neg	POS	POS	2
C-55	neg	neg	neg	1
C-57	neg	POS	POS	1
C-58	neg	neg	POS	1
C-59	POS	neg	POS	1
C-60	neg	POS	POS	3
C-62	POS	neg	neg	2
C-63	POS	POS	POS	1
C-64	neg	POS	POS	1
C-65	neg	POS	neg	1
C-66	neg	neg	POS	1
C-67	neg	POS	POS	2
C-68	neg	neg	neg	1
C-72	POS	POS	neg	1
C-73	neg	POS	POS	2
C-74	neg	neg	POS	1
C-75	POS	neg	POS	2
C-77	neg	neg	POS	2
C-78	neg	neg	POS	2
C-79	neg	neg	POS	1
C-81	neg	POS	neg	1
C-82	neg	POS	neg	1
C-85	neg	POS	POS	1
C-86	POS	neg	POS	2
C-87	neg	neg	POS	1
C-88	neg	POS	neg	1
C-90	neg	neg	neg	1
C-91	neg	POS	POS	3
C-92	neg	neg	POS	1
C-95	POS	POS	neg	1
C-96	neg	POS	POS	2
C-97	neg	neg	neg	1
C-99	neg	neg	POS	1
136 prover	45 POS	61 POS
149? 154?

## Sheet: Cluster - Serum
SampleId	TBI	Borrelia	Inflammation	Cluster
S-1	POS	neg	POS	1
S-10	POS	POS	neg	2
S-100	neg	neg	POS	1
S-101	neg	POS	neg	2
S-103	neg	neg	neg	1
S-104	neg	neg	POS	1
S-105	neg	neg	neg	1
S-106	neg	neg	POS	2
S-107	neg	neg	neg	1
S-108	neg	POS	POS	1
S-109	neg	neg	POS	2
S-11	neg	neg	neg	2
S-110	neg	neg	POS	2
S-111	neg	POS	POS	1
S-112	neg	neg	POS	1
S-113	POS	neg	POS	1
S-114	neg	neg	POS	1
S-115	neg	neg	POS	1
S-118	POS	POS	neg	1
S-119	POS	neg	POS	1
S-12	neg	POS	neg	3
S-120	neg	POS	POS	1
S-121	neg	POS	POS	1
S-122	neg	POS	POS	1
S-123	neg	neg	POS	1
S-124	neg	neg	neg	1
S-125	neg	POS	POS	3
S-127	neg	neg	neg	1
S-128	neg	neg	neg	1
S-13	POS	neg	neg	3
S-131	neg	neg	POS	1
S-132	neg	neg	POS	1
S-135	neg	POS	neg	1
S-137	POS	POS	POS	1
S-138	POS	neg	neg	1
S-139	neg	neg	POS	1
S-14	POS	neg	neg	1
S-145	neg	POS	POS	1
S-146	neg	neg	POS	1
S-149	neg	POS	POS	1
S-15	neg	neg	POS	3
S-150	neg	neg	neg	1
S-152	POS	POS	neg	2
S-155	neg	neg	POS	1
S-156	neg	neg	POS	3
S-157	neg	neg	POS	2
S-158	neg	POS	neg	1
S-16	POS	neg	POS	2
S-160	neg	neg	neg	1
S-163	POS	neg	neg	1
S-167	neg	POS	neg	1
S-168	neg	POS	neg	1
S-169	neg	POS	POS	1
S-17	POS	POS	POS	1
S-170	neg	POS	POS	1
S-171	neg	POS	neg	1
S-172	neg	neg	neg	1
S-175	POS	POS	neg	1
S-177	neg	POS	POS	1
S-18	POS	POS	POS	3
S-184	POS	POS	neg	1
S-185	POS	neg	neg	1
S-186	neg	neg	POS	2
S-187	neg	neg	neg	1
S-188	neg	POS	POS	2
S-189	neg	POS	neg	1
S-19	POS	neg	neg	1
S-190	POS	neg	neg	1
S-191	POS	POS	neg	1
S-195	neg	neg	neg	1
S-196	POS	neg	neg	1
S-198	neg	POS	POS	1
S-199	POS	neg	POS	2
S-2	POS	neg	POS	3
S-20	POS	neg	neg	1
S-200	POS	POS	POS	1
S-201	neg	neg	neg	1
S-202	neg	neg	neg	1
S-204	neg	POS	neg	1
S-206	POS	POS	POS	1
S-207	POS	POS	neg	1
S-208	POS	POS	neg	1
S-209	neg	neg	POS	1
S-21	neg	POS	neg	1
S-213	POS	neg	neg	1
S-214	neg	neg	neg	1
S-216	POS	POS	neg	1
S-219	POS	POS	neg	1
S-22	neg	POS	POS	1
S-223	POS	neg	neg	1
S-227	neg	neg	neg	1
S-24	neg	neg	neg	1
S-26	POS	POS	POS	1
S-27	POS	POS	POS	1
S-28	POS	neg	neg	1
S-29	neg	neg	POS	1
S-3	neg	POS	neg	2
S-32	POS	neg	POS	1
S-34	neg	neg	neg	1
S-36	POS	neg	POS	2
S-37	neg	POS	POS	1
S-38	neg	neg	POS	1
S-39	POS	neg	POS	1
S-4	POS	POS	POS	3
S-40	POS	neg	neg	1
S-41	POS	neg	neg	1
S-44	neg	neg	neg	1
S-45	neg	POS	POS	1
S-46	POS	POS	POS	1
S-48	neg	neg	POS	1
S-49	POS	POS	neg	1
S-50	neg	POS	POS	1
S-51	neg	POS	POS	1
S-52	POS	POS	POS	3
S-55	neg	neg	neg	1
S-57	neg	POS	POS	1
S-58	neg	neg	POS	1
S-59	POS	neg	POS	1
S-6	POS	POS	POS	3
S-60	neg	POS	POS	2
S-61	neg	POS	POS	1
S-62	POS	neg	neg	1
S-63	POS	POS	POS	2
S-64	neg	POS	POS	1
S-65	neg	POS	neg	1
S-66	neg	neg	POS	1
S-67	neg	POS	POS	3
S-68	neg	neg	neg	1
S-71	neg	neg	neg	1
S-72	POS	POS	neg	3
S-73	neg	POS	POS	1
S-74	neg	neg	POS	1
S-75	POS	neg	POS	2
S-76	neg	neg	neg	1
S-77	neg	neg	POS	1
S-78	neg	neg	POS	1
S-79	neg	neg	POS	1
S-81	neg	POS	neg	1
S-82	neg	POS	neg	1
S-85	neg	POS	POS	1
S-86	POS	neg	POS	3
S-87	neg	neg	POS	1
S-88	neg	POS	neg	1
S-90	neg	neg	neg	1
S-91	neg	POS	POS	1
S-92	neg	neg	POS	1
S-95	POS	POS	neg	3
S-96	neg	POS	POS	1
S-97	neg	neg	neg	1
S-99	neg	neg	POS	1
