# Supplementary material for: Protein biomarker profiles in serum and CSF in 158 patients with PTLDS or persistent symptoms after presumed tick-bite exposure compared to those in patients with confirmed acute neuroborreliosis
Source: PLoS One. 2022 Nov 3;17(11):e0276407. doi: 10.1371/journal.pone.0276407 (PMC9632922; doi:10.1371/journal.pone.0276407)
Supplement: S2 File — Statistical test data and results of t-test of CSF and serum. (XLSX) [file pone.0276407.s005.xlsx]

## Sheet: T-test CSF
Assay

## Sheet: T-test Serum
Assay
