# Supplementary material for: Protein biomarker profiles in serum and CSF in 158 patients with PTLDS or persistent symptoms after presumed tick-bite exposure compared to those in patients with confirmed acute neuroborreliosis
Source: PLoS One. 2022 Nov 3;17(11):e0276407. doi: 10.1371/journal.pone.0276407 (PMC9632922; doi:10.1371/journal.pone.0276407)
Supplement: S3 File — T-test and normalized CSF and serum data. (XLSX) [file pone.0276407.s006.xlsx]

## Sheet: T-test CSF
Assay	OlinkID	UniProt	Panel	estimate	Other	PTLDS	statistic	p.value	parameter	conf.low	conf.high	method	alternative	Adjusted_pval	Threshold
CD8A	OID05124	P01732	Olink Inflammation	-0.279094	2.57389	2.85298	-1.88823	0.062054	94.7598	-0.572537	0.0143497	Welch Two Sample t-test	two.sided	0.955012	Non-significant
IL-5R-alpha	OID00354	Q01344	Olink Neurology	0.0795372	0.779543	0.700006	1.85414	0.0668095	95.3735	-0.00561999	0.164694	Welch Two Sample t-test	two.sided	0.955012	Non-significant
CD244	OID00477	Q9BZW8	Olink Inflammation	-0.14743	1.65121	1.79864	-1.79467	0.075203	121.007	-0.310064	0.0152052	Welch Two Sample t-test	two.sided	0.955012	Non-significant
GZMA	OID00339	P12544	Olink Neurology	-0.19176	3.3466	3.53836	-1.74351	0.0846098	91.3358	-0.410221	0.0267012	Welch Two Sample t-test	two.sided	0.955012	Non-significant
CDH3	OID00332	P22223	Olink Neurology	-0.132063	3.17415	3.30621	-1.70823	0.0903248	113.591	-0.285219	0.021093	Welch Two Sample t-test	two.sided	0.955012	Non-significant
TNFSF14	OID00506	O43557	Olink Inflammation	-0.0920685	0.743525	0.835594	-1.6672	0.0984446	105.328	-0.201562	0.0174251	Welch Two Sample t-test	two.sided	0.955012	Non-significant
TMPRSS5	OID00331	Q9H3S3	Olink Neurology	-0.168814	7.41874	7.58756	-1.55943	0.122409	89.9012	-0.383883	0.0462547	Welch Two Sample t-test	two.sided	0.955012	Non-significant
CXCL1	OID00496	P09341	Olink Inflammation	-0.185514	5.58319	5.7687	-1.50696	0.135209	92.9935	-0.429976	0.0589472	Welch Two Sample t-test	two.sided	0.955012	Non-significant
IL5	OID00559	P05113	Olink Inflammation	0.0546658	0.0535204	-0.00114537	1.49954	0.136404	117.997	-0.017525	0.126857	Welch Two Sample t-test	two.sided	0.955012	Non-significant
ST1A1	OID00557	P50225	Olink Inflammation	0.0581877	-0.315448	-0.373635	1.49306	0.138024	121.061	-0.0189677	0.135343	Welch Two Sample t-test	two.sided	0.955012	Non-significant
CXCL11	OID00486	O14625	Olink Inflammation	-0.226809	2.41846	2.64527	-1.44975	0.149883	113.657	-0.536739	0.0831216	Welch Two Sample t-test	two.sided	0.955012	Non-significant
FLRT2	OID00347	O43155	Olink Neurology	-0.105811	4.44762	4.55344	-1.44483	0.151533	103.293	-0.25105	0.0394273	Welch Two Sample t-test	two.sided	0.955012	Non-significant
IL13	OID00525	P35225	Olink Inflammation	0.0512765	0.0242386	-0.027038	1.43343	0.154329	120.251	-0.0195477	0.122101	Welch Two Sample t-test	two.sided	0.955012	Non-significant
LIF	OID00547	P15018	Olink Inflammation	-0.11796	0.522277	0.640237	-1.43316	0.156488	66.6279	-0.282263	0.0463435	Welch Two Sample t-test	two.sided	0.955012	Non-significant
BMP-4	OID00351	P12644	Olink Neurology	-0.192355	1.14192	1.33427	-1.42324	0.157909	95.9418	-0.460632	0.0759225	Welch Two Sample t-test	two.sided	0.955012	Non-significant
ARTN	OID00526	Q5T4W7	Olink Inflammation	0.0558844	0.0863585	0.0304741	1.42173	0.158657	87.578	-0.022236	0.134005	Welch Two Sample t-test	two.sided	0.955012	Non-significant
IL-24	OID00524	Q13007	Olink Inflammation	0.0999123	-0.242607	-0.34252	1.41761	0.158939	118.057	-0.0396555	0.23948	Welch Two Sample t-test	two.sided	0.955012	Non-significant
CD5	OID00531	P06127	Olink Inflammation	-0.180159	0.398261	0.57842	-1.41689	0.160045	88.0087	-0.432844	0.072526	Welch Two Sample t-test	two.sided	0.955012	Non-significant
THY 1	OID00329	P04216	Olink Neurology	0.0224567	11.0073	10.9849	1.37636	0.172843	74.3429	-0.0100512	0.0549646	Welch Two Sample t-test	two.sided	0.955012	Non-significant
LAT	OID00371	O43561	Olink Neurology	-0.115733	-0.194104	-0.0783708	-1.27896	0.204136	91.766	-0.29546	0.0639941	Welch Two Sample t-test	two.sided	0.955012	Non-significant
GM-CSF-R-alpha	OID00334	P15509	Olink Neurology	-0.195962	5.10915	5.30511	-1.2753	0.205112	101.53	-0.500762	0.108837	Welch Two Sample t-test	two.sided	0.955012	Non-significant
IL-1 alpha	OID00493	P01583	Olink Inflammation	-0.135428	-0.166265	-0.0308372	-1.25803	0.213065	62.4502	-0.350588	0.0797321	Welch Two Sample t-test	two.sided	0.955012	Non-significant
CXCL6	OID00534	P80162	Olink Inflammation	-0.179442	1.68414	1.86358	-1.24204	0.216991	104.863	-0.465911	0.107026	Welch Two Sample t-test	two.sided	0.955012	Non-significant
NEP	OID00327	P08473	Olink Neurology	-0.0768316	1.48679	1.56362	-1.2399	0.218852	75.4939	-0.200261	0.0465974	Welch Two Sample t-test	two.sided	0.955012	Non-significant
IL18	OID00501	Q14116	Olink Inflammation	-0.104405	1.90311	2.00752	-1.18651	0.238057	106.725	-0.278847	0.0700371	Welch Two Sample t-test	two.sided	0.955012	Non-significant
uPA	OID00481	P00749	Olink Inflammation	-0.106471	6.57609	6.68256	-1.12415	0.263489	106.038	-0.294247	0.0813051	Welch Two Sample t-test	two.sided	0.955012	Non-significant
DRAXIN	OID00341	Q8NBI3	Olink Neurology	-0.0936669	8.41225	8.50592	-1.11805	0.266177	101.746	-0.259843	0.0725089	Welch Two Sample t-test	two.sided	0.955012	Non-significant
NBL1	OID00298	P41271	Olink Neurology	0.0573854	5.3714	5.31402	1.07288	0.285785	104.89	-0.0486707	0.163441	Welch Two Sample t-test	two.sided	0.955012	Non-significant
CPA2	OID00307	P48052	Olink Neurology	-0.121787	3.84168	3.96347	-1.06942	0.287656	92.7383	-0.347942	0.104368	Welch Two Sample t-test	two.sided	0.955012	Non-significant
PLXNB3	OID00306	Q9ULL4	Olink Neurology	-0.11703	5.31109	5.42812	-1.06347	0.290758	80.2128	-0.336016	0.101957	Welch Two Sample t-test	two.sided	0.955012	Non-significant
NAAA	OID00362	Q02083	Olink Neurology	-0.0637665	0.948571	1.01234	-1.03493	0.30313	102.805	-0.185967	0.0584337	Welch Two Sample t-test	two.sided	0.955012	Non-significant
PRTG	OID00302	Q2VWP7	Olink Neurology	-0.0734318	4.26154	4.33498	-1.03001	0.305476	100.626	-0.214863	0.0679998	Welch Two Sample t-test	two.sided	0.955012	Non-significant
EFNA4	OID00299	P52798	Olink Neurology	-0.0886273	2.20042	2.28905	-1.03053	0.305846	80.5943	-0.259757	0.0825028	Welch Two Sample t-test	two.sided	0.955012	Non-significant
IL-10RB	OID00515	Q08334	Olink Inflammation	-0.0823841	2.12627	2.20866	-1.02837	0.306447	92.8345	-0.241473	0.0767046	Welch Two Sample t-test	two.sided	0.955012	Non-significant
CXCL10	OID00535	P02778	Olink Inflammation	-0.189099	8.78267	8.97177	-1.01358	0.312868	117.439	-0.55857	0.180371	Welch Two Sample t-test	two.sided	0.955012	Non-significant
IL12	OID00368	P29460,P29459	Olink Neurology	-0.110637	3.30362	3.41426	-0.99659	0.322094	76.7913	-0.331707	0.110433	Welch Two Sample t-test	two.sided	0.955012	Non-significant
CCL19	OID00513	Q99731	Olink Inflammation	-0.225811	5.60108	5.82689	-0.976034	0.331185	110.205	-0.684295	0.232673	Welch Two Sample t-test	two.sided	0.955012	Non-significant
CD38	OID00308	P28907	Olink Neurology	-0.113519	5.26719	5.38071	-0.968368	0.335248	97.8491	-0.346156	0.119119	Welch Two Sample t-test	two.sided	0.955012	Non-significant
ADA	OID00560	P00813	Olink Inflammation	-0.132845	0.992271	1.12512	-0.957209	0.340759	100.497	-0.408171	0.142481	Welch Two Sample t-test	two.sided	0.955012	Non-significant
CDCP1	OID00476	Q9H5V8	Olink Inflammation	-0.0949079	3.90807	4.00298	-0.937578	0.35075	98.6826	-0.295772	0.105956	Welch Two Sample t-test	two.sided	0.955012	Non-significant
GCP5	OID00350	P78333	Olink Neurology	-0.100753	5.8579	5.95866	-0.920966	0.359382	95.7844	-0.317916	0.116409	Welch Two Sample t-test	two.sided	0.955012	Non-significant
CTSS	OID00360	P25774	Olink Neurology	-0.0449156	6.58549	6.6304	-0.911991	0.363813	107.554	-0.142542	0.0527111	Welch Two Sample t-test	two.sided	0.955012	Non-significant
CLEC1B	OID00318	Q9P126	Olink Neurology	0.0875707	0.70008	0.612509	0.900196	0.369535	142.503	-0.104727	0.279868	Welch Two Sample t-test	two.sided	0.955012	Non-significant
MATN3	OID00320	O15232	Olink Neurology	-0.102081	9.11686	9.21894	-0.89164	0.374713	100.624	-0.329202	0.12504	Welch Two Sample t-test	two.sided	0.955012	Non-significant
ADAM 23	OID00319	O75077	Olink Neurology	-0.066054	3.51147	3.57752	-0.884489	0.378409	107.382	-0.214093	0.0819852	Welch Two Sample t-test	two.sided	0.955012	Non-significant
NRTN	OID00548	Q99748	Olink Inflammation	-0.0291376	-0.196642	-0.167504	-0.871268	0.385513	109.582	-0.0954161	0.0371409	Welch Two Sample t-test	two.sided	0.955012	Non-significant
CLEC10A	OID00349	Q8IUN9	Olink Neurology	-0.0747755	-0.975825	-0.901049	-0.871841	0.385685	87.3671	-0.245237	0.0956863	Welch Two Sample t-test	two.sided	0.955012	Non-significant
OPG	OID00479	O00300	Olink Inflammation	-0.0913189	9.1791	9.27042	-0.870509	0.386138	98.5513	-0.299481	0.116843	Welch Two Sample t-test	two.sided	0.955012	Non-significant
sFRP-3	OID00312	Q92765	Olink Neurology	-0.0573691	3.76155	3.81892	-0.868819	0.3864	143.185	-0.187891	0.0731526	Welch Two Sample t-test	two.sided	0.955012	Non-significant
Flt3L	OID00533	P49771	Olink Inflammation	-0.0799976	8.20237	8.28237	-0.866816	0.387993	106.417	-0.262961	0.102966	Welch Two Sample t-test	two.sided	0.955012	Non-significant
SLAMF1	OID00502	Q13291	Olink Inflammation	-0.0384019	0.085053	0.123455	-0.848849	0.397471	134.755	-0.127874	0.0510703	Welch Two Sample t-test	two.sided	0.955012	Non-significant
Beta-NGF	OID00519	P01138	Olink Inflammation	-0.0362618	0.590306	0.626568	-0.841172	0.402188	103.624	-0.121751	0.0492278	Welch Two Sample t-test	two.sided	0.955012	Non-significant
EDA2R	OID00370	Q9HAV5	Olink Neurology	-0.096089	7.78688	7.88297	-0.840465	0.40254	105.952	-0.322757	0.130579	Welch Two Sample t-test	two.sided	0.955012	Non-significant
TNFB	OID00561	P01374	Olink Inflammation	-0.0631548	1.08988	1.15303	-0.829862	0.408628	98.3086	-0.214172	0.0878628	Welch Two Sample t-test	two.sided	0.955012	Non-significant
FcRL2	OID00352	Q96LA5	Olink Neurology	0.035519	0.188118	0.152599	0.806955	0.421893	86.9935	-0.0519679	0.123006	Welch Two Sample t-test	two.sided	0.955012	Non-significant
N-CDase	OID00361	Q9NR71	Olink Neurology	-0.0384145	1.14154	1.17995	-0.804623	0.423229	87.0774	-0.133306	0.0564772	Welch Two Sample t-test	two.sided	0.955012	Non-significant
GFR-alpha-1	OID00333	P56159	Olink Neurology	-0.0696422	6.21532	6.28496	-0.793283	0.429614	93.859	-0.243955	0.10467	Welch Two Sample t-test	two.sided	0.955012	Non-significant
RGMA	OID00305	Q96B86	Olink Neurology	-0.0508988	9.05026	9.10116	-0.789394	0.431718	101.71	-0.178796	0.076998	Welch Two Sample t-test	two.sided	0.955012	Non-significant
CPM	OID00348	P14384	Olink Neurology	-0.0944787	6.39383	6.48831	-0.782672	0.435894	89.1299	-0.334328	0.145371	Welch Two Sample t-test	two.sided	0.955012	Non-significant
TRANCE	OID00521	O14788	Olink Inflammation	0.0363744	-0.293327	-0.329702	0.764571	0.44605	118.298	-0.0578345	0.130583	Welch Two Sample t-test	two.sided	0.955012	Non-significant
CX3CL1	OID00552	P78423	Olink Inflammation	-0.0698572	3.53071	3.60057	-0.752411	0.453466	106.369	-0.253923	0.114209	Welch Two Sample t-test	two.sided	0.955012	Non-significant
IL-12B	OID00523	P29460	Olink Inflammation	-0.0675492	1.76278	1.83033	-0.745937	0.457844	81.8035	-0.247701	0.112602	Welch Two Sample t-test	two.sided	0.955012	Non-significant
Nr-CAM	OID00377	Q92823	Olink Neurology	0.0116757	10.3313	10.3196	0.734881	0.464343	89.0518	-0.019893	0.0432445	Welch Two Sample t-test	two.sided	0.955012	Non-significant
FGF-19	OID00545	O95750	Olink Inflammation	-0.0780837	4.45344	4.53152	-0.717531	0.475003	85.4676	-0.294436	0.138268	Welch Two Sample t-test	two.sided	0.955012	Non-significant
LIF-R	OID00511	P42702	Olink Inflammation	-0.062086	3.32154	3.38363	-0.715596	0.476007	94.4171	-0.234342	0.11017	Welch Two Sample t-test	two.sided	0.955012	Non-significant
IL-2RB	OID00492	P14784	Olink Inflammation	-0.0282939	-0.151064	-0.12277	-0.684094	0.495289	115.303	-0.110217	0.0536295	Welch Two Sample t-test	two.sided	0.955012	Non-significant
NMNAT1	OID00287	Q9HAN9	Olink Neurology	-0.0781478	1.76561	1.84375	-0.680864	0.497818	84.5667	-0.306373	0.150077	Welch Two Sample t-test	two.sided	0.955012	Non-significant
IL-18R1	OID00517	Q13478	Olink Inflammation	-0.0669035	2.79973	2.86663	-0.674565	0.50149	101.209	-0.263646	0.129838	Welch Two Sample t-test	two.sided	0.955012	Non-significant
SIRT2	OID00538	Q8IXJ6	Olink Inflammation	-0.0629315	2.03556	2.09849	-0.672071	0.503264	89.8174	-0.248965	0.123102	Welch Two Sample t-test	two.sided	0.955012	Non-significant
HGF	OID00522	P14210	Olink Inflammation	-0.0718691	8.00468	8.07655	-0.670851	0.503976	93.1195	-0.284607	0.140869	Welch Two Sample t-test	two.sided	0.955012	Non-significant
CCL28	OID00539	Q9NRJ3	Olink Inflammation	-0.0355439	0.746608	0.782152	-0.658612	0.511613	103.086	-0.142575	0.0714876	Welch Two Sample t-test	two.sided	0.955012	Non-significant
IL-15RA	OID00514	Q13261	Olink Inflammation	0.0177236	-0.127545	-0.145268	0.657522	0.512113	119.186	-0.0356493	0.0710965	Welch Two Sample t-test	two.sided	0.955012	Non-significant
IL-22 RA1	OID00516	Q8N6P7	Olink Inflammation	-0.0660349	-0.0565773	0.00945759	-0.657631	0.512133	111.255	-0.265006	0.132936	Welch Two Sample t-test	two.sided	0.955012	Non-significant
FGF-21	OID00512	Q9NSA1	Olink Inflammation	0.0331489	0.59279	0.559641	0.649978	0.516745	143.623	-0.0676587	0.133957	Welch Two Sample t-test	two.sided	0.955012	Non-significant
TRAIL	OID00488	P50591	Olink Inflammation	-0.0398582	1.87096	1.91081	-0.64517	0.520119	113.533	-0.162248	0.0825318	Welch Two Sample t-test	two.sided	0.955012	Non-significant
CCL25	OID00551	O15444	Olink Inflammation	0.0357659	0.813255	0.777489	0.641883	0.522422	99.6939	-0.0747856	0.146317	Welch Two Sample t-test	two.sided	0.955012	Non-significant
OSM	OID00494	P13725	Olink Inflammation	0.031238	0.491428	0.46019	0.638633	0.524316	116.446	-0.0656381	0.128114	Welch Two Sample t-test	two.sided	0.955012	Non-significant
CCL20	OID00556	P78556	Olink Inflammation	0.031943	0.629777	0.597834	0.63718	0.52545	100.982	-0.0675054	0.131391	Welch Two Sample t-test	two.sided	0.955012	Non-significant
G-CSF	OID00340	P09919	Olink Neurology	0.0523602	-0.453758	-0.506119	0.63696	0.525731	92.109	-0.1109	0.21562	Welch Two Sample t-test	two.sided	0.955012	Non-significant
MAPT	OID05024	P10636	Olink Neurology	-0.0979598	3.2546	3.35256	-0.63676	0.525833	93.7198	-0.403427	0.207507	Welch Two Sample t-test	two.sided	0.955012	Non-significant
MMP-1	OID00510	P03956	Olink Inflammation	0.0845372	3.39729	3.31275	0.628165	0.531018	127.64	-0.181756	0.35083	Welch Two Sample t-test	two.sided	0.955012	Non-significant
SCARB2	OID00300	Q14108	Olink Neurology	-0.0556984	4.94903	5.00473	-0.615828	0.539534	91.6832	-0.235338	0.123941	Welch Two Sample t-test	two.sided	0.955012	Non-significant
GDNF	OID00475	P39905	Olink Inflammation	0.0290828	0.420615	0.391532	0.606317	0.545471	117.844	-0.065905	0.124071	Welch Two Sample t-test	two.sided	0.955012	Non-significant
4E-BP1	OID00536	Q13541	Olink Inflammation	-0.0511517	1.5531	1.60425	-0.59832	0.550923	104.305	-0.22068	0.118377	Welch Two Sample t-test	two.sided	0.955012	Non-significant
FGF-23	OID00507	Q9GZV9	Olink Inflammation	0.0278054	0.601312	0.573507	0.598042	0.551085	106.214	-0.0643715	0.119982	Welch Two Sample t-test	two.sided	0.955012	Non-significant
CTSC	OID00356	P53634	Olink Neurology	0.0464342	5.54345	5.49701	0.597004	0.551738	109.404	-0.107714	0.200583	Welch Two Sample t-test	two.sided	0.955012	Non-significant
TGF-alpha	OID00503	P01135	Olink Inflammation	-0.0482444	6.46374	6.51198	-0.581571	0.562156	100.633	-0.212813	0.116324	Welch Two Sample t-test	two.sided	0.955012	Non-significant
MCP-1	OID00484	P13500	Olink Inflammation	-0.0547322	11.4535	11.5082	-0.564979	0.573277	106.376	-0.246788	0.137323	Welch Two Sample t-test	two.sided	0.955012	Non-significant
EZR	OID00296	P15311	Olink Neurology	-0.0382146	2.77774	2.81595	-0.564747	0.573606	92.9492	-0.172588	0.0961591	Welch Two Sample t-test	two.sided	0.955012	Non-significant
WFIKKN1	OID00330	Q96NZ8	Olink Neurology	-0.0217224	0.494297	0.51602	-0.558582	0.57774	96.5953	-0.0989094	0.0554646	Welch Two Sample t-test	two.sided	0.955012	Non-significant
CD40	OID00542	P25942	Olink Inflammation	-0.050438	8.90625	8.95668	-0.553014	0.581344	113.229	-0.231129	0.130253	Welch Two Sample t-test	two.sided	0.955012	Non-significant
TNFRSF9	OID00553	Q07011	Olink Inflammation	-0.0431441	2.47009	2.51323	-0.54603	0.58628	98.5245	-0.199935	0.113647	Welch Two Sample t-test	two.sided	0.955012	Non-significant
CCL23	OID00530	P55773	Olink Inflammation	-0.0525608	1.82055	1.87311	-0.54392	0.58777	95.0773	-0.2444	0.139279	Welch Two Sample t-test	two.sided	0.955012	Non-significant
TWEAK	OID00555	O43508	Olink Inflammation	-0.0648864	9.493	9.55789	-0.542574	0.588725	92.7041	-0.302378	0.172606	Welch Two Sample t-test	two.sided	0.955012	Non-significant
EPHB6	OID00313	O15197	Olink Neurology	-0.0728674	5.59545	5.66832	-0.54158	0.589342	97.575	-0.339884	0.194149	Welch Two Sample t-test	two.sided	0.955012	Non-significant
SIGLEC1	OID00315	Q9BZZ2	Olink Neurology	-0.0421044	1.78881	1.83091	-0.534863	0.593789	113.725	-0.198052	0.113843	Welch Two Sample t-test	two.sided	0.955012	Non-significant
Dkk-4	OID00369	Q9UBT3	Olink Neurology	-0.0518899	3.01744	3.06933	-0.533688	0.594821	93.7163	-0.244948	0.141168	Welch Two Sample t-test	two.sided	0.955012	Non-significant
LAP TGF-beta-1	OID00480	P01137	Olink Inflammation	-0.0661747	3.90735	3.97352	-0.515784	0.606972	117.816	-0.320246	0.187897	Welch Two Sample t-test	two.sided	0.955012	Non-significant
LAYN	OID00326	Q6UX15	Olink Neurology	-0.0694439	8.98749	9.05693	-0.510295	0.611038	94.2625	-0.339635	0.200748	Welch Two Sample t-test	two.sided	0.955012	Non-significant
CLM-6	OID00295	Q08708	Olink Neurology	0.0468888	4.08332	4.03643	0.510152	0.611061	100.76	-0.135444	0.229221	Welch Two Sample t-test	two.sided	0.955012	Non-significant
HAGH	OID00322	Q16775	Olink Neurology	-0.0425403	2.22922	2.27176	-0.504315	0.615257	91.1809	-0.210092	0.125011	Welch Two Sample t-test	two.sided	0.955012	Non-significant
N2DL-2	OID00363	Q9BZM5	Olink Neurology	-0.0636665	4.55026	4.61393	-0.499363	0.618796	86.2043	-0.317111	0.189778	Welch Two Sample t-test	two.sided	0.955012	Non-significant
CXCL5	OID00520	P42830	Olink Inflammation	-0.0591662	3.00006	3.05923	-0.49271	0.623182	112.046	-0.297095	0.178762	Welch Two Sample t-test	two.sided	0.955012	Non-significant
CCL4	OID00498	P13236	Olink Inflammation	-0.0566135	2.97557	3.03219	-0.491576	0.623977	112.569	-0.28479	0.171563	Welch Two Sample t-test	two.sided	0.955012	Non-significant
ADAM 22	OID00317	Q9P0K1	Olink Neurology	-0.0313947	9.00576	9.03715	-0.491504	0.624016	113.927	-0.157931	0.0951417	Welch Two Sample t-test	two.sided	0.955012	Non-significant
CSF-1	OID00562	P09603	Olink Inflammation	-0.0378435	9.00035	9.03819	-0.485037	0.628656	105.487	-0.192538	0.116851	Welch Two Sample t-test	two.sided	0.955012	Non-significant
MCP-3	OID00474	P80098	Olink Inflammation	-0.0193164	-0.0133433	0.00597315	-0.479592	0.632311	132.116	-0.0989872	0.0603544	Welch Two Sample t-test	two.sided	0.955012	Non-significant
Beta-NGF	OID00335	P01138	Olink Neurology	-0.0226898	2.28808	2.31077	-0.478888	0.633151	92.2788	-0.116787	0.0714075	Welch Two Sample t-test	two.sided	0.955012	Non-significant
MDGA1	OID00353	Q8NFP4	Olink Neurology	0.0650524	7.28753	7.22248	0.475628	0.635605	81.9839	-0.207031	0.337136	Welch Two Sample t-test	two.sided	0.955012	Non-significant
STAMBP	OID00558	O95630	Olink Inflammation	-0.0233243	0.89451	0.917834	-0.454462	0.650344	116.151	-0.124974	0.0783255	Welch Two Sample t-test	two.sided	0.955012	Non-significant
FGF-5	OID00509	P12034	Olink Inflammation	-0.0422264	0.939914	0.982141	-0.454549	0.650483	93.838	-0.22668	0.142227	Welch Two Sample t-test	two.sided	0.955012	Non-significant
IL10	OID00528	P22301	Olink Inflammation	0.0244989	0.361963	0.337464	0.453804	0.650812	116.883	-0.082418	0.131416	Welch Two Sample t-test	two.sided	0.955012	Non-significant
GDNFR-alpha-3	OID00343	O60609	Olink Neurology	-0.0431582	5.20536	5.24852	-0.44888	0.654614	88.682	-0.234209	0.147892	Welch Two Sample t-test	two.sided	0.955012	Non-significant
MANF	OID00374	P55145	Olink Neurology	-0.0387861	2.90969	2.94847	-0.443194	0.658694	89.5957	-0.212661	0.135089	Welch Two Sample t-test	two.sided	0.955012	Non-significant
MSR1	OID00310	P21757	Olink Neurology	-0.0448485	3.08443	3.12928	-0.441984	0.659376	109.092	-0.245958	0.156261	Welch Two Sample t-test	two.sided	0.955012	Non-significant
SMPD1	OID00309	P17405	Olink Neurology	-0.0413723	3.48125	3.52262	-0.442152	0.659594	78.5862	-0.227635	0.14489	Welch Two Sample t-test	two.sided	0.955012	Non-significant
NTRK2	OID00338	Q16620	Olink Neurology	-0.0339799	6.74022	6.7742	-0.441789	0.659609	98.5967	-0.186602	0.118643	Welch Two Sample t-test	two.sided	0.955012	Non-significant
CD200R1	OID00376	Q8TD46	Olink Neurology	0.0120002	0.965339	0.953338	0.441023	0.660069	109.069	-0.0419287	0.0659292	Welch Two Sample t-test	two.sided	0.955012	Non-significant
GDNF	OID00291	P39905	Olink Neurology	-0.023039	-0.139987	-0.116948	-0.433437	0.665853	80.7769	-0.128804	0.0827256	Welch Two Sample t-test	two.sided	0.955012	Non-significant
IL4	OID00546	P05112	Olink Inflammation	0.0198868	-0.356755	-0.376642	0.431905	0.666689	105.798	-0.0714027	0.111176	Welch Two Sample t-test	two.sided	0.955012	Non-significant
SCARA5	OID00336	Q6ZMJ2	Olink Neurology	-0.0411225	3.41873	3.45985	-0.428599	0.669088	105.58	-0.231354	0.149109	Welch Two Sample t-test	two.sided	0.955012	Non-significant
IL2	OID00495	P60568	Olink Inflammation	0.0161586	0.348084	0.331925	0.425779	0.671295	89.1499	-0.0592468	0.091564	Welch Two Sample t-test	two.sided	0.955012	Non-significant
TSLP	OID00497	Q969D9	Olink Inflammation	0.0246	0.0175848	-0.00701519	0.4223	0.673636	109.323	-0.0908506	0.140051	Welch Two Sample t-test	two.sided	0.955012	Non-significant
EN-RAGE	OID00541	P80511	Olink Inflammation	0.0322894	0.21779	0.185501	0.413242	0.680063	139.728	-0.122194	0.186772	Welch Two Sample t-test	two.sided	0.955012	Non-significant
IL-17C	OID00483	Q9P0M4	Olink Inflammation	0.0166765	0.0741472	0.0574707	0.393952	0.694481	97.0612	-0.0673388	0.100692	Welch Two Sample t-test	two.sided	0.955012	Non-significant
CD200	OID00337	P41217	Olink Neurology	-0.0409807	9.9092	9.95018	-0.392045	0.695931	92.0775	-0.248586	0.166624	Welch Two Sample t-test	two.sided	0.955012	Non-significant
PVR	OID00344	P15151	Olink Neurology	-0.0464855	5.06672	5.11321	-0.390783	0.696901	88.1013	-0.282879	0.189908	Welch Two Sample t-test	two.sided	0.955012	Non-significant
CADM3	OID00290	Q8N126	Olink Neurology	0.0149941	7.36658	7.35159	0.382082	0.703091	117.403	-0.062722	0.0927102	Welch Two Sample t-test	two.sided	0.955012	Non-significant
SCF	OID00500	P21583	Olink Inflammation	-0.0340452	4.73341	4.76745	-0.374185	0.709013	106.168	-0.214429	0.146338	Welch Two Sample t-test	two.sided	0.955012	Non-significant
gal-8	OID00324	O00214	Olink Neurology	-0.0351503	4.44609	4.48124	-0.372194	0.710604	92.0124	-0.222717	0.152417	Welch Two Sample t-test	two.sided	0.955012	Non-significant
IL-20	OID00537	Q9NYY1	Olink Inflammation	0.00827441	-0.190938	-0.199213	0.369894	0.712143	114.745	-0.0360367	0.0525855	Welch Two Sample t-test	two.sided	0.955012	Non-significant
CASP-8	OID00550	Q14790	Olink Inflammation	-0.0291586	1.11343	1.14259	-0.369041	0.712815	108.744	-0.185762	0.127445	Welch Two Sample t-test	two.sided	0.955012	Non-significant
VEGFA	OID00472	P15692	Olink Inflammation	-0.0358427	8.94511	8.98095	-0.368244	0.713462	100.976	-0.228928	0.157243	Welch Two Sample t-test	two.sided	0.955012	Non-significant
NTRK3	OID00372	Q16288	Olink Neurology	-0.0386888	7.50377	7.54246	-0.364625	0.716215	93.4598	-0.24938	0.172002	Welch Two Sample t-test	two.sided	0.955012	Non-significant
IFN-gamma	OID00544	P01579	Olink Inflammation	-0.00975077	-0.198556	-0.188806	-0.358195	0.720873	111.704	-0.0636891	0.0441876	Welch Two Sample t-test	two.sided	0.955012	Non-significant
CDH6	OID00357	P55285	Olink Neurology	-0.0358661	2.34551	2.38138	-0.357398	0.721633	89.7508	-0.235243	0.163511	Welch Two Sample t-test	two.sided	0.955012	Non-significant
DNER	OID01213	Q8NFT8	Olink Inflammation	0.0102025	10.3093	10.2991	0.347624	0.728772	112.525	-0.0479463	0.0683514	Welch Two Sample t-test	two.sided	0.955012	Non-significant
IL7	OID00478	P13232	Olink Inflammation	-0.0181322	0.711028	0.72916	-0.347095	0.729272	96.8807	-0.121816	0.0855512	Welch Two Sample t-test	two.sided	0.955012	Non-significant
IL-20RA	OID00489	Q9UHF4	Olink Inflammation	0.0128381	0.487836	0.474998	0.346393	0.729736	105.764	-0.0606435	0.0863197	Welch Two Sample t-test	two.sided	0.955012	Non-significant
UNC5C	OID00292	O95185	Olink Neurology	0.0342667	4.84775	4.81348	0.336454	0.737244	98.5035	-0.167832	0.236366	Welch Two Sample t-test	two.sided	0.955012	Non-significant
PDGF-R-alpha	OID00355	P16234	Olink Neurology	-0.0291018	4.06755	4.09665	-0.333394	0.739521	101.939	-0.202241	0.144038	Welch Two Sample t-test	two.sided	0.955012	Non-significant
Siglec-9	OID00294	Q9Y336	Olink Neurology	0.0315225	3.79023	3.75871	0.320819	0.749098	89.2015	-0.163705	0.22675	Welch Two Sample t-test	two.sided	0.955012	Non-significant
DDR1	OID00358	Q08345	Olink Neurology	-0.027164	6.81042	6.83758	-0.314948	0.753541	88.666	-0.198548	0.14422	Welch Two Sample t-test	two.sided	0.955012	Non-significant
KYNU	OID00378	Q16719	Olink Neurology	0.0163784	-0.500523	-0.516902	0.313125	0.754967	83.3769	-0.0876494	0.120406	Welch Two Sample t-test	two.sided	0.955012	Non-significant
Alpha-2-MRAP	OID00311	P30533	Olink Neurology	-0.0287199	6.08948	6.1182	-0.307143	0.759396	96.5634	-0.214316	0.156876	Welch Two Sample t-test	two.sided	0.955012	Non-significant
IL8	OID00471	P10145	Olink Inflammation	-0.0303793	8.13209	8.16247	-0.300952	0.764065	101.876	-0.230604	0.169846	Welch Two Sample t-test	two.sided	0.955012	Non-significant
CRTAM	OID00304	O95727	Olink Neurology	-0.0178581	0.981135	0.998993	-0.298256	0.766177	92.4345	-0.136768	0.101052	Welch Two Sample t-test	two.sided	0.955012	Non-significant
NCAN	OID00301	O14594	Olink Neurology	-0.00770538	8.75329	8.761	-0.292243	0.770782	88.9162	-0.0600954	0.0446847	Welch Two Sample t-test	two.sided	0.955012	Non-significant
MMP-10	OID00527	P09238	Olink Inflammation	-0.0229179	1.6584	1.68132	-0.286977	0.774781	91.1523	-0.181546	0.13571	Welch Two Sample t-test	two.sided	0.955012	Non-significant
SKR3	OID00346	P37023	Olink Neurology	-0.0284941	5.83431	5.86281	-0.282004	0.778543	96.7516	-0.22904	0.172051	Welch Two Sample t-test	two.sided	0.955012	Non-significant
RSPO1	OID00321	Q2MKA7	Olink Neurology	0.0106901	1.46286	1.45217	0.274051	0.784675	89.7441	-0.0668084	0.0881886	Welch Two Sample t-test	two.sided	0.956161	Non-significant
CNTN5	OID00316	O94779	Olink Neurology	-0.0253103	7.05826	7.08357	-0.24627	0.805973	100.972	-0.229189	0.178568	Welch Two Sample t-test	two.sided	0.96327	Non-significant
CXCL9	OID00490	Q07325	Olink Inflammation	-0.0480017	3.16614	3.21414	-0.228747	0.819518	103.385	-0.464165	0.368161	Welch Two Sample t-test	two.sided	0.96327	Non-significant
TNFRSF12A	OID00345	Q9NP84	Olink Neurology	-0.0205355	4.83258	4.85311	-0.227245	0.820758	88.3742	-0.200111	0.15904	Welch Two Sample t-test	two.sided	0.96327	Non-significant
IL-17A	OID00485	Q16552	Olink Inflammation	0.0084328	0.109529	0.101096	0.223453	0.823583	114.027	-0.066327	0.0831927	Welch Two Sample t-test	two.sided	0.96327	Non-significant
VWC2	OID00293	Q2TAL6	Olink Neurology	-0.0254214	4.36117	4.3866	-0.221295	0.825366	89.6174	-0.253655	0.202812	Welch Two Sample t-test	two.sided	0.96327	Non-significant
JAM-B	OID00359	P57087	Olink Neurology	-0.0168084	10.9635	10.9803	-0.217355	0.828346	106.823	-0.170112	0.136495	Welch Two Sample t-test	two.sided	0.96327	Non-significant
MCP-2	OID00549	P80075	Olink Inflammation	-0.024569	5.23994	5.26451	-0.210225	0.833883	109.359	-0.256194	0.207056	Welch Two Sample t-test	two.sided	0.96327	Non-significant
SCARF2	OID00342	Q96GP6	Olink Neurology	0.0142959	1.96534	1.95104	0.195536	0.845368	100.511	-0.130746	0.159338	Welch Two Sample t-test	two.sided	0.96327	Non-significant
GDF-8	OID00328	O14793	Olink Neurology	0.0112261	2.8577	2.84647	0.190364	0.849443	92.0268	-0.105897	0.128349	Welch Two Sample t-test	two.sided	0.96327	Non-significant
ROBO2	OID00303	Q9HCK4	Olink Neurology	-0.0240601	6.30327	6.32733	-0.189563	0.850063	93.357	-0.276093	0.227973	Welch Two Sample t-test	two.sided	0.96327	Non-significant
BCAN	OID00325	Q96GW7	Olink Neurology	0.00388782	10.2785	10.2746	0.178459	0.858752	92.7382	-0.0393757	0.0471513	Welch Two Sample t-test	two.sided	0.96327	Non-significant
TNF	OID00529	P01375	Olink Inflammation	0.00609321	-0.106307	-0.112401	0.174608	0.861702	112.335	-0.0630476	0.075234	Welch Two Sample t-test	two.sided	0.96327	Non-significant
SMOC2	OID00297	Q9H3U7	Olink Neurology	-0.0192366	5.41486	5.4341	-0.170977	0.864631	88.7627	-0.242799	0.204326	Welch Two Sample t-test	two.sided	0.96327	Non-significant
PD-L1	OID00518	Q9NZQ7	Olink Inflammation	-0.0189973	5.27166	5.29065	-0.167084	0.867651	97.0109	-0.244658	0.206663	Welch Two Sample t-test	two.sided	0.96327	Non-significant
IL33	OID00543	O95760	Olink Inflammation	-0.00663928	0.279215	0.285854	-0.165286	0.869037	104.921	-0.0862867	0.0730082	Welch Two Sample t-test	two.sided	0.96327	Non-significant
IL-10RA	OID00508	Q13651	Olink Inflammation	0.00370989	-0.224397	-0.228107	0.156293	0.876149	90.5947	-0.043443	0.0508628	Welch Two Sample t-test	two.sided	0.965338	Non-significant
IL6	OID00482	P05231	Olink Inflammation	-0.0190476	3.50764	3.52669	-0.139623	0.889309	79.9064	-0.290541	0.252445	Welch Two Sample t-test	two.sided	0.974006	Non-significant
SPOCK1	OID00367	Q08629	Olink Neurology	-0.00931117	7.30885	7.31816	-0.132822	0.894605	98.7523	-0.148415	0.129792	Welch Two Sample t-test	two.sided	0.974007	Non-significant
NRP2	OID00288	O60462	Olink Neurology	-0.00814017	2.16702	2.17516	-0.120989	0.903915	112.522	-0.14144	0.12516	Welch Two Sample t-test	two.sided	0.975444	Non-significant
LXN	OID00323	Q9BS40	Olink Neurology	-0.00657807	-0.134272	-0.127694	-0.10957	0.912963	103.331	-0.125639	0.112483	Welch Two Sample t-test	two.sided	0.975444	Non-significant
AXIN1	OID00487	O15169	Olink Inflammation	-0.00309907	-0.239121	-0.236022	-0.108975	0.913423	108.693	-0.0594647	0.0532666	Welch Two Sample t-test	two.sided	0.975444	Non-significant
CD6	OID00499	P30203	Olink Inflammation	0.00746851	0.253359	0.24589	0.103963	0.917443	85.3032	-0.135358	0.150295	Welch Two Sample t-test	two.sided	0.975444	Non-significant
CCL11	OID00505	P51671	Olink Inflammation	-0.00688751	0.86749	0.874377	-0.0975952	0.922431	110.212	-0.146742	0.132967	Welch Two Sample t-test	two.sided	0.975444	Non-significant
TNFRSF21	OID00365	O75509	Olink Neurology	-0.00260034	10.2448	10.2474	-0.0597949	0.95243	107.846	-0.0888018	0.0836011	Welch Two Sample t-test	two.sided	0.990645	Non-significant
PLXNB1	OID00364	O43157	Olink Neurology	0.00441127	3.38062	3.37621	0.0517955	0.958793	101.836	-0.16452	0.173343	Welch Two Sample t-test	two.sided	0.990645	Non-significant
CLM-1	OID00366	Q8TDQ1	Olink Neurology	0.00734553	4.33539	4.32805	0.0493695	0.960738	86.9793	-0.288385	0.303076	Welch Two Sample t-test	two.sided	0.990645	Non-significant
CST5	OID00491	P28325	Olink Inflammation	0.00121	4.82979	4.82859	0.0460406	0.963364	106.09	-0.0508945	0.0533145	Welch Two Sample t-test	two.sided	0.990645	Non-significant
LAIR-2	OID00373	Q6ISS4	Olink Neurology	0.0121782	6.31328	6.30111	0.0445411	0.964579	83.9792	-0.531541	0.555897	Welch Two Sample t-test	two.sided	0.990645	Non-significant
TN-R	OID00375	Q92752	Olink Neurology	0.00265065	6.1711	6.16845	0.038824	0.969109	98.523	-0.132827	0.138128	Welch Two Sample t-test	two.sided	0.990645	Non-significant
CCL3	OID00532	P10147	Olink Inflammation	0.00296257	3.62328	3.62032	0.0249063	0.980171	119.771	-0.232552	0.238477	Welch Two Sample t-test	two.sided	0.99633	Non-significant
MCP-4	OID00504	Q99616	Olink Inflammation	0.00243361	5.40404	5.4016	0.01821	0.9855	125.126	-0.262056	0.266924	Welch Two Sample t-test	two.sided	0.99633	Non-significant
RGMB	OID00314	Q6NW40	Olink Neurology	-0.000940679	8.53065	8.53159	-0.0099431	0.992087	98.3757	-0.188675	0.186793	Welch Two Sample t-test	two.sided	0.997508	Non-significant
NT-3	OID00554	P20783	Olink Inflammation	-9.52683e-05	0.23659	0.236685	-0.00272712	0.997829	106.763	-0.0693491	0.0691585	Welch Two Sample t-test	two.sided	0.997829	Non-significant

## Sheet: T-test Serum
Assay	OlinkID	UniProt	Panel	estimate	Other	PTLDS	statistic	p.value	parameter	conf.low	conf.high	method	alternative	Adjusted_pval	Threshold
DRAXIN	OID00341	Q8NBI3	Olink Neurology	0.248731	2.46373	2.21499	2.76714	0.00637043	149.368	0.0711161	0.426346	Welch Two Sample t-test	two.sided	0.960709	Non-significant
HAGH	OID00322	Q16775	Olink Neurology	0.257656	2.85726	2.5996	2.50405	0.0133444	150.512	0.0543495	0.460963	Welch Two Sample t-test	two.sided	0.960709	Non-significant
CADM3	OID00290	Q8N126	Olink Neurology	0.214661	3.28817	3.07351	2.15275	0.0330894	137.031	0.0174825	0.41184	Welch Two Sample t-test	two.sided	0.960709	Non-significant
Dkk-4	OID00369	Q9UBT3	Olink Neurology	0.207093	4.44053	4.23344	2.10116	0.0372936	150.457	0.0123504	0.401835	Welch Two Sample t-test	two.sided	0.960709	Non-significant
IL-5R-alpha	OID00354	Q01344	Olink Neurology	0.200567	3.57716	3.37659	1.99647	0.0483561	109.861	0.00147457	0.399659	Welch Two Sample t-test	two.sided	0.960709	Non-significant
THY 1	OID00329	P04216	Olink Neurology	0.0987906	9.77889	9.6801	1.98704	0.0490339	129.15	0.000424502	0.197157	Welch Two Sample t-test	two.sided	0.960709	Non-significant
LAYN	OID00326	Q6UX15	Olink Neurology	0.15213	5.52963	5.3775	1.92182	0.0565493	148.045	-0.00429806	0.308557	Welch Two Sample t-test	two.sided	0.960709	Non-significant
CTSC	OID00356	P53634	Olink Neurology	0.11571	6.64119	6.52548	1.76006	0.0814226	101.093	-0.0147033	0.246124	Welch Two Sample t-test	two.sided	0.960709	Non-significant
TNFB	OID00561	P01374	Olink Inflammation	-0.176716	5.02127	5.19798	-1.71658	0.0889385	107.439	-0.380786	0.0273545	Welch Two Sample t-test	two.sided	0.960709	Non-significant
IL7	OID00478	P13232	Olink Inflammation	-0.151733	4.16712	4.31886	-1.67981	0.0956572	117.238	-0.330617	0.027152	Welch Two Sample t-test	two.sided	0.960709	Non-significant
GZMA	OID00339	P12544	Olink Neurology	-0.14473	5.08498	5.2297	-1.65127	0.100954	138.204	-0.318033	0.0285736	Welch Two Sample t-test	two.sided	0.960709	Non-significant
TNFRSF21	OID00365	O75509	Olink Neurology	0.0687693	9.45167	9.3829	1.64239	0.10311	120.737	-0.014128	0.151667	Welch Two Sample t-test	two.sided	0.960709	Non-significant
EFNA4	OID00299	P52798	Olink Neurology	0.0917044	3.58402	3.49232	1.62284	0.106755	147.839	-0.0199648	0.203374	Welch Two Sample t-test	two.sided	0.960709	Non-significant
DDR1	OID00358	Q08345	Olink Neurology	0.0740827	6.76852	6.69444	1.60971	0.109991	124.645	-0.0170039	0.165169	Welch Two Sample t-test	two.sided	0.960709	Non-significant
CCL20	OID00556	P78556	Olink Inflammation	0.253113	5.86161	5.60849	1.59683	0.112844	124.281	-0.0606159	0.566843	Welch Two Sample t-test	two.sided	0.960709	Non-significant
4E-BP1	OID00536	Q13541	Olink Inflammation	0.29921	3.22164	2.92243	1.59382	0.113234	139.838	-0.0719481	0.670368	Welch Two Sample t-test	two.sided	0.960709	Non-significant
IL10	OID00528	P22301	Olink Inflammation	-0.215682	2.78249	2.99818	-1.58802	0.115564	96.2258	-0.485272	0.0539078	Welch Two Sample t-test	two.sided	0.960709	Non-significant
N2DL-2	OID00363	Q9BZM5	Olink Neurology	0.112231	4.13254	4.02031	1.57629	0.117113	146.696	-0.0284781	0.25294	Welch Two Sample t-test	two.sided	0.960709	Non-significant
SCF	OID00500	P21583	Olink Inflammation	-0.137137	9.95042	10.0876	-1.56272	0.120202	151.765	-0.310518	0.0362431	Welch Two Sample t-test	two.sided	0.960709	Non-significant
IL33	OID00543	O95760	Olink Inflammation	0.129098	0.626072	0.496974	1.52587	0.1293	139.842	-0.038174	0.29637	Welch Two Sample t-test	two.sided	0.960709	Non-significant
Alpha-2-MRAP	OID00311	P30533	Olink Neurology	0.138975	8.35663	8.21765	1.52442	0.129506	150.229	-0.0411577	0.319108	Welch Two Sample t-test	two.sided	0.960709	Non-significant
MDGA1	OID00353	Q8NFP4	Olink Neurology	0.179705	6.42124	6.24153	1.51556	0.132005	132.907	-0.0548296	0.414239	Welch Two Sample t-test	two.sided	0.960709	Non-significant
PDGF-R-alpha	OID00355	P16234	Olink Neurology	0.0863033	5.34728	5.26098	1.50858	0.134077	118.141	-0.0269835	0.19959	Welch Two Sample t-test	two.sided	0.960709	Non-significant
PD-L1	OID00518	Q9NZQ7	Olink Inflammation	-0.153424	6.63424	6.78766	-1.4835	0.141911	79.1927	-0.35927	0.0524211	Welch Two Sample t-test	two.sided	0.960709	Non-significant
ADAM 22	OID00317	Q9P0K1	Olink Neurology	0.119628	4.9091	4.78948	1.43755	0.153135	121.404	-0.0451161	0.284372	Welch Two Sample t-test	two.sided	0.960709	Non-significant
JAM-B	OID00359	P57087	Olink Neurology	0.1078	8.66045	8.55265	1.4328	0.154183	137.573	-0.0409709	0.256571	Welch Two Sample t-test	two.sided	0.960709	Non-significant
TSLP	OID00497	Q969D9	Olink Inflammation	0.139383	0.472392	0.333009	1.41271	0.15982	149.486	-0.0555727	0.334339	Welch Two Sample t-test	two.sided	0.960709	Non-significant
RGMB	OID00314	Q6NW40	Olink Neurology	0.077801	7.04553	6.96773	1.40698	0.161727	135.31	-0.0315564	0.187158	Welch Two Sample t-test	two.sided	0.960709	Non-significant
SCARB2	OID00300	Q14108	Olink Neurology	0.100511	4.32832	4.22781	1.4022	0.16292	150.223	-0.0411225	0.242145	Welch Two Sample t-test	two.sided	0.960709	Non-significant
NRP2	OID00288	O60462	Olink Neurology	-0.139869	7.91023	8.0501	-1.37023	0.172726	145.441	-0.341614	0.0618765	Welch Two Sample t-test	two.sided	0.960709	Non-significant
CDH3	OID00332	P22223	Olink Neurology	0.120541	5.95635	5.8358	1.33856	0.18322	121.198	-0.0577392	0.298821	Welch Two Sample t-test	two.sided	0.960709	Non-significant
IL18	OID00501	Q14116	Olink Inflammation	-0.146737	8.38941	8.53615	-1.33812	0.183583	111.346	-0.364027	0.0705522	Welch Two Sample t-test	two.sided	0.960709	Non-significant
PLXNB1	OID00364	O43157	Olink Neurology	-0.626928	6.27673	6.90366	-1.32756	0.188995	64.6232	-1.57017	0.316308	Welch Two Sample t-test	two.sided	0.960709	Non-significant
VWC2	OID00293	Q2TAL6	Olink Neurology	0.20937	3.6835	3.47413	1.29243	0.198347	139.33	-0.11092	0.529661	Welch Two Sample t-test	two.sided	0.960709	Non-significant
CLEC10A	OID00349	Q8IUN9	Olink Neurology	0.118598	4.25494	4.13634	1.27916	0.203116	130.231	-0.0648262	0.302023	Welch Two Sample t-test	two.sided	0.960709	Non-significant
CLM-1	OID00366	Q8TDQ1	Olink Neurology	0.141878	5.73243	5.59056	1.27807	0.203533	128.305	-0.0777684	0.361524	Welch Two Sample t-test	two.sided	0.960709	Non-significant
NCAN	OID00301	O14594	Olink Neurology	0.117427	7.09097	6.97354	1.26849	0.206913	128.742	-0.0657333	0.300587	Welch Two Sample t-test	two.sided	0.960709	Non-significant
GFR-alpha-1	OID00333	P56159	Olink Neurology	0.0787077	7.34642	7.26771	1.2403	0.21691	141.998	-0.0467379	0.204153	Welch Two Sample t-test	two.sided	0.960709	Non-significant
uPA	OID00481	P00749	Olink Inflammation	-0.0653925	9.3919	9.45729	-1.24047	0.217026	130.63	-0.16968	0.0388952	Welch Two Sample t-test	two.sided	0.960709	Non-significant
TWEAK	OID00555	O43508	Olink Inflammation	-0.101429	9.71701	9.81844	-1.23791	0.217709	148.188	-0.263344	0.0604852	Welch Two Sample t-test	two.sided	0.960709	Non-significant
RSPO1	OID00321	Q2MKA7	Olink Neurology	0.125999	2.92067	2.79467	1.23399	0.219284	139.298	-0.0758808	0.327879	Welch Two Sample t-test	two.sided	0.960709	Non-significant
GM-CSF-R-alpha	OID00334	P15509	Olink Neurology	-0.172375	6.71471	6.88708	-1.22122	0.224613	109.99	-0.4521	0.10735	Welch Two Sample t-test	two.sided	0.960709	Non-significant
CD244	OID00477	Q9BZW8	Olink Inflammation	-0.0685472	7.03082	7.09936	-1.20075	0.232057	128.609	-0.181499	0.0444045	Welch Two Sample t-test	two.sided	0.960709	Non-significant
CASP-8	OID00550	Q14790	Olink Inflammation	0.162585	4.54364	4.38105	1.16921	0.244847	110.036	-0.11299	0.438159	Welch Two Sample t-test	two.sided	0.960709	Non-significant
IL-1 alpha	OID00493	P01583	Olink Inflammation	0.0664716	-0.805091	-0.871563	1.1329	0.25904	151.93	-0.0494502	0.182393	Welch Two Sample t-test	two.sided	0.960709	Non-significant
IL2	OID00495	P60568	Olink Inflammation	-0.0482176	0.413844	0.462061	-1.12985	0.261411	94.1746	-0.13295	0.0365151	Welch Two Sample t-test	two.sided	0.960709	Non-significant
TNFRSF9	OID00553	Q07011	Olink Inflammation	0.102229	6.68261	6.58038	1.10936	0.269496	119.87	-0.0802266	0.284686	Welch Two Sample t-test	two.sided	0.960709	Non-significant
IL-20	OID00537	Q9NYY1	Olink Inflammation	0.0808564	0.124336	0.0434794	1.0984	0.274107	127.061	-0.0648097	0.226522	Welch Two Sample t-test	two.sided	0.960709	Non-significant
MSR1	OID00310	P21757	Olink Neurology	0.107882	6.35156	6.24368	1.07778	0.283216	124.401	-0.0902299	0.305993	Welch Two Sample t-test	two.sided	0.960709	Non-significant
SCARF2	OID00342	Q96GP6	Olink Neurology	0.0660418	6.95652	6.89048	1.05817	0.292024	124.561	-0.0574817	0.189565	Welch Two Sample t-test	two.sided	0.960709	Non-significant
TMPRSS5	OID00331	Q9H3S3	Olink Neurology	0.0703028	4.56384	4.49354	1.05155	0.294969	129.143	-0.0619725	0.202578	Welch Two Sample t-test	two.sided	0.960709	Non-significant
PRTG	OID00302	Q2VWP7	Olink Neurology	-0.191848	6.58583	6.77768	-1.04177	0.30173	59.5301	-0.560275	0.176578	Welch Two Sample t-test	two.sided	0.960709	Non-significant
CNTN5	OID00316	O94779	Olink Neurology	0.0841356	7.45329	7.36915	1.03387	0.303239	122.17	-0.0769606	0.245232	Welch Two Sample t-test	two.sided	0.960709	Non-significant
IL-18R1	OID00517	Q13478	Olink Inflammation	-0.0883577	8.20306	8.29141	-1.03144	0.30482	100.131	-0.258311	0.0815956	Welch Two Sample t-test	two.sided	0.960709	Non-significant
MCP-3	OID00474	P80098	Olink Inflammation	0.102084	2.22231	2.12023	1.02702	0.306329	129.093	-0.0945757	0.298744	Welch Two Sample t-test	two.sided	0.960709	Non-significant
Beta-NGF	OID00335	P01138	Olink Neurology	-0.059065	2.89547	2.95454	-1.02398	0.307582	142.485	-0.173088	0.0549581	Welch Two Sample t-test	two.sided	0.960709	Non-significant
CD38	OID00308	P28907	Olink Neurology	0.0873985	4.04807	3.96068	1.01723	0.311065	121.616	-0.0826909	0.257488	Welch Two Sample t-test	two.sided	0.960709	Non-significant
NRTN	OID00548	Q99748	Olink Inflammation	-0.0881672	0.326085	0.414252	-1.00677	0.316936	83.9897	-0.262318	0.085984	Welch Two Sample t-test	two.sided	0.960709	Non-significant
SMOC2	OID00297	Q9H3U7	Olink Neurology	0.0733421	8.56874	8.4954	0.998508	0.319784	137.759	-0.0718964	0.218581	Welch Two Sample t-test	two.sided	0.960709	Non-significant
IL4	OID00546	P05112	Olink Inflammation	0.113383	0.0957276	-0.017655	0.99069	0.323615	134.586	-0.112967	0.339732	Welch Two Sample t-test	two.sided	0.960709	Non-significant
NEP	OID00327	P08473	Olink Neurology	0.15376	3.80433	3.65057	0.967685	0.335332	109.629	-0.161144	0.468664	Welch Two Sample t-test	two.sided	0.960709	Non-significant
GDNFR-alpha-3	OID00343	O60609	Olink Neurology	0.0653832	4.15281	4.08743	0.956809	0.340566	121.358	-0.0698992	0.200666	Welch Two Sample t-test	two.sided	0.960709	Non-significant
CXCL5	OID00520	P42830	Olink Inflammation	-0.117478	12.2254	12.3429	-0.949772	0.343844	141.786	-0.361996	0.127039	Welch Two Sample t-test	two.sided	0.960709	Non-significant
CCL25	OID00551	O15444	Olink Inflammation	-0.130109	5.72109	5.8512	-0.946647	0.345383	145.983	-0.401743	0.141524	Welch Two Sample t-test	two.sided	0.960709	Non-significant
EPHB6	OID00313	O15197	Olink Neurology	0.066583	4.99645	4.92986	0.935619	0.351105	137.887	-0.0741321	0.207298	Welch Two Sample t-test	two.sided	0.960709	Non-significant
TRANCE	OID00521	O14788	Olink Inflammation	-0.0967807	5.09966	5.19644	-0.921168	0.359049	106.314	-0.305071	0.11151	Welch Two Sample t-test	two.sided	0.960709	Non-significant
CLM-6	OID00295	Q08708	Olink Neurology	0.0489916	6.11549	6.06649	0.901885	0.368635	142.928	-0.0583854	0.156369	Welch Two Sample t-test	two.sided	0.960709	Non-significant
TNF	OID00529	P01375	Olink Inflammation	-0.191144	0.44043	0.631574	-0.893475	0.374207	82.3538	-0.616697	0.23441	Welch Two Sample t-test	two.sided	0.960709	Non-significant
CXCL1	OID00496	P09341	Olink Inflammation	0.0756815	10.1458	10.0701	0.885826	0.377311	132.914	-0.0933087	0.244672	Welch Two Sample t-test	two.sided	0.960709	Non-significant
MANF	OID00374	P55145	Olink Neurology	0.079885	8.98514	8.90526	0.876933	0.382491	106.8	-0.100706	0.260476	Welch Two Sample t-test	two.sided	0.960709	Non-significant
PLXNB3	OID00306	Q9ULL4	Olink Neurology	0.074707	5.69511	5.62041	0.866552	0.387858	124.279	-0.0959266	0.245341	Welch Two Sample t-test	two.sided	0.960709	Non-significant
NMNAT1	OID00287	Q9HAN9	Olink Neurology	0.149043	5.16041	5.01137	0.85156	0.396033	129.293	-0.197238	0.495324	Welch Two Sample t-test	two.sided	0.960709	Non-significant
sFRP-3	OID00312	Q92765	Olink Neurology	0.106379	1.86627	1.75989	0.829779	0.408253	124.419	-0.147359	0.360116	Welch Two Sample t-test	two.sided	0.960709	Non-significant
CD200R1	OID00376	Q8TD46	Olink Neurology	0.0557647	4.99651	4.94074	0.801813	0.424142	128.46	-0.0818436	0.193373	Welch Two Sample t-test	two.sided	0.960709	Non-significant
LAT	OID00371	O43561	Olink Neurology	0.0961583	3.31128	3.21512	0.795124	0.428001	129.073	-0.143113	0.33543	Welch Two Sample t-test	two.sided	0.960709	Non-significant
TRAIL	OID00488	P50591	Olink Inflammation	-0.0652761	8.13205	8.19732	-0.785264	0.433805	123.297	-0.229816	0.0992635	Welch Two Sample t-test	two.sided	0.960709	Non-significant
CDH6	OID00357	P55285	Olink Neurology	0.0369891	5.50235	5.46536	0.770284	0.442736	113.183	-0.0581458	0.132124	Welch Two Sample t-test	two.sided	0.960709	Non-significant
RGMA	OID00305	Q96B86	Olink Neurology	0.0524676	8.90369	8.85122	0.735515	0.463849	94.4492	-0.0891601	0.194095	Welch Two Sample t-test	two.sided	0.960709	Non-significant
ROBO2	OID00303	Q9HCK4	Olink Neurology	0.0517262	6.7717	6.71997	0.727186	0.468384	133.634	-0.088964	0.192416	Welch Two Sample t-test	two.sided	0.960709	Non-significant
LIF	OID00547	P15018	Olink Inflammation	-0.0565009	0.087831	0.144332	-0.722852	0.47121	117.296	-0.211296	0.0982944	Welch Two Sample t-test	two.sided	0.960709	Non-significant
MAPT	OID05024	P10636	Olink Neurology	-0.0190364	1.26997	1.28901	-0.721459	0.471963	126.134	-0.0712529	0.0331801	Welch Two Sample t-test	two.sided	0.960709	Non-significant
CD8A	OID05124	P01732	Olink Inflammation	-0.16981	8.25214	8.42195	-0.720088	0.472769	129.412	-0.636369	0.296749	Welch Two Sample t-test	two.sided	0.960709	Non-significant
MMP-1	OID00510	P03956	Olink Inflammation	-0.112386	10.3204	10.4328	-0.71344	0.476911	124.287	-0.42417	0.199397	Welch Two Sample t-test	two.sided	0.960709	Non-significant
ADA	OID00560	P00813	Olink Inflammation	-0.0615052	3.38127	3.44278	-0.711165	0.47855	105.61	-0.232978	0.109967	Welch Two Sample t-test	two.sided	0.960709	Non-significant
CCL4	OID00498	P13236	Olink Inflammation	-0.094283	6.64209	6.73637	-0.706028	0.481564	117.859	-0.358732	0.170166	Welch Two Sample t-test	two.sided	0.960709	Non-significant
IL-10RA	OID00508	Q13651	Olink Inflammation	-0.0894215	0.602323	0.691744	-0.693658	0.489868	81.5514	-0.345891	0.167049	Welch Two Sample t-test	two.sided	0.960709	Non-significant
LAIR-2	OID00373	Q6ISS4	Olink Neurology	0.137825	4.35178	4.21396	0.674123	0.501875	94.7106	-0.268078	0.543728	Welch Two Sample t-test	two.sided	0.960709	Non-significant
OSM	OID00494	P13725	Olink Inflammation	0.0901079	6.66056	6.57046	0.667188	0.505921	121.122	-0.177269	0.357485	Welch Two Sample t-test	two.sided	0.960709	Non-significant
CXCL6	OID00534	P80162	Olink Inflammation	-0.0768116	9.25886	9.33567	-0.662671	0.508698	131.919	-0.306098	0.152475	Welch Two Sample t-test	two.sided	0.960709	Non-significant
gal-8	OID00324	O00214	Olink Neurology	-0.0508492	7.52267	7.57352	-0.662595	0.508752	131.265	-0.202662	0.100963	Welch Two Sample t-test	two.sided	0.960709	Non-significant
MMP-10	OID00527	P09238	Olink Inflammation	0.0726086	6.66556	6.59295	0.657986	0.511771	123.571	-0.145812	0.291029	Welch Two Sample t-test	two.sided	0.960709	Non-significant
MCP-4	OID00504	Q99616	Olink Inflammation	-0.0705642	14.8498	14.9204	-0.643405	0.521071	132.792	-0.287496	0.146368	Welch Two Sample t-test	two.sided	0.960709	Non-significant
CDCP1	OID00476	Q9H5V8	Olink Inflammation	0.0690254	3.81875	3.74973	0.6432	0.521134	141.636	-0.143122	0.281172	Welch Two Sample t-test	two.sided	0.960709	Non-significant
CXCL11	OID00486	O14625	Olink Inflammation	-0.101267	7.8837	7.98497	-0.63276	0.528017	128.247	-0.417927	0.215394	Welch Two Sample t-test	two.sided	0.960709	Non-significant
HGF	OID00522	P14210	Olink Inflammation	0.0521484	9.3824	9.33025	0.629964	0.529951	116.568	-0.111799	0.216096	Welch Two Sample t-test	two.sided	0.960709	Non-significant
KYNU	OID00378	Q16719	Olink Neurology	-0.0899439	6.00708	6.09703	-0.618557	0.537372	120.931	-0.377822	0.197934	Welch Two Sample t-test	two.sided	0.960709	Non-significant
EN-RAGE	OID00541	P80511	Olink Inflammation	0.110008	5.62446	5.51445	0.605874	0.54591	104.677	-0.250024	0.47004	Welch Two Sample t-test	two.sided	0.960709	Non-significant
G-CSF	OID00340	P09919	Olink Neurology	0.0540458	3.47636	3.42232	0.602013	0.54821	130.452	-0.123558	0.231649	Welch Two Sample t-test	two.sided	0.960709	Non-significant
ADAM 23	OID00319	O75077	Olink Neurology	0.0845129	3.60409	3.51957	0.594787	0.553107	119.894	-0.196817	0.365842	Welch Two Sample t-test	two.sided	0.960709	Non-significant
IL-2RB	OID00492	P14784	Olink Inflammation	-0.0524368	1.24806	1.3005	-0.592394	0.555213	82.1842	-0.228519	0.123645	Welch Two Sample t-test	two.sided	0.960709	Non-significant
Nr-CAM	OID00377	Q92823	Olink Neurology	0.024034	9.43393	9.4099	0.589459	0.556718	114.166	-0.0567355	0.104803	Welch Two Sample t-test	two.sided	0.960709	Non-significant
Beta-NGF	OID00519	P01138	Olink Inflammation	-0.03355	1.13167	1.16522	-0.583907	0.560211	141.738	-0.147135	0.0800348	Welch Two Sample t-test	two.sided	0.960709	Non-significant
FLRT2	OID00347	O43155	Olink Neurology	0.0310376	4.80427	4.77323	0.576845	0.56496	141.665	-0.0753285	0.137404	Welch Two Sample t-test	two.sided	0.960709	Non-significant
IL13	OID00525	P35225	Olink Inflammation	-0.134841	1.10808	1.24292	-0.572829	0.567989	104.64	-0.601603	0.331922	Welch Two Sample t-test	two.sided	0.960709	Non-significant
NBL1	OID00298	P41271	Olink Neurology	0.0160886	6.28004	6.26395	0.560109	0.576566	107.849	-0.0408482	0.0730254	Welch Two Sample t-test	two.sided	0.960709	Non-significant
Flt3L	OID00533	P49771	Olink Inflammation	-0.0477187	9.30684	9.35456	-0.558266	0.577639	127.879	-0.21685	0.121413	Welch Two Sample t-test	two.sided	0.960709	Non-significant
CXCL9	OID00490	Q07325	Olink Inflammation	0.100308	7.24327	7.14296	0.551316	0.582498	113.806	-0.260127	0.460743	Welch Two Sample t-test	two.sided	0.960709	Non-significant
NT-3	OID00554	P20783	Olink Inflammation	-0.0630469	1.45328	1.51633	-0.548573	0.584106	151.565	-0.290117	0.164023	Welch Two Sample t-test	two.sided	0.960709	Non-significant
FGF-21	OID00512	Q9NSA1	Olink Inflammation	0.104222	3.2702	3.16598	0.543814	0.587586	119.082	-0.275261	0.483705	Welch Two Sample t-test	two.sided	0.960709	Non-significant
IL-17A	OID00485	Q16552	Olink Inflammation	0.0536664	1.2263	1.17264	0.537145	0.59226	109.164	-0.14435	0.251682	Welch Two Sample t-test	two.sided	0.960709	Non-significant
FGF-5	OID00509	P12034	Olink Inflammation	-0.0208194	0.0786439	0.0994633	-0.53661	0.592813	93.4154	-0.0978602	0.0562213	Welch Two Sample t-test	two.sided	0.960709	Non-significant
MCP-2	OID00549	P80075	Olink Inflammation	0.0564699	10.4437	10.3872	0.534151	0.594183	125.317	-0.152756	0.265696	Welch Two Sample t-test	two.sided	0.960709	Non-significant
TNFRSF12A	OID00345	Q9NP84	Olink Neurology	0.0474407	6.2638	6.21636	0.524409	0.600972	118.727	-0.131693	0.226575	Welch Two Sample t-test	two.sided	0.960709	Non-significant
IL-12B	OID00523	P29460	Olink Inflammation	-0.0626272	6.14747	6.21009	-0.513806	0.608327	120.69	-0.303944	0.17869	Welch Two Sample t-test	two.sided	0.960709	Non-significant
SCARA5	OID00336	Q6ZMJ2	Olink Neurology	0.0255256	8.43472	8.4092	0.513196	0.608686	129.876	-0.072877	0.123928	Welch Two Sample t-test	two.sided	0.960709	Non-significant
EDA2R	OID00370	Q9HAV5	Olink Neurology	0.0502786	5.08724	5.03696	0.505385	0.614045	147.118	-0.146327	0.246885	Welch Two Sample t-test	two.sided	0.960709	Non-significant
Siglec-9	OID00294	Q9Y336	Olink Neurology	0.0263167	5.57183	5.54552	0.496408	0.620491	123.27	-0.0786196	0.131253	Welch Two Sample t-test	two.sided	0.960709	Non-significant
EZR	OID00296	P15311	Olink Neurology	0.0227337	6.30497	6.28224	0.496474	0.62055	110.086	-0.0680112	0.113479	Welch Two Sample t-test	two.sided	0.960709	Non-significant
CD40	OID00542	P25942	Olink Inflammation	-0.0352181	11.2903	11.3255	-0.491964	0.623878	95.1638	-0.177333	0.106896	Welch Two Sample t-test	two.sided	0.960709	Non-significant
IL-24	OID00524	Q13007	Olink Inflammation	-0.0505236	0.434529	0.485052	-0.487894	0.626549	115.569	-0.255634	0.154587	Welch Two Sample t-test	two.sided	0.960709	Non-significant
ST1A1	OID00557	P50225	Olink Inflammation	0.0974651	2.81346	2.716	0.479493	0.632592	104.296	-0.305608	0.500538	Welch Two Sample t-test	two.sided	0.96139	Non-significant
LAP TGF-beta-1	OID00480	P01137	Olink Inflammation	0.0346652	7.84153	7.80686	0.457776	0.647981	114.518	-0.115339	0.184669	Welch Two Sample t-test	two.sided	0.96139	Non-significant
GDNF	OID00291	P39905	Olink Neurology	0.033113	1.01943	0.986321	0.455563	0.649368	148.78	-0.110517	0.176743	Welch Two Sample t-test	two.sided	0.96139	Non-significant
WFIKKN1	OID00330	Q96NZ8	Olink Neurology	-0.0333122	3.8401	3.87341	-0.44264	0.658791	125.021	-0.182257	0.115633	Welch Two Sample t-test	two.sided	0.96139	Non-significant
LIF-R	OID00511	P42702	Olink Inflammation	-0.0224902	3.76909	3.79158	-0.436677	0.663044	134.938	-0.124348	0.0793673	Welch Two Sample t-test	two.sided	0.96139	Non-significant
SPOCK1	OID00367	Q08629	Olink Neurology	0.0270625	3.35463	3.32757	0.417268	0.677096	145.815	-0.101117	0.155242	Welch Two Sample t-test	two.sided	0.96139	Non-significant
IL-22 RA1	OID00516	Q8N6P7	Olink Inflammation	0.0368071	1.87724	1.84043	0.417392	0.677118	123.246	-0.137743	0.211358	Welch Two Sample t-test	two.sided	0.96139	Non-significant
FGF-19	OID00545	O95750	Olink Inflammation	0.0727995	8.256	8.1832	0.416173	0.678112	107.706	-0.273945	0.419544	Welch Two Sample t-test	two.sided	0.96139	Non-significant
IL5	OID00559	P05113	Olink Inflammation	0.082112	1.153	1.07089	0.404189	0.686767	124.557	-0.319966	0.48419	Welch Two Sample t-test	two.sided	0.96139	Non-significant
CD5	OID00531	P06127	Olink Inflammation	-0.0285991	4.58444	4.61304	-0.403355	0.687458	111.711	-0.169088	0.11189	Welch Two Sample t-test	two.sided	0.96139	Non-significant
CTSS	OID00360	P25774	Olink Neurology	0.0160386	6.91593	6.89989	0.401392	0.68894	105.905	-0.0631815	0.0952586	Welch Two Sample t-test	two.sided	0.96139	Non-significant
OPG	OID00479	O00300	Olink Inflammation	0.0266677	9.9012	9.87453	0.400116	0.689693	137.281	-0.105125	0.158461	Welch Two Sample t-test	two.sided	0.96139	Non-significant
SIRT2	OID00538	Q8IXJ6	Olink Inflammation	-0.0539114	2.87125	2.92516	-0.383551	0.702032	112.967	-0.332384	0.224561	Welch Two Sample t-test	two.sided	0.969124	Non-significant
SLAMF1	OID00502	Q13291	Olink Inflammation	0.0295124	2.72368	2.69417	0.378372	0.705775	129.284	-0.124806	0.183831	Welch Two Sample t-test	two.sided	0.969124	Non-significant
BCAN	OID00325	Q96GW7	Olink Neurology	0.0574747	6.16071	6.10324	0.359102	0.72019	112.812	-0.259621	0.374571	Welch Two Sample t-test	two.sided	0.976427	Non-significant
IL-17C	OID00483	Q9P0M4	Olink Inflammation	0.0181035	0.581209	0.563106	0.343928	0.731646	96.8551	-0.0863695	0.122577	Welch Two Sample t-test	two.sided	0.976427	Non-significant
CPA2	OID00307	P48052	Olink Neurology	-0.0326475	10.9593	10.9919	-0.330623	0.74155	111.48	-0.228309	0.163014	Welch Two Sample t-test	two.sided	0.976427	Non-significant
SKR3	OID00346	P37023	Olink Neurology	0.0307719	8.68082	8.65005	0.33016	0.741917	108.332	-0.153966	0.21551	Welch Two Sample t-test	two.sided	0.976427	Non-significant
BMP-4	OID00351	P12644	Olink Neurology	0.0684432	4.74052	4.67208	0.327185	0.744075	125.032	-0.345565	0.482451	Welch Two Sample t-test	two.sided	0.976427	Non-significant
NTRK2	OID00338	Q16620	Olink Neurology	-0.0144659	6.44501	6.45948	-0.323614	0.746825	113.568	-0.103022	0.0740904	Welch Two Sample t-test	two.sided	0.976427	Non-significant
IL12	OID00368	P29460,P29459	Olink Neurology	0.0351547	8.43241	8.39725	0.281346	0.778913	124.254	-0.212155	0.282464	Welch Two Sample t-test	two.sided	0.976427	Non-significant
TGF-alpha	OID00503	P01135	Olink Inflammation	-0.0353357	6.24658	6.28192	-0.281267	0.778973	124.478	-0.283984	0.213313	Welch Two Sample t-test	two.sided	0.976427	Non-significant
MCP-1	OID00484	P13500	Olink Inflammation	0.0217277	11.7047	11.683	0.276708	0.782473	122.058	-0.133714	0.17717	Welch Two Sample t-test	two.sided	0.976427	Non-significant
ARTN	OID00526	Q5T4W7	Olink Inflammation	-0.0229162	0.616977	0.639893	-0.276523	0.782682	106.592	-0.187209	0.141377	Welch Two Sample t-test	two.sided	0.976427	Non-significant
CPM	OID00348	P14384	Olink Neurology	-0.0132612	9.08212	9.09538	-0.274155	0.784404	129.194	-0.108963	0.0824411	Welch Two Sample t-test	two.sided	0.976427	Non-significant
CCL11	OID00505	P51671	Olink Inflammation	0.0334505	7.0402	7.00675	0.270237	0.787349	150.252	-0.211128	0.278029	Welch Two Sample t-test	two.sided	0.976427	Non-significant
GDNF	OID00475	P39905	Olink Inflammation	0.0177891	1.56554	1.54775	0.262507	0.793336	133.036	-0.116249	0.151827	Welch Two Sample t-test	two.sided	0.976427	Non-significant
CXCL10	OID00535	P02778	Olink Inflammation	-0.0412296	10.3661	10.4073	-0.260069	0.795236	125.68	-0.35497	0.272511	Welch Two Sample t-test	two.sided	0.976427	Non-significant
AXIN1	OID00487	O15169	Olink Inflammation	0.0332329	1.22209	1.18886	0.258889	0.796267	97.5354	-0.221523	0.287989	Welch Two Sample t-test	two.sided	0.976427	Non-significant
IL-15RA	OID00514	Q13261	Olink Inflammation	0.0119722	0.854865	0.842892	0.24497	0.806895	120.979	-0.0847831	0.108727	Welch Two Sample t-test	two.sided	0.976427	Non-significant
SIGLEC1	OID00315	Q9BZZ2	Olink Neurology	0.0199395	5.72175	5.70181	0.239652	0.810973	131.683	-0.144645	0.184524	Welch Two Sample t-test	two.sided	0.976427	Non-significant
VEGFA	OID00472	P15692	Olink Inflammation	0.0240704	10.4661	10.442	0.23036	0.818251	107.184	-0.183066	0.231206	Welch Two Sample t-test	two.sided	0.976427	Non-significant
FGF-23	OID00507	Q9GZV9	Olink Inflammation	0.0138938	1.42024	1.40635	0.222169	0.824514	136.706	-0.109771	0.137559	Welch Two Sample t-test	two.sided	0.976427	Non-significant
IL-10RB	OID00515	Q08334	Olink Inflammation	-0.0128317	6.09693	6.10976	-0.217383	0.828285	118.115	-0.129722	0.104059	Welch Two Sample t-test	two.sided	0.976427	Non-significant
GDF-8	OID00328	O14793	Olink Neurology	-0.0216044	4.55392	4.57552	-0.209847	0.834152	117.211	-0.225494	0.182285	Welch Two Sample t-test	two.sided	0.976427	Non-significant
SMPD1	OID00309	P17405	Olink Neurology	-0.0197247	5.67191	5.69163	-0.203009	0.839438	132.901	-0.211908	0.172458	Welch Two Sample t-test	two.sided	0.976427	Non-significant
GCP5	OID00350	P78333	Olink Neurology	-0.02103	5.58763	5.60866	-0.200543	0.841405	116.782	-0.228715	0.186655	Welch Two Sample t-test	two.sided	0.976427	Non-significant
CD6	OID00499	P30203	Olink Inflammation	-0.0186275	5.58288	5.60151	-0.199631	0.842135	110.616	-0.203534	0.166279	Welch Two Sample t-test	two.sided	0.976427	Non-significant
LXN	OID00323	Q9BS40	Olink Neurology	-0.00745626	1.38123	1.38869	-0.195909	0.845027	115.094	-0.082845	0.0679325	Welch Two Sample t-test	two.sided	0.976427	Non-significant
CRTAM	OID00304	O95727	Olink Neurology	-0.0187766	5.67208	5.69085	-0.185836	0.852887	120.072	-0.218826	0.181272	Welch Two Sample t-test	two.sided	0.976427	Non-significant
FcRL2	OID00352	Q96LA5	Olink Neurology	0.0151047	5.21984	5.20473	0.180608	0.856951	132.868	-0.150319	0.180528	Welch Two Sample t-test	two.sided	0.976427	Non-significant
CST5	OID00491	P28325	Olink Inflammation	-0.0145364	5.66982	5.68436	-0.172948	0.86299	117.512	-0.180987	0.151914	Welch Two Sample t-test	two.sided	0.976427	Non-significant
CSF-1	OID00562	P09603	Olink Inflammation	-0.00734099	10.0408	10.0481	-0.169622	0.865588	122.187	-0.093014	0.078332	Welch Two Sample t-test	two.sided	0.976427	Non-significant
IL-20RA	OID00489	Q9UHF4	Olink Inflammation	-0.0132122	0.720314	0.733526	-0.163744	0.870293	91.6019	-0.173475	0.147051	Welch Two Sample t-test	two.sided	0.976427	Non-significant
N-CDase	OID00361	Q9NR71	Olink Neurology	0.0161721	4.73554	4.71937	0.156592	0.875838	116.025	-0.188377	0.220721	Welch Two Sample t-test	two.sided	0.976693	Non-significant
CCL19	OID00513	Q99731	Olink Inflammation	-0.0319705	8.69325	8.72522	-0.145318	0.884702	120.408	-0.467545	0.403605	Welch Two Sample t-test	two.sided	0.977165	Non-significant
UNC5C	OID00292	O95185	Olink Neurology	-0.0119886	6.07903	6.09102	-0.141902	0.887345	152.462	-0.178901	0.154924	Welch Two Sample t-test	two.sided	0.977165	Non-significant
IL8	OID00471	P10145	Olink Inflammation	0.0140175	7.00826	6.99424	0.135801	0.892194	127.013	-0.190239	0.218274	Welch Two Sample t-test	two.sided	0.977165	Non-significant
CD200	OID00337	P41217	Olink Neurology	-0.00725755	5.75269	5.75994	-0.1173	0.90681	125.498	-0.129704	0.115189	Welch Two Sample t-test	two.sided	0.977847	Non-significant
NAAA	OID00362	Q02083	Olink Neurology	-0.0118031	4.27995	4.29175	-0.115674	0.908123	109.281	-0.214032	0.190426	Welch Two Sample t-test	two.sided	0.977847	Non-significant
TNFSF14	OID00506	O43557	Olink Inflammation	0.0122717	5.85661	5.84434	0.102942	0.918232	92.458	-0.224474	0.249018	Welch Two Sample t-test	two.sided	0.977847	Non-significant
STAMBP	OID00558	O95630	Olink Inflammation	0.00932891	4.0455	4.03617	0.0966442	0.92319	107.157	-0.182024	0.200682	Welch Two Sample t-test	two.sided	0.977847	Non-significant
IL6	OID00482	P05231	Olink Inflammation	-0.0151766	3.63084	3.64602	-0.0948233	0.924633	106.867	-0.332464	0.302111	Welch Two Sample t-test	two.sided	0.977847	Non-significant
PVR	OID00344	P15151	Olink Neurology	-0.00518673	7.8878	7.89298	-0.0947033	0.924703	124.349	-0.113585	0.103212	Welch Two Sample t-test	two.sided	0.977847	Non-significant
CCL3	OID00532	P10147	Olink Inflammation	0.0089421	5.93306	5.92412	0.0862741	0.931372	140.011	-0.195975	0.213859	Welch Two Sample t-test	two.sided	0.978655	Non-significant
MATN3	OID00320	O15232	Olink Neurology	0.00658792	9.9667	9.96011	0.0803183	0.936105	132.777	-0.155652	0.168828	Welch Two Sample t-test	two.sided	0.978655	Non-significant
CLEC1B	OID00318	Q9P126	Olink Neurology	0.0038312	11.6032	11.5994	0.0535098	0.95742	113.085	-0.138016	0.145679	Welch Two Sample t-test	two.sided	0.983316	Non-significant
IFN-gamma	OID00544	P01579	Olink Inflammation	-0.00168888	0.0745639	0.0762528	-0.051149	0.959322	88.1601	-0.0673051	0.0639273	Welch Two Sample t-test	two.sided	0.983316	Non-significant
CX3CL1	OID00552	P78423	Olink Inflammation	-0.00430699	6.9703	6.97461	-0.0479067	0.961863	132.421	-0.18214	0.173526	Welch Two Sample t-test	two.sided	0.983316	Non-significant
DNER	OID01213	Q8NFT8	Olink Inflammation	-0.00209695	8.94709	8.94918	-0.0460225	0.96337	117.978	-0.0923254	0.0881315	Welch Two Sample t-test	two.sided	0.983316	Non-significant
TN-R	OID00375	Q92752	Olink Neurology	0.00353493	4.77884	4.77531	0.0399754	0.968172	135.042	-0.171347	0.178417	Welch Two Sample t-test	two.sided	0.983316	Non-significant
CCL23	OID00530	P55773	Olink Inflammation	0.00221958	9.07497	9.07275	0.0329209	0.973796	113.394	-0.13135	0.135789	Welch Two Sample t-test	two.sided	0.983316	Non-significant
CCL28	OID00539	Q9NRJ3	Olink Inflammation	-0.00222984	1.8634	1.86563	-0.0251096	0.980004	137.789	-0.177825	0.173365	Welch Two Sample t-test	two.sided	0.983316	Non-significant
NTRK3	OID00372	Q16288	Olink Neurology	0.00119019	8.48722	8.48602	0.020957	0.983316	115.419	-0.1113	0.11368	Welch Two Sample t-test	two.sided	0.983316	Non-significant
