# Supplementary material for: Protein biomarker profiles in serum and CSF in 158 patients with PTLDS or persistent symptoms after presumed tick-bite exposure compared to those in patients with confirmed acute neuroborreliosis
Source: PLoS One. 2022 Nov 3;17(11):e0276407. doi: 10.1371/journal.pone.0276407 (PMC9632922; doi:10.1371/journal.pone.0276407)
Supplement: S4 File — (XLSX) [file pone.0276407.s007.xlsx]

## Sheet: T-test CSF
Name	Assay	UniProt	estimate	Ongoing_borrelia	Positive_borrelia	statistic	p.value	parameter	conf.low	conf.high	method	alternative	Adjusted_pval	Threshold
CXCL10	OID00535	P02778	5.77226	14.7667	8.99449	17.5092	2.42694e-22	47.4473	5.10921	6.4353	Welch Two Sample t-test	two.sided	3.59187e-20	Significant
CXCL11	OID00486	O14625	5.1189	7.55274	2.43383	14.0912	3.83545e-17	40.1961	4.38482	5.85299	Welch Two Sample t-test	two.sided	2.83823e-15	Significant
GZMA	OID00339	P12544	2.96258	6.36806	3.40548	12.6682	2.45521e-15	38.6528	2.48941	3.43574	Welch Two Sample t-test	two.sided	1.21123e-13	Significant
IL18	OID00501	Q14116	2.43983	4.44845	2.00863	12.1031	5.32277e-15	40.2991	2.0325	2.84715	Welch Two Sample t-test	two.sided	1.95467e-13	Significant
CCL19	OID00513	Q99731	5.91389	11.8895	5.97564	12.2977	6.60361e-15	38.4943	4.94079	6.887	Welch Two Sample t-test	two.sided	1.95467e-13	Significant
CXCL9	OID00490	Q07325	5.30615	8.54195	3.2358	11.9511	1.56713e-14	38.5286	4.40775	6.20455	Welch Two Sample t-test	two.sided	3.40094e-13	Significant
CTSC	OID00356	P53634	1.4247	7.02886	5.60417	11.0246	1.60855e-14	46.1319	1.16459	1.6848	Welch Two Sample t-test	two.sided	3.40094e-13	Significant
MCP-4	OID00504	Q99616	3.25111	8.7263	5.47519	11.0757	2.10205e-14	44.7071	2.6598	3.84243	Welch Two Sample t-test	two.sided	3.88879e-13	Significant
CCL3	OID00532	P10147	3.53186	7.32679	3.79493	11.536	2.77386e-14	39.9059	2.91304	4.15068	Welch Two Sample t-test	two.sided	4.56146e-13	Significant
TNFSF14	OID00506	O43557	2.25952	3.08553	0.826006	12.5578	3.59525e-14	33.253	1.89356	2.62549	Welch Two Sample t-test	two.sided	5.32096e-13	Significant
TNFRSF9	OID00553	Q07011	3.41109	5.89686	2.48577	12.7463	4.08221e-14	32.1507	2.86608	3.9561	Welch Two Sample t-test	two.sided	5.37858e-13	Significant
IL-12B	OID00523	P29460	4.73176	6.48425	1.75249	13.2393	4.36101e-14	30.1001	4.00195	5.46157	Welch Two Sample t-test	two.sided	5.37858e-13	Significant
IL12	OID00368	P29460,P29459	4.60383	7.95006	3.34623	12.6864	8.95619e-14	30.8332	3.86353	5.34412	Welch Two Sample t-test	two.sided	9.75679e-13	Significant
MCP-2	OID00549	P80075	5.02993	10.2987	5.26881	12.2046	9.2294e-14	32.9052	4.19134	5.86851	Welch Two Sample t-test	two.sided	9.75679e-13	Significant
NMNAT1	OID00287	Q9HAN9	4.16537	5.93511	1.76973	11.9821	1.34574e-13	33.1761	3.45825	4.8725	Welch Two Sample t-test	two.sided	1.32417e-12	Significant
CD5	OID00531	P06127	3.86865	4.40069	0.532035	11.1365	1.43153e-13	38.2765	3.16557	4.57173	Welch Two Sample t-test	two.sided	1.32417e-12	Significant
TNFB	OID00561	P01374	3.90462	5.04781	1.14319	12.3329	1.8023e-13	30.9005	3.25883	4.55042	Welch Two Sample t-test	two.sided	1.56906e-12	Significant
IL8	OID00471	P10145	3.06924	11.3394	8.27017	11.6218	2.46366e-13	33.6975	2.53236	3.60612	Welch Two Sample t-test	two.sided	1.96355e-12	Significant
EZR	OID00296	P15311	2.3833	5.20685	2.82355	11.7638	2.52077e-13	32.8737	1.97106	2.79555	Welch Two Sample t-test	two.sided	1.96355e-12	Significant
CXCL1	OID00496	P09341	4.15216	9.88599	5.73383	11.7722	3.97794e-13	31.7918	3.43353	4.87078	Welch Two Sample t-test	two.sided	2.94367e-12	Significant
CTSS	OID00360	P25774	0.641697	7.26862	6.62693	9.37753	4.81184e-13	55.5507	0.504592	0.778802	Welch Two Sample t-test	two.sided	3.3912e-12	Significant
CD6	OID00499	P30203	2.47182	2.79951	0.327691	10.4467	3.86303e-12	33.9264	1.99093	2.95272	Welch Two Sample t-test	two.sided	2.55336e-11	Significant
CD8A	OID05124	P01732	3.19424	5.9478	2.75355	9.73161	4.13335e-12	40.0672	2.53089	3.85759	Welch Two Sample t-test	two.sided	2.55336e-11	Significant
CCL23	OID00530	P55773	3.12835	5.04043	1.91207	10.5545	4.16394e-12	32.971	2.5253	3.73141	Welch Two Sample t-test	two.sided	2.55336e-11	Significant
CD38	OID00308	P28907	2.18627	7.63218	5.4459	9.6287	4.3131e-12	41.0807	1.72775	2.6448	Welch Two Sample t-test	two.sided	2.55336e-11	Significant
CXCL6	OID00534	P80162	4.49012	6.38444	1.89432	10.5355	5.13879e-12	32.5211	3.62255	5.3577	Welch Two Sample t-test	two.sided	2.83999e-11	Significant
CXCL5	OID00520	P42830	2.6848	5.8039	3.1191	9.61862	5.18106e-12	40.4763	2.12087	3.24873	Welch Two Sample t-test	two.sided	2.83999e-11	Significant
MMP-10	OID00527	P09238	1.77157	3.53864	1.76706	10.1172	7.23055e-12	34.5465	1.41592	2.12722	Welch Two Sample t-test	two.sided	3.82186e-11	Significant
CASP-8	OID00550	Q14790	3.56587	4.74894	1.18307	10.3225	1.12373e-11	31.7773	2.86203	4.26972	Welch Two Sample t-test	two.sided	5.73489e-11	Significant
CD40	OID00542	P25942	1.70337	10.6817	8.97829	9.16608	1.4002e-11	42.0411	1.32835	2.07839	Welch Two Sample t-test	two.sided	6.90764e-11	Significant
CRTAM	OID00304	O95727	2.55763	3.60076	1.04314	10.3362	1.50273e-11	30.8972	2.05289	3.06236	Welch Two Sample t-test	two.sided	7.13711e-11	Significant
CLM-6	OID00295	Q08708	1.59226	5.71172	4.11946	9.20955	1.54316e-11	41.0284	1.24311	1.94142	Welch Two Sample t-test	two.sided	7.13711e-11	Significant
IL-18R1	OID00517	Q13478	1.90923	4.74414	2.83491	9.16772	2.15176e-11	40.1432	1.48838	2.33009	Welch Two Sample t-test	two.sided	9.6503e-11	Significant
CCL28	OID00539	Q9NRJ3	0.597897	1.3643	0.766404	8.25985	2.24062e-11	58.034	0.453003	0.742792	Welch Two Sample t-test	two.sided	9.7533e-11	Significant
SIGLEC1	OID00315	Q9BZZ2	2.4505	4.39598	1.94548	9.72495	3.0586e-11	33.1824	1.93795	2.96306	Welch Two Sample t-test	two.sided	1.28487e-10	Significant
NAAA	OID00362	Q02083	1.27025	2.34257	1.07232	9.19472	3.12535e-11	38.2646	0.990645	1.54986	Welch Two Sample t-test	two.sided	1.28487e-10	Significant
STAMBP	OID00558	O95630	2.02126	2.96573	0.94447	9.85086	3.39163e-11	31.8906	1.60325	2.43926	Welch Two Sample t-test	two.sided	1.35665e-10	Significant
4E-BP1	OID00536	Q13541	2.9748	4.55298	1.57819	9.82488	4.38194e-11	31.3166	2.35752	3.59207	Welch Two Sample t-test	two.sided	1.70665e-10	Significant
TRAIL	OID00488	P50591	1.91918	3.85988	1.9407	9.52009	4.89416e-11	33.3648	1.50921	2.32915	Welch Two Sample t-test	two.sided	1.85727e-10	Significant
MSR1	OID00310	P21757	2.14973	5.34731	3.19758	9.10783	9.36686e-11	34.9406	1.67053	2.62893	Welch Two Sample t-test	two.sided	3.46574e-10	Significant
CCL11	OID00505	P51671	1.3505	2.23637	0.885877	8.60215	1.01922e-10	40.9194	1.03342	1.66758	Welch Two Sample t-test	two.sided	3.67914e-10	Significant
KYNU	OID00378	Q16719	2.77238	2.31963	-0.452747	9.37109	1.76262e-10	30.4413	2.16855	3.37621	Welch Two Sample t-test	two.sided	6.21112e-10	Significant
CD244	OID00477	Q9BZW8	1.62657	3.44885	1.82228	8.25573	1.82415e-10	43.7141	1.22942	2.02372	Welch Two Sample t-test	two.sided	6.22308e-10	Significant
EFNA4	OID00299	P52798	1.72468	4.0441	2.31942	9.05553	1.85011e-10	32.9551	1.33717	2.11218	Welch Two Sample t-test	two.sided	6.22308e-10	Significant
Siglec-9	OID00294	Q9Y336	1.54387	5.4563	3.91244	8.53123	2.16052e-10	38.3372	1.17762	1.91011	Welch Two Sample t-test	two.sided	7.1057e-10	Significant
CCL4	OID00498	P13236	2.02854	5.17226	3.14372	8.30966	2.42209e-10	41.1667	1.53559	2.52149	Welch Two Sample t-test	two.sided	7.7928e-10	Significant
LIF	OID00547	P15018	2.50382	3.05479	0.550973	8.7293	5.70164e-10	31.9623	1.91954	3.0881	Welch Two Sample t-test	two.sided	1.79541e-09	Significant
IL6	OID00482	P05231	3.20649	6.78162	3.57513	8.23682	6.98975e-10	36.8957	2.41765	3.99534	Welch Two Sample t-test	two.sided	2.15517e-09	Significant
SCF	OID00500	P21583	1.15463	6.01632	4.86168	7.52934	2.08128e-09	43.4607	0.845466	1.4638	Welch Two Sample t-test	two.sided	6.28632e-09	Significant
IL-10RB	OID00515	Q08334	1.21832	3.48725	2.26893	7.73947	2.98345e-09	37.0356	0.899373	1.53726	Welch Two Sample t-test	two.sided	8.83101e-09	Significant
OSM	OID00494	P13725	1.87837	2.42949	0.551118	7.8964	4.69389e-09	32.467	1.39411	2.36264	Welch Two Sample t-test	two.sided	1.36215e-08	Significant
SCARA5	OID00336	Q6ZMJ2	1.33091	4.87117	3.54026	7.12738	1.29679e-08	39.7182	0.953426	1.70839	Welch Two Sample t-test	two.sided	3.69087e-08	Significant
CLM-1	OID00366	Q8TDQ1	1.90031	6.25493	4.35462	6.75063	2.71225e-08	43.8005	1.33291	2.46772	Welch Two Sample t-test	two.sided	7.57384e-08	Significant
ADA	OID00560	P00813	2.28083	3.41866	1.13783	6.90951	3.28734e-08	37.9407	1.61254	2.94912	Welch Two Sample t-test	two.sided	9.00973e-08	Significant
CX3CL1	OID00552	P78423	1.1951	4.85805	3.66295	6.71378	5.53547e-08	38.6615	0.834945	1.55525	Welch Two Sample t-test	two.sided	1.48955e-07	Significant
gal-8	OID00324	O00214	1.25442	5.77456	4.52014	6.6708	7.521e-08	37.2968	0.873507	1.63534	Welch Two Sample t-test	two.sided	1.98769e-07	Significant
MATN3	OID00320	O15232	1.53202	10.8451	9.31307	6.55257	7.94262e-08	39.9658	1.05947	2.00457	Welch Two Sample t-test	two.sided	2.06229e-07	Significant
MCP-1	OID00484	P13500	1.45405	12.9222	11.4681	6.65639	9.26402e-08	36.0362	1.01104	1.89705	Welch Two Sample t-test	two.sided	2.36392e-07	Significant
TNFRSF12A	OID00345	Q9NP84	1.08021	6.01915	4.93894	6.28785	1.97084e-07	39.4413	0.732847	1.42757	Welch Two Sample t-test	two.sided	4.94381e-07	Significant
PD-L1	OID00518	Q9NZQ7	1.14277	6.49976	5.35699	6.23587	2.00994e-07	40.9372	0.772656	1.51288	Welch Two Sample t-test	two.sided	4.95785e-07	Significant
Beta-NGF	OID00335	P01138	0.516323	2.84919	2.33287	6.13358	2.44529e-07	42.4809	0.346498	0.686147	Welch Two Sample t-test	two.sided	5.93284e-07	Significant
CSF-1	OID00562	P09603	0.756132	9.84879	9.09266	6.08445	3.31571e-07	40.8833	0.505136	1.00713	Welch Two Sample t-test	two.sided	7.91492e-07	Significant
SCARB2	OID00300	Q14108	1.30316	6.36116	5.058	6.1144	5.22334e-07	35.3962	0.870659	1.73567	Welch Two Sample t-test	two.sided	1.22707e-06	Significant
SCARF2	OID00342	Q96GP6	0.964196	3.07413	2.10993	5.94439	6.10798e-07	39.1421	0.636148	1.29224	Welch Two Sample t-test	two.sided	1.39929e-06	Significant
GM-CSF-R-alpha	OID00334	P15509	1.35752	6.65995	5.30243	5.65872	6.14551e-07	53.4434	0.876437	1.8386	Welch Two Sample t-test	two.sided	1.39929e-06	Significant
SMOC2	OID00297	Q9H3U7	1.44714	7.02053	5.57339	6.02234	6.75716e-07	35.6132	0.959615	1.93467	Welch Two Sample t-test	two.sided	1.51524e-06	Significant
FLRT2	OID00347	O43155	0.827758	5.4511	4.62335	5.94579	7.53832e-07	36.8585	0.54564	1.10988	Welch Two Sample t-test	two.sided	1.66518e-06	Significant
HGF	OID00522	P14210	1.10115	9.19688	8.09573	5.89518	8.25768e-07	37.5602	0.722871	1.47943	Welch Two Sample t-test	two.sided	1.79726e-06	Significant
SKR3	OID00346	P37023	0.950418	6.89621	5.94579	5.70014	9.55569e-07	43.5967	0.614297	1.28654	Welch Two Sample t-test	two.sided	2.03618e-06	Significant
MANF	OID00374	P55145	1.54376	4.53295	2.9892	5.99712	9.63056e-07	33.0883	1.02009	2.06742	Welch Two Sample t-test	two.sided	2.03618e-06	Significant
CD200R1	OID00376	Q8TD46	0.65189	1.65868	1.00679	5.99056	1.01564e-06	32.7952	0.430442	0.873337	Welch Two Sample t-test	two.sided	2.1171e-06	Significant
uPA	OID00481	P00749	1.02007	7.69095	6.67089	5.76029	1.10958e-06	39.0564	0.661892	1.37824	Welch Two Sample t-test	two.sided	2.2808e-06	Significant
VEGFA	OID00472	P15692	0.961204	10.0248	9.06356	5.60609	1.73904e-06	39.6242	0.614574	1.30783	Welch Two Sample t-test	two.sided	3.52572e-06	Significant
IL-5R-alpha	OID00354	Q01344	0.506954	1.22842	0.721461	5.53767	1.93972e-06	41.1654	0.322095	0.691814	Welch Two Sample t-test	two.sided	3.87944e-06	Significant
CCL25	OID00551	O15444	0.875668	1.69078	0.815112	5.59258	2.33878e-06	36.4736	0.558259	1.19308	Welch Two Sample t-test	two.sided	4.6152e-06	Significant
FGF-19	OID00545	O95750	0.99685	5.63563	4.63878	5.36612	3.01604e-06	43.0661	0.622231	1.37147	Welch Two Sample t-test	two.sided	5.87334e-06	Significant
Alpha-2-MRAP	OID00311	P30533	0.986914	7.22311	6.2362	5.43414	3.32189e-06	38.3062	0.619353	1.35447	Welch Two Sample t-test	two.sided	6.38493e-06	Significant
CLEC1B	OID00318	Q9P126	0.790792	1.56887	0.778081	4.78741	8.65402e-06	72.6679	0.46156	1.12002	Welch Two Sample t-test	two.sided	1.64205e-05	Significant
LAP TGF-beta-1	OID00480	P01137	1.21327	5.37924	4.16597	4.78585	1.63547e-05	48.49	0.703682	1.72285	Welch Two Sample t-test	two.sided	3.06393e-05	Significant
CST5	OID00491	P28325	0.266855	5.1286	4.86174	4.85766	1.7574e-05	41.1569	0.155925	0.377786	Welch Two Sample t-test	two.sided	3.25119e-05	Significant
NCAN	OID00301	O14594	-0.179243	8.59977	8.77901	-4.68315	1.81708e-05	56.4871	-0.2559	-0.102585	Welch Two Sample t-test	two.sided	3.3201e-05	Significant
CDH6	OID00357	P55285	0.878572	3.34533	2.46676	4.81676	2.12556e-05	39.9388	0.509912	1.24723	Welch Two Sample t-test	two.sided	3.83638e-05	Significant
FGF-21	OID00512	Q9NSA1	0.630533	1.26194	0.631408	4.88905	2.30093e-05	34.5921	0.368603	0.892463	Welch Two Sample t-test	two.sided	4.10286e-05	Significant
HAGH	OID00322	Q16775	0.580965	2.87456	2.29359	4.67533	2.38008e-05	48.3955	0.331173	0.830757	Welch Two Sample t-test	two.sided	4.19348e-05	Significant
SIRT2	OID00538	Q8IXJ6	0.790046	2.8675	2.07746	4.7108	2.82638e-05	41.0208	0.451355	1.12874	Welch Two Sample t-test	two.sided	4.90001e-05	Significant
MMP-1	OID00510	P03956	0.972873	4.54911	3.57624	4.4755	2.8473e-05	70.8046	0.539414	1.40633	Welch Two Sample t-test	two.sided	4.90001e-05	Significant
Flt3L	OID00533	P49771	0.864468	9.14504	8.28057	4.60428	4.83363e-05	36.6723	0.483929	1.24501	Welch Two Sample t-test	two.sided	8.22273e-05	Significant
GFR-alpha-1	OID00333	P56159	0.752767	7.09901	6.34625	4.37588	0.000102126	35.374	0.403667	1.10187	Welch Two Sample t-test	two.sided	0.000171757	Significant
TGF-alpha	OID00503	P01135	0.703499	7.26902	6.56552	4.35186	0.000103514	36.7	0.375865	1.03113	Welch Two Sample t-test	two.sided	0.000172136	Significant
TNFRSF21	OID00365	O75509	-0.23329	10.0787	10.312	-4.15515	0.000116662	53.9947	-0.345853	-0.120726	Welch Two Sample t-test	two.sided	0.000191844	Significant
NRP2	OID00288	O60462	0.50434	2.82424	2.3199	4.15055	0.00012451	51.5576	0.26046	0.748221	Welch Two Sample t-test	two.sided	0.000202499	Significant
CDCP1	OID00476	Q9H5V8	0.722038	4.63569	3.91366	3.90157	0.00035685	40.0404	0.348022	1.09605	Welch Two Sample t-test	two.sided	0.000574064	Significant
EN-RAGE	OID00541	P80511	1.02216	1.31649	0.294332	3.8562	0.000397881	41.0871	0.486876	1.55744	Welch Two Sample t-test	two.sided	0.000633187	Significant
RSPO1	OID00321	Q2MKA7	0.303142	1.79488	1.49174	3.85294	0.000410301	40.251	0.144158	0.462125	Welch Two Sample t-test	two.sided	0.000646007	Significant
TWEAK	OID00555	O43508	0.805653	10.4105	9.60488	3.77383	0.000528508	39.4923	0.374013	1.23729	Welch Two Sample t-test	two.sided	0.00082336	Significant
GDNFR-alpha-3	OID00343	O60609	0.795283	6.1549	5.35961	3.80323	0.000541564	35.4715	0.370974	1.21959	Welch Two Sample t-test	two.sided	0.000834911	Significant
CPM	OID00348	P14384	0.779136	7.2659	6.48676	3.72391	0.000590366	41.0486	0.356613	1.20166	Welch Two Sample t-test	two.sided	0.000900765	Significant
PRTG	OID00302	Q2VWP7	0.503322	4.89371	4.39039	3.72958	0.00062553	37.9215	0.230104	0.776541	Welch Two Sample t-test	two.sided	0.000944677	Significant
SMPD1	OID00309	P17405	0.560948	4.15532	3.59437	3.6427	0.000772165	39.6722	0.249637	0.872258	Welch Two Sample t-test	two.sided	0.00115435	Significant
Nr-CAM	OID00377	Q92823	-0.1031	10.2346	10.3377	-3.59924	0.000866566	40.1788	-0.160986	-0.0452145	Welch Two Sample t-test	two.sided	0.00128252	Significant
sFRP-3	OID00312	Q92765	-0.251191	3.60551	3.8567	-3.58897	0.00103857	33.8078	-0.393457	-0.108925	Welch Two Sample t-test	two.sided	0.00152186	Significant
GDF-8	OID00328	O14793	0.392379	3.33243	2.94005	3.34522	0.0018121	39.4776	0.155218	0.629539	Welch Two Sample t-test	two.sided	0.00262932	Significant
BCAN	OID00325	Q96GW7	-0.117235	10.1845	10.3018	-3.33498	0.00187934	39.0223	-0.188338	-0.0461325	Welch Two Sample t-test	two.sided	0.00270042	Significant
TMPRSS5	OID00331	Q9H3S3	0.666714	8.24129	7.57457	3.36293	0.00190332	34.4046	0.263988	1.06944	Welch Two Sample t-test	two.sided	0.00270857	Significant
PDGF-R-alpha	OID00355	P16234	0.425845	4.59022	4.16437	3.25226	0.00214919	45.9229	0.162268	0.689421	Welch Two Sample t-test	two.sided	0.00302934	Significant
Dkk-4	OID00369	Q9UBT3	0.652223	3.73656	3.08433	3.29477	0.00217605	37.0257	0.251133	1.05331	Welch Two Sample t-test	two.sided	0.00303826	Significant
CPA2	OID00307	P48052	0.66739	4.72061	4.05322	3.20132	0.00269273	39.698	0.24595	1.08883	Welch Two Sample t-test	two.sided	0.00372452	Significant
EDA2R	OID00370	Q9HAV5	0.766458	8.67034	7.90388	3.15981	0.00307946	38.3039	0.275539	1.25738	Welch Two Sample t-test	two.sided	0.00422	Significant
N-CDase	OID00361	Q9NR71	0.393986	1.60964	1.21566	3.14857	0.00345196	33.3114	0.139494	0.648478	Welch Two Sample t-test	two.sided	0.00468707	Significant
EPHB6	OID00313	O15197	0.661828	6.42881	5.76699	3.02591	0.0042229	41.9438	0.220415	1.10324	Welch Two Sample t-test	two.sided	0.00568172	Significant
CDH3	OID00332	P22223	0.372493	3.53744	3.16495	2.79311	0.00707959	57.4587	0.105487	0.639499	Welch Two Sample t-test	two.sided	0.00943945	Significant
THY 1	OID00329	P04216	-0.0791832	10.9261	11.0052	-2.83404	0.00731393	38.0811	-0.135741	-0.0226255	Welch Two Sample t-test	two.sided	0.00966483	Significant
WFIKKN1	OID00330	Q96NZ8	0.238307	0.801417	0.56311	2.72809	0.00934326	40.9168	0.0618829	0.414732	Welch Two Sample t-test	two.sided	0.0122372	Significant
UNC5C	OID00292	O95185	0.414579	5.39119	4.97661	2.69935	0.00960551	47.3075	0.105659	0.723499	Welch Two Sample t-test	two.sided	0.0124703	Significant
PLXNB1	OID00364	O43157	0.40017	3.90823	3.50806	2.68567	0.0098639	48.8003	0.100708	0.699631	Welch Two Sample t-test	two.sided	0.0126944	Significant
PLXNB3	OID00306	Q9ULL4	0.438088	5.9	5.46191	2.64805	0.0115096	40.2102	0.10378	0.772396	Welch Two Sample t-test	two.sided	0.0146846	Significant
DRAXIN	OID00341	Q8NBI3	0.43024	8.91359	8.48335	2.60947	0.0128994	38.0029	0.096466	0.764015	Welch Two Sample t-test	two.sided	0.0163172	Significant
RGMA	OID00305	Q96B86	0.226014	9.38028	9.15427	2.39344	0.0212169	42.1773	0.0354689	0.416558	Welch Two Sample t-test	two.sided	0.026611	Significant
OPG	OID00479	O00300	0.499646	9.82858	9.32893	2.40206	0.0215459	36.2721	0.077897	0.921395	Welch Two Sample t-test	two.sided	0.0267965	Significant
JAM-B	OID00359	P57087	0.325751	11.3859	11.0601	2.3099	0.0262016	39.5191	0.0406234	0.610879	Welch Two Sample t-test	two.sided	0.0323154	Significant
NEP	OID00327	P08473	0.184494	1.68685	1.50236	2.21795	0.0322953	40.04	0.0163814	0.352607	Welch Two Sample t-test	two.sided	0.0395017	Significant
LAIR-2	OID00373	Q6ISS4	0.724047	7.08658	6.36253	2.18501	0.0335148	50.9202	0.0587696	1.38932	Welch Two Sample t-test	two.sided	0.0406573	Significant
ROBO2	OID00303	Q9HCK4	0.523447	6.9463	6.42285	2.1714	0.0360691	38.8636	0.0357932	1.0111	Welch Two Sample t-test	two.sided	0.0434002	Significant
RGMB	OID00314	Q6NW40	0.340571	8.99343	8.65286	2.14983	0.0377875	39.2586	0.0202081	0.660933	Welch Two Sample t-test	two.sided	0.0451012	Significant
GCP5	OID00350	P78333	0.411101	6.42601	6.01491	2.14381	0.0384506	38.3429	0.0230129	0.79919	Welch Two Sample t-test	two.sided	0.0455255	Significant
PVR	OID00344	P15151	0.383739	5.56168	5.17795	2.06848	0.0446029	43.2783	0.00967668	0.757801	Welch Two Sample t-test	two.sided	0.0523907	Non-significant
NTRK3	OID00372	Q16288	0.33118	7.9586	7.62742	1.83024	0.0749228	38.7058	-0.034913	0.697274	Welch Two Sample t-test	two.sided	0.0873116	Non-significant
TN-R	OID00375	Q92752	0.206872	6.44323	6.23636	1.75307	0.0866926	43.1537	-0.031085	0.444829	Welch Two Sample t-test	two.sided	0.100238	Non-significant
ADAM 23	OID00319	O75077	0.211171	3.81749	3.60632	1.69708	0.0963594	46.5511	-0.039218	0.46156	Welch Two Sample t-test	two.sided	0.110552	Non-significant
N2DL-2	OID00363	Q9BZM5	0.321206	4.9714	4.6502	1.6543	0.104932	45.623	-0.0697138	0.712125	Welch Two Sample t-test	two.sided	0.119461	Non-significant
LIF-R	OID00511	P42702	0.262735	3.64526	3.38253	1.58219	0.121914	37.9113	-0.0734573	0.598927	Welch Two Sample t-test	two.sided	0.137735	Non-significant
MAPT	OID05024	P10636	0.406703	3.82204	3.41534	1.51435	0.13656	47.5205	-0.133425	0.946832	Welch Two Sample t-test	two.sided	0.153113	Non-significant
BMP-4	OID00351	P12644	0.265796	1.64864	1.38284	1.04097	0.304176	39.7793	-0.250345	0.781936	Welch Two Sample t-test	two.sided	0.338481	Non-significant
MDGA1	OID00353	Q8NFP4	-0.245569	7.16747	7.41304	-1.01354	0.316772	40.8173	-0.734945	0.243808	Welch Two Sample t-test	two.sided	0.349868	Non-significant
IL7	OID00478	P13232	-0.0905897	0.563298	0.653888	-0.853289	0.398899	37.6269	-0.30558	0.124401	Welch Two Sample t-test	two.sided	0.437311	Non-significant
NBL1	OID00298	P41271	-0.086589	5.26916	5.35575	-0.79021	0.434249	38.4709	-0.308327	0.135149	Welch Two Sample t-test	two.sided	0.472565	Non-significant
SPOCK1	OID00367	Q08629	-0.102145	7.29358	7.39573	-0.774892	0.443088	38.9053	-0.368792	0.164503	Welch Two Sample t-test	two.sided	0.478665	Non-significant
VWC2	OID00293	Q2TAL6	0.173624	4.67913	4.50551	0.749884	0.457757	39.5935	-0.294475	0.641724	Welch Two Sample t-test	two.sided	0.490928	Non-significant
DNER	OID01213	Q8NFT8	-0.0302819	10.3176	10.3479	-0.588012	0.559717	41.427	-0.134253	0.0736895	Welch Two Sample t-test	two.sided	0.595957	Non-significant
CADM3	OID00290	Q8N126	-0.0263026	7.40358	7.42988	-0.556712	0.579901	57.0753	-0.120909	0.0683038	Welch Two Sample t-test	two.sided	0.613038	Non-significant
CD200	OID00337	P41217	-0.081628	9.88004	9.96167	-0.40781	0.685834	35.9114	-0.48761	0.324354	Welch Two Sample t-test	two.sided	0.719883	Non-significant
IL-20RA	OID00489	Q9UHF4	0.0252582	0.509265	0.484007	0.397271	0.692851	50.2344	-0.10243	0.152946	Welch Two Sample t-test	two.sided	0.722126	Non-significant
FGF-5	OID00509	P12034	0.0619631	1.05831	0.99635	0.361041	0.719791	44.1374	-0.283891	0.407817	Welch Two Sample t-test	two.sided	0.744959	Non-significant
CNTN5	OID00316	O94779	0.05923	7.24341	7.18418	0.300275	0.765562	39.0061	-0.339749	0.458209	Welch Two Sample t-test	two.sided	0.786828	Non-significant
DDR1	OID00358	Q08345	-0.0398306	6.8007	6.84053	-0.253467	0.801311	36.9791	-0.358238	0.278577	Welch Two Sample t-test	two.sided	0.81789	Non-significant
LAYN	OID00326	Q6UX15	0.0572784	9.21552	9.15825	0.243894	0.808517	41.4312	-0.416861	0.531417	Welch Two Sample t-test	two.sided	0.819592	Non-significant
NTRK2	OID00338	Q16620	-0.0274549	6.78747	6.81492	-0.191306	0.849331	37.0375	-0.31823	0.263321	Welch Two Sample t-test	two.sided	0.855109	Non-significant
ADAM 22	OID00317	Q9P0K1	0.000465333	9.0549	9.05444	0.00328214	0.997398	38.5496	-0.286414	0.287345	Welch Two Sample t-test	two.sided	0.997398	Non-significant

## Sheet: T-test Serum
Name	Assay	UniProt	estimate	Ongoing_borrelia	Positive_borrelia	statistic	p.value	parameter	conf.low	conf.high	method	alternative	Adjusted_pval	Threshold
TNFSF14	OID00506	O43557	1.76716	7.6795	5.91234	12.9716	4.15704e-20	68.3947	1.49534	2.03898	Welch Two Sample t-test	two.sided	7.23325e-18	Significant
CASP-8	OID00550	Q14790	3.39198	7.80952	4.41755	14.2782	1.46271e-19	51.6141	2.91519	3.86877	Welch Two Sample t-test	two.sided	1.27256e-17	Significant
EN-RAGE	OID00541	P80511	2.86574	8.48239	5.61665	11.9255	1.06438e-18	71.8301	2.38669	3.3448	Welch Two Sample t-test	two.sided	6.17343e-17	Significant
AXIN1	OID00487	O15169	2.09781	3.33683	1.23902	11.7265	6.56145e-18	67.1835	1.74075	2.45487	Welch Two Sample t-test	two.sided	2.85423e-16	Significant
CLEC1B	OID00318	Q9P126	1.02033	12.6613	11.6409	11.4156	1.77121e-17	68.2071	0.84198	1.19867	Welch Two Sample t-test	two.sided	6.1638e-16	Significant
4E-BP1	OID00536	Q13541	3.79068	6.8194	3.02872	11.807	3.54753e-16	50.7859	3.14607	4.43529	Welch Two Sample t-test	two.sided	1.02878e-14	Significant
gal-8	OID00324	O00214	1.53696	8.99021	7.45325	11.0696	1.27421e-15	55.0584	1.25871	1.8152	Welch Two Sample t-test	two.sided	3.16732e-14	Significant
SIRT2	OID00538	Q8IXJ6	2.87924	5.63567	2.75642	11.5067	1.79467e-15	48.5278	2.37628	3.38221	Welch Two Sample t-test	two.sided	3.90341e-14	Significant
CD40	OID00542	P25942	1.11805	12.3845	11.2664	11.2155	3.03261e-15	49.8963	0.917808	1.31829	Welch Two Sample t-test	two.sided	5.86304e-14	Significant
NMNAT1	OID00287	Q9HAN9	3.16918	8.25765	5.08848	10.162	2.10756e-14	56.9327	2.54466	3.79369	Welch Two Sample t-test	two.sided	3.66716e-13	Significant
STAMBP	OID00558	O95630	1.9859	5.92729	3.94139	10.6811	9.46554e-14	43.5932	1.61109	2.36071	Welch Two Sample t-test	two.sided	1.49728e-12	Significant
OSM	OID00494	P13725	1.62032	8.3808	6.76048	9.32501	1.15057e-13	66.0295	1.2734	1.96724	Welch Two Sample t-test	two.sided	1.66833e-12	Significant
LAT	OID00371	O43561	1.4011	4.76473	3.36363	8.71356	7.66001e-13	71.3428	1.08051	1.72169	Welch Two Sample t-test	two.sided	1.02526e-11	Significant
PLXNB3	OID00306	Q9ULL4	0.989021	6.65229	5.66327	8.50156	5.08692e-12	62.4288	0.756504	1.22154	Welch Two Sample t-test	two.sided	6.32231e-11	Significant
IL8	OID00471	P10145	3.30392	10.3226	7.01872	10.1448	1.02333e-11	33.2873	2.64154	3.96629	Welch Two Sample t-test	two.sided	1.18706e-10	Significant
CD38	OID00308	P28907	0.963207	5.04687	4.08366	8.00585	1.89592e-11	69.3116	0.723209	1.20321	Welch Two Sample t-test	two.sided	2.06181e-10	Significant
HAGH	OID00322	Q16775	2.41277	4.94202	2.52925	9.54261	2.29259e-11	35.7524	1.89986	2.92568	Welch Two Sample t-test	two.sided	2.34653e-10	Significant
LIF-R	OID00511	P42702	0.506777	4.25238	3.7456	7.13981	5.80448e-10	72.7934	0.365309	0.648245	Welch Two Sample t-test	two.sided	5.611e-09	Significant
BMP-4	OID00351	P12644	-1.63629	3.16709	4.80338	-6.91795	1.81317e-09	69.5267	-2.10808	-1.16449	Welch Two Sample t-test	two.sided	1.66048e-08	Significant
ST1A1	OID00557	P50225	1.53905	4.29403	2.75498	6.79596	2.48723e-09	72.9746	1.0877	1.9904	Welch Two Sample t-test	two.sided	2.16389e-08	Significant
CCL3	OID00532	P10147	1.69661	7.62534	5.92872	7.35458	6.99012e-09	39.0281	1.23001	2.16321	Welch Two Sample t-test	two.sided	5.79181e-08	Significant
CD6	OID00499	P30203	1.11437	6.62925	5.51488	7.11022	7.47047e-09	44.4467	0.798597	1.43015	Welch Two Sample t-test	two.sided	5.90847e-08	Significant
EZR	OID00296	P15311	0.594171	6.89506	6.30089	7.02466	1.21164e-08	42.8185	0.423571	0.764771	Welch Two Sample t-test	two.sided	9.16634e-08	Significant
PD-L1	OID00518	Q9NZQ7	0.577003	7.1887	6.61169	6.57614	1.60337e-08	57.0809	0.401308	0.752698	Welch Two Sample t-test	two.sided	1.16244e-07	Significant
CSF-1	OID00562	P09603	0.354916	10.3698	10.0149	6.37162	2.19714e-08	65.027	0.243671	0.46616	Welch Two Sample t-test	two.sided	1.52921e-07	Significant
ADA	OID00560	P00813	1.09202	4.4768	3.38478	6.89878	2.52373e-08	40.2202	0.772155	1.41188	Welch Two Sample t-test	two.sided	1.68896e-07	Significant
MANF	OID00374	P55145	0.574306	9.56633	8.99203	6.4313	4.19082e-08	51.3464	0.395061	0.753551	Welch Two Sample t-test	two.sided	2.70075e-07	Significant
GDNF	OID00475	P39905	0.536686	2.11029	1.5736	6.0045	1.29882e-07	58.5885	0.357809	0.715563	Welch Two Sample t-test	two.sided	8.07123e-07	Significant
CTSS	OID00360	P25774	0.286383	7.19432	6.90794	5.85888	1.44082e-07	69.0043	0.18887	0.383896	Welch Two Sample t-test	two.sided	8.64492e-07	Significant
VEGFA	OID00472	P15692	0.677736	11.2141	10.5364	5.77372	2.9996e-07	59.435	0.44289	0.912583	Welch Two Sample t-test	two.sided	1.68631e-06	Significant
IL18	OID00501	Q14116	0.853636	9.25549	8.40186	5.77819	3.00434e-07	59.0339	0.558024	1.14925	Welch Two Sample t-test	two.sided	1.68631e-06	Significant
GZMA	OID00339	P12544	0.912245	6.02935	5.11711	5.95344	3.19609e-07	46.864	0.603963	1.22053	Welch Two Sample t-test	two.sided	1.71753e-06	Significant
TNFRSF9	OID00553	Q07011	0.944836	7.52749	6.58266	5.96893	3.25739e-07	45.8575	0.626183	1.26349	Welch Two Sample t-test	two.sided	1.71753e-06	Significant
CXCL11	OID00486	O14625	1.23432	9.15539	7.92108	5.73582	3.64604e-07	58.3146	0.803608	1.66503	Welch Two Sample t-test	two.sided	1.86591e-06	Significant
CCL4	OID00498	P13236	1.04005	7.85003	6.80998	5.59756	4.16336e-07	68.4613	0.66933	1.41077	Welch Two Sample t-test	two.sided	2.06978e-06	Significant
IL10	OID00528	P22301	1.44075	4.33526	2.89451	5.84836	4.32134e-07	47.8179	0.945382	1.93613	Welch Two Sample t-test	two.sided	2.08865e-06	Significant
CD5	OID00531	P06127	0.781298	5.31446	4.53317	6.04181	4.44212e-07	39.2091	0.519778	1.04282	Welch Two Sample t-test	two.sided	2.089e-06	Significant
SCARB2	OID00300	Q14108	0.48798	4.81989	4.33191	5.45902	7.61962e-07	66.613	0.309539	0.666422	Welch Two Sample t-test	two.sided	3.48899e-06	Significant
NCAN	OID00301	O14594	0.928059	7.94361	7.01555	5.48365	1.55447e-06	47.657	0.587713	1.2684	Welch Two Sample t-test	two.sided	6.93534e-06	Significant
HGF	OID00522	P14210	0.638668	10.0668	9.42813	5.265	1.82044e-06	62.6619	0.396235	0.881101	Welch Two Sample t-test	two.sided	7.91893e-06	Significant
KYNU	OID00378	Q16719	1.0934	7.20132	6.10792	5.22633	1.93978e-06	65.3605	0.675622	1.51118	Welch Two Sample t-test	two.sided	8.23223e-06	Significant
CLM-1	OID00366	Q8TDQ1	0.800668	6.42734	5.62667	5.37611	2.27713e-06	47.4669	0.501136	1.1002	Welch Two Sample t-test	two.sided	9.43382e-06	Significant
CD244	OID00477	Q9BZW8	0.447698	7.46618	7.01848	5.26069	2.34748e-06	55.8871	0.27721	0.618187	Welch Two Sample t-test	two.sided	9.44309e-06	Significant
MCP-3	OID00474	P80098	1.19334	3.43491	2.24157	5.54865	2.38791e-06	37.8952	0.75792	1.62877	Welch Two Sample t-test	two.sided	9.44309e-06	Significant
CXCL10	OID00535	P02778	1.09348	11.4064	10.313	5.23206	2.4713e-06	57.3039	0.675019	1.51193	Welch Two Sample t-test	two.sided	9.55568e-06	Significant
TGF-alpha	OID00503	P01135	0.815375	7.19461	6.37923	5.02374	3.60383e-06	71.4197	0.491783	1.13897	Welch Two Sample t-test	two.sided	1.36319e-05	Significant
CCL23	OID00530	P55773	0.521659	9.54553	9.02387	5.03508	4.22762e-06	63.3047	0.31464	0.728677	Welch Two Sample t-test	two.sided	1.56512e-05	Significant
TWEAK	OID00555	O43508	0.549026	10.2785	9.72949	5.05894	4.82028e-06	56.1693	0.331637	0.766416	Welch Two Sample t-test	two.sided	1.74735e-05	Significant
IL-18R1	OID00517	Q13478	0.604194	8.81068	8.20649	5.0093	5.55481e-06	57.2954	0.362695	0.845694	Welch Two Sample t-test	two.sided	1.97253e-05	Significant
CXCL1	OID00496	P09341	0.466762	10.57	10.1032	4.92301	5.75784e-06	67.676	0.27755	0.655973	Welch Two Sample t-test	two.sided	2.00373e-05	Significant
EFNA4	OID00299	P52798	0.355698	3.87286	3.51716	4.91523	5.92162e-06	67.7277	0.211283	0.500114	Welch Two Sample t-test	two.sided	2.02032e-05	Significant
CXCL9	OID00490	Q07325	1.19345	8.21332	7.01988	4.89754	8.87842e-06	55.1145	0.705118	1.68178	Welch Two Sample t-test	two.sided	2.97085e-05	Significant
LXN	OID00323	Q9BS40	1.32825	2.64685	1.3186	5.27429	1.07115e-05	30.0244	0.813951	1.84255	Welch Two Sample t-test	two.sided	3.51661e-05	Significant
IL-15RA	OID00514	Q13261	0.442162	1.24342	0.801261	4.93092	1.18733e-05	44.4312	0.261491	0.622833	Welch Two Sample t-test	two.sided	3.82583e-05	Significant
RSPO1	OID00321	Q2MKA7	0.572231	3.50458	2.93235	4.68278	1.27586e-05	72.9951	0.328688	0.815774	Welch Two Sample t-test	two.sided	4.03635e-05	Significant
CXCL6	OID00534	P80162	0.641891	9.94373	9.30184	4.70685	1.30521e-05	67.0363	0.36969	0.914091	Welch Two Sample t-test	two.sided	4.05549e-05	Significant
uPA	OID00481	P00749	0.33476	9.71945	9.38469	4.54532	2.28909e-05	68.6264	0.187819	0.481701	Welch Two Sample t-test	two.sided	6.98776e-05	Significant
VWC2	OID00293	Q2TAL6	0.698046	4.28573	3.58768	4.4056	3.5801e-05	72.4865	0.382228	1.01386	Welch Two Sample t-test	two.sided	0.000107403	Significant
EPHB6	OID00313	O15197	0.483017	5.35025	4.86724	4.46404	4.25895e-05	52.8061	0.265973	0.70006	Welch Two Sample t-test	two.sided	0.000125603	Significant
IL-17C	OID00483	Q9P0M4	0.301627	0.855138	0.55351	4.21574	7.79728e-05	65.4849	0.158756	0.444499	Welch Two Sample t-test	two.sided	0.000226121	Significant
FGF-23	OID00507	Q9GZV9	0.328741	1.7846	1.45586	4.15942	8.63555e-05	72.6334	0.171211	0.486272	Welch Two Sample t-test	two.sided	0.000246325	Significant
Alpha-2-MRAP	OID00311	P30533	0.62589	9.00122	8.37533	4.05834	0.000137907	63.4709	0.317744	0.934036	Welch Two Sample t-test	two.sided	0.000387031	Significant
IL-12B	OID00523	P29460	0.81101	6.8317	6.02069	4.11973	0.000145245	49.0912	0.415424	1.2066	Welch Two Sample t-test	two.sided	0.000401152	Significant
CRTAM	OID00304	O95727	0.58637	6.20607	5.61969	4.03357	0.000170086	55.2838	0.295071	0.87767	Welch Two Sample t-test	two.sided	0.000462422	Significant
NAAA	OID00362	Q02083	0.599256	5.05351	4.45426	4.02455	0.000181213	53.3768	0.300649	0.897863	Welch Two Sample t-test	two.sided	0.000485093	Significant
DRAXIN	OID00341	Q8NBI3	0.824942	3.14471	2.31976	4.07047	0.000206571	41.3393	0.415754	1.23413	Welch Two Sample t-test	two.sided	0.000544596	Significant
IL-2RB	OID00492	P14784	0.512271	1.66686	1.15459	3.94641	0.000254339	48.7396	0.251379	0.773163	Welch Two Sample t-test	two.sided	0.000660522	Significant
NT-3	OID00554	P20783	0.390414	1.77193	1.38152	3.80857	0.000300033	68.912	0.185908	0.594919	Welch Two Sample t-test	two.sided	0.000767731	Significant
LIF	OID00547	P15018	0.559183	0.692972	0.133789	3.81403	0.000356914	53.3254	0.265159	0.853208	Welch Two Sample t-test	two.sided	0.000900044	Significant
MATN3	OID00320	O15232	1.2764	11.2242	9.94784	3.87769	0.000474242	33.0715	0.606766	1.94604	Welch Two Sample t-test	two.sided	0.00117883	Significant
TRAIL	OID00488	P50591	0.31292	8.53409	8.22117	3.55786	0.000663906	72.4702	0.137611	0.48823	Welch Two Sample t-test	two.sided	0.00162704	Significant
NBL1	OID00298	P41271	-0.106167	6.15687	6.26303	-3.45302	0.000927137	72.8301	-0.167447	-0.0448877	Welch Two Sample t-test	two.sided	0.00224058	Significant
NRTN	OID00548	Q99748	0.591815	0.943099	0.351285	3.51942	0.00110436	39.5674	0.251841	0.931788	Welch Two Sample t-test	two.sided	0.0026323	Significant
Beta-NGF	OID00519	P01138	0.227646	1.36556	1.13792	3.38375	0.00123625	62.7914	0.0931964	0.362095	Welch Two Sample t-test	two.sided	0.00290685	Significant
CD8A	OID05124	P01732	0.831245	9.10038	8.26914	3.29977	0.0014993	72.8858	0.329176	1.33331	Welch Two Sample t-test	two.sided	0.00347837	Significant
ARTN	OID00526	Q5T4W7	0.297426	0.905276	0.60785	3.24284	0.00189019	63.3141	0.114161	0.480692	Welch Two Sample t-test	two.sided	0.00432754	Significant
CCL28	OID00539	Q9NRJ3	0.414012	2.31095	1.89694	3.2086	0.00200311	70.951	0.156727	0.671297	Welch Two Sample t-test	two.sided	0.00452651	Significant
BCAN	OID00325	Q96GW7	0.642693	6.57736	5.93467	3.06422	0.00315527	66.2254	0.223958	1.06143	Welch Two Sample t-test	two.sided	0.00703867	Significant
CADM3	OID00290	Q8N126	0.597815	3.64856	3.05075	3.10654	0.00334441	43.083	0.209749	0.985881	Welch Two Sample t-test	two.sided	0.007338	Significant
Siglec-9	OID00294	Q9Y336	0.185867	5.73492	5.54905	3.03075	0.00337379	72.9993	0.0636425	0.308091	Welch Two Sample t-test	two.sided	0.007338	Significant
IL12	OID00368	P29460,P29459	0.597704	8.92171	8.32401	2.88382	0.00579883	49.5517	0.181315	1.01409	Welch Two Sample t-test	two.sided	0.0124567	Significant
DNER	OID01213	Q8NFT8	0.228624	9.16739	8.93876	2.71026	0.00898929	54.0787	0.0595081	0.397741	Welch Two Sample t-test	two.sided	0.0190748	Significant
SMPD1	OID00309	P17405	0.29674	6.0924	5.79566	2.52768	0.0137315	70.3179	0.062619	0.53086	Welch Two Sample t-test	two.sided	0.0287864	Significant
FGF-21	OID00512	Q9NSA1	0.764601	3.9589	3.19429	2.46852	0.0175677	43.5347	0.140171	1.38903	Welch Two Sample t-test	two.sided	0.0363902	Significant
IL-10RB	OID00515	Q08334	0.182415	6.27941	6.097	2.40932	0.0191792	57.9692	0.0308587	0.333971	Welch Two Sample t-test	two.sided	0.0390262	Significant
FGF-19	OID00545	O95750	0.565903	8.85011	8.28421	2.39773	0.0193439	65.7748	0.0946515	1.03715	Welch Two Sample t-test	two.sided	0.0390262	Significant
IL4	OID00546	P05112	0.462359	0.628603	0.166244	2.38967	0.0195131	71.2213	0.0765864	0.848132	Welch Two Sample t-test	two.sided	0.0390262	Significant
ADAM 23	OID00319	O75077	0.405371	3.90211	3.49674	2.39303	0.0197591	61.8562	0.0667367	0.744005	Welch Two Sample t-test	two.sided	0.039069	Significant
WFIKKN1	OID00330	Q96NZ8	-0.252104	3.6028	3.8549	-2.38725	0.0200486	61.7937	-0.463219	-0.0409895	Welch Two Sample t-test	two.sided	0.0391961	Significant
IL-22 RA1	OID00516	Q8N6P7	0.307178	2.21229	1.90511	2.36414	0.0208292	70.5328	0.0480712	0.566284	Welch Two Sample t-test	two.sided	0.0402698	Significant
GFR-alpha-1	OID00333	P56159	0.22264	7.52976	7.30712	2.35655	0.0213963	66.5825	0.034041	0.411238	Welch Two Sample t-test	two.sided	0.0409117	Significant
SLAMF1	OID00502	Q13291	0.22488	2.9447	2.71982	2.33637	0.0223376	70.0749	0.0329149	0.416845	Welch Two Sample t-test	two.sided	0.0422472	Significant
CXCL5	OID00520	P42830	0.331077	12.6677	12.3366	2.34052	0.0225942	60.0907	0.0481351	0.614018	Welch Two Sample t-test	two.sided	0.042273	Significant
OPG	OID00479	O00300	0.251837	10.1696	9.91779	2.25133	0.0283703	55.1347	0.0276739	0.476001	Welch Two Sample t-test	two.sided	0.0524085	Non-significant
RGMB	OID00314	Q6NW40	-0.232024	6.7161	6.94813	-2.25109	0.0286139	52.2294	-0.438831	-0.025217	Welch Two Sample t-test	two.sided	0.0524085	Non-significant
FGF-5	OID00509	P12034	0.4794	0.573637	0.0942373	2.28594	0.0293567	30.5511	0.0514246	0.907375	Welch Two Sample t-test	two.sided	0.053209	Non-significant
GDF-8	OID00328	O14793	-0.339763	4.18625	4.52601	-2.22664	0.030506	49.993	-0.64625	-0.0332759	Welch Two Sample t-test	two.sided	0.0547221	Non-significant
LAP TGF-beta-1	OID00480	P01137	0.224007	8.13399	7.90998	2.16185	0.0343577	64.3012	0.0170245	0.430989	Welch Two Sample t-test	two.sided	0.0610024	Non-significant
CCL20	OID00556	P78556	0.491313	6.29415	5.80284	2.12117	0.0377557	64.5054	0.0286619	0.953965	Welch Two Sample t-test	two.sided	0.0663586	Non-significant
LAYN	OID00326	Q6UX15	0.212947	5.61293	5.39999	2.08592	0.0406698	69.292	0.00930245	0.416592	Welch Two Sample t-test	two.sided	0.0707655	Non-significant
CLM-6	OID00295	Q08708	0.144052	6.26428	6.12023	2.0391	0.0453628	67.4312	0.00306045	0.285043	Welch Two Sample t-test	two.sided	0.0781498	Non-significant
TNFB	OID00561	P01374	0.328726	5.38529	5.05657	2.03925	0.0468254	49.1087	0.00480147	0.65265	Welch Two Sample t-test	two.sided	0.0798786	Non-significant
CLEC10A	OID00349	Q8IUN9	-0.298279	3.99096	4.28924	-2.02159	0.0476254	60.8091	-0.593335	-0.00322297	Welch Two Sample t-test	two.sided	0.0804545	Non-significant
Nr-CAM	OID00377	Q92823	0.147891	9.53929	9.3914	2.01418	0.0496765	47.4714	0.000217748	0.295564	Welch Two Sample t-test	two.sided	0.0831126	Non-significant
Flt3L	OID00533	P49771	0.316478	9.60719	9.29072	1.98916	0.0525384	46.863	-0.0036167	0.636573	Welch Two Sample t-test	two.sided	0.0870637	Non-significant
IL-20RA	OID00489	Q9UHF4	0.169328	0.9558	0.786472	1.92991	0.0583157	60.4244	-0.00615007	0.344805	Welch Two Sample t-test	two.sided	0.0957258	Non-significant
IL6	OID00482	P05231	0.540736	4.28888	3.74814	1.91878	0.0594332	64.5847	-0.0221497	1.10362	Welch Two Sample t-test	two.sided	0.0966483	Non-significant
CDCP1	OID00476	Q9H5V8	0.30592	4.14748	3.84156	1.86977	0.0663781	60.2417	-0.0213298	0.633169	Welch Two Sample t-test	two.sided	0.106942	Non-significant
NEP	OID00327	P08473	0.469528	4.184	3.71448	1.86834	0.0679022	47.4015	-0.0359248	0.974981	Welch Two Sample t-test	two.sided	0.108394	Non-significant
SPOCK1	OID00367	Q08629	0.124307	3.51759	3.39329	1.80564	0.0751364	72.3185	-0.0129202	0.261534	Welch Two Sample t-test	two.sided	0.118852	Non-significant
IL-17A	OID00485	Q16552	0.233549	1.50832	1.27477	1.71397	0.0909295	70.4635	-0.0381848	0.505283	Welch Two Sample t-test	two.sided	0.142538	Non-significant
SIGLEC1	OID00315	Q9BZZ2	0.200827	5.97955	5.77872	1.69301	0.0966083	50.5492	-0.0373664	0.43902	Welch Two Sample t-test	two.sided	0.150088	Non-significant
CPA2	OID00307	P48052	-0.220649	10.8785	11.0991	-1.66871	0.101692	47.9529	-0.486517	0.0452184	Welch Two Sample t-test	two.sided	0.156588	Non-significant
NTRK2	OID00338	Q16620	-0.105049	6.33529	6.44034	-1.65233	0.103839	58.3626	-0.232293	0.0221961	Welch Two Sample t-test	two.sided	0.158491	Non-significant
CDH6	OID00357	P55285	-0.0999344	5.3589	5.45884	-1.6053	0.114064	55.8905	-0.224647	0.0247783	Welch Two Sample t-test	two.sided	0.172584	Non-significant
GCP5	OID00350	P78333	0.267467	5.96407	5.6966	1.59205	0.117839	48.7409	-0.0701905	0.605125	Welch Two Sample t-test	two.sided	0.176759	Non-significant
JAM-B	OID00359	P57087	0.155326	8.73438	8.57905	1.57518	0.11983	68.392	-0.0414238	0.352077	Welch Two Sample t-test	two.sided	0.178209	Non-significant
IL-10RA	OID00508	Q13651	0.225395	0.910733	0.685338	1.52033	0.132896	70.5606	-0.0702463	0.521036	Welch Two Sample t-test	two.sided	0.195965	Non-significant
CTSC	OID00356	P53634	0.0999466	6.73106	6.63111	1.45944	0.148912	70.0764	-0.0366355	0.236529	Welch Two Sample t-test	two.sided	0.217737	Non-significant
MCP-2	OID00549	P80075	0.230403	10.5889	10.3585	1.43429	0.155805	72.2316	-0.0898079	0.550613	Welch Two Sample t-test	two.sided	0.225918	Non-significant
RGMA	OID00305	Q96B86	-0.139768	8.68942	8.82919	-1.42397	0.158915	69.7499	-0.335542	0.0560063	Welch Two Sample t-test	two.sided	0.226776	Non-significant
MCP-1	OID00484	P13500	0.187722	11.8665	11.6788	1.42851	0.159004	53.0722	-0.0758465	0.45129	Welch Two Sample t-test	two.sided	0.226776	Non-significant
CCL25	OID00551	O15444	0.211272	6.01128	5.80001	1.36101	0.177821	70.8814	-0.09826	0.520805	Welch Two Sample t-test	two.sided	0.251552	Non-significant
MMP-10	OID00527	P09238	0.202807	6.94668	6.74387	1.33411	0.186786	65.5021	-0.100746	0.506359	Welch Two Sample t-test	two.sided	0.262103	Non-significant
IL-5R-alpha	OID00354	Q01344	-0.253475	3.39487	3.64835	-1.30548	0.19718	54.8408	-0.642611	0.135661	Welch Two Sample t-test	two.sided	0.274475	Non-significant
ADAM 22	OID00317	Q9P0K1	-0.160617	4.56393	4.72455	-1.26957	0.209245	58.7582	-0.413791	0.0925574	Welch Two Sample t-test	two.sided	0.288957	Non-significant
THY 1	OID00329	P04216	0.0988219	9.75988	9.66106	1.26091	0.212867	52.9731	-0.0583774	0.256021	Welch Two Sample t-test	two.sided	0.291645	Non-significant
Dkk-4	OID00369	Q9UBT3	-0.209471	4.20583	4.4153	-1.22694	0.223788	72.9918	-0.54973	0.130787	Welch Two Sample t-test	two.sided	0.304212	Non-significant
CST5	OID00491	P28325	0.150791	5.84511	5.69432	1.16959	0.247669	50.3924	-0.108116	0.409698	Welch Two Sample t-test	two.sided	0.334066	Non-significant
Beta-NGF	OID00335	P01138	0.0948078	3.01658	2.92177	1.06473	0.290643	70.2271	-0.082774	0.27239	Welch Two Sample t-test	two.sided	0.389015	Non-significant
PDGF-R-alpha	OID00355	P16234	0.088081	5.42469	5.33661	1.04679	0.299533	58.0547	-0.0803473	0.256509	Welch Two Sample t-test	two.sided	0.397853	Non-significant
IL5	OID00559	P05113	0.437445	1.75832	1.32087	1.03932	0.303409	52.6312	-0.406906	1.2818	Welch Two Sample t-test	two.sided	0.399948	Non-significant
CDH3	OID00332	P22223	0.126517	5.87337	5.74685	1.00857	0.317097	62.0882	-0.124232	0.377267	Welch Two Sample t-test	two.sided	0.41383	Non-significant
FLRT2	OID00347	O43155	0.0784536	4.83111	4.75266	1.00465	0.318696	66.6859	-0.0774289	0.234336	Welch Two Sample t-test	two.sided	0.41383	Non-significant
DDR1	OID00358	Q08345	0.066127	6.79546	6.72934	0.970919	0.335476	60.169	-0.0701007	0.202355	Welch Two Sample t-test	two.sided	0.432391	Non-significant
MMP-1	OID00510	P03956	-0.287346	10.1554	10.4427	-0.945635	0.349953	40.4279	-0.90128	0.326587	Welch Two Sample t-test	two.sided	0.447734	Non-significant
LAIR-2	OID00373	Q6ISS4	0.279892	4.63341	4.35352	0.892716	0.375396	63.2055	-0.346605	0.90639	Welch Two Sample t-test	two.sided	0.47678	Non-significant
SCF	OID00500	P21583	-0.0784281	9.95538	10.0338	-0.833839	0.407338	66.9299	-0.26617	0.109313	Welch Two Sample t-test	two.sided	0.512066	Non-significant
G-CSF	OID00340	P09919	0.113413	3.5946	3.48119	0.831184	0.409064	61.9106	-0.159349	0.386174	Welch Two Sample t-test	two.sided	0.512066	Non-significant
CCL11	OID00505	P51671	0.107745	7.23528	7.12753	0.806081	0.422841	72.2474	-0.158696	0.374185	Welch Two Sample t-test	two.sided	0.525532	Non-significant
SCARF2	OID00342	Q96GP6	-0.0746738	6.84743	6.9221	-0.770341	0.444709	50.1784	-0.269358	0.120011	Welch Two Sample t-test	two.sided	0.54879	Non-significant
CD200R1	OID00376	Q8TD46	0.0828319	5.04508	4.96225	0.752914	0.454243	64.4521	-0.136919	0.302582	Welch Two Sample t-test	two.sided	0.554938	Non-significant
CD200	OID00337	P41217	0.0682416	5.78771	5.71947	0.749825	0.456398	57.8547	-0.113944	0.250428	Welch Two Sample t-test	two.sided	0.554938	Non-significant
GDNF	OID00291	P39905	-0.0527227	0.976235	1.02896	-0.744017	0.459259	72.8668	-0.193955	0.0885098	Welch Two Sample t-test	two.sided	0.554938	Non-significant
MDGA1	OID00353	Q8NFP4	-0.116727	6.30254	6.41926	-0.647275	0.520522	48.2466	-0.479269	0.245815	Welch Two Sample t-test	two.sided	0.624445	Non-significant
PVR	OID00344	P15151	0.0563956	7.94859	7.89219	0.641348	0.52396	55.0172	-0.119825	0.232616	Welch Two Sample t-test	two.sided	0.624445	Non-significant
EDA2R	OID00370	Q9HAV5	0.12251	5.1845	5.06199	0.627842	0.533383	43.5884	-0.270851	0.515872	Welch Two Sample t-test	two.sided	0.631351	Non-significant
UNC5C	OID00292	O95185	0.0502201	6.13858	6.08836	0.588765	0.557993	67.1758	-0.120026	0.220466	Welch Two Sample t-test	two.sided	0.656019	Non-significant
GM-CSF-R-alpha	OID00334	P15509	0.0931678	6.97213	6.87896	0.532865	0.595746	72.9636	-0.255297	0.441632	Welch Two Sample t-test	two.sided	0.689369	Non-significant
TNFRSF21	OID00365	O75509	0.0298797	9.44059	9.41071	0.530302	0.598031	55.1562	-0.0830302	0.14279	Welch Two Sample t-test	two.sided	0.689369	Non-significant
IL13	OID00525	P35225	-0.150427	1.23622	1.38665	-0.529536	0.598246	64.7152	-0.717807	0.416953	Welch Two Sample t-test	two.sided	0.689369	Non-significant
TRANCE	OID00521	O14788	0.0945184	5.27105	5.17653	0.510728	0.612116	43.6306	-0.278547	0.467584	Welch Two Sample t-test	two.sided	0.700712	Non-significant
TN-R	OID00375	Q92752	-0.0610961	4.71456	4.77565	-0.478455	0.63394	64.6775	-0.316144	0.193952	Welch Two Sample t-test	two.sided	0.720951	Non-significant
SKR3	OID00346	P37023	-0.0467323	8.55271	8.59944	-0.466379	0.642403	69.467	-0.246607	0.153142	Welch Two Sample t-test	two.sided	0.725832	Non-significant
CCL19	OID00513	Q99731	-0.122211	8.63757	8.75978	-0.42169	0.674558	69.212	-0.700338	0.455917	Welch Two Sample t-test	two.sided	0.754819	Non-significant
TNFRSF12A	OID00345	Q9NP84	-0.062128	6.16193	6.22405	-0.416829	0.678734	46.2004	-0.362113	0.237857	Welch Two Sample t-test	two.sided	0.754819	Non-significant
MSR1	OID00310	P21757	0.0592793	6.44798	6.3887	0.411349	0.682382	56.1668	-0.229388	0.347946	Welch Two Sample t-test	two.sided	0.754819	Non-significant
ROBO2	OID00303	Q9HCK4	0.058071	6.77248	6.71441	0.407854	0.68541	42.8868	-0.229092	0.345234	Welch Two Sample t-test	two.sided	0.754819	Non-significant
MCP-4	OID00504	Q99616	0.0508314	14.9063	14.8554	0.341443	0.734153	51.753	-0.247937	0.3496	Welch Two Sample t-test	two.sided	0.803412	Non-significant
PRTG	OID00302	Q2VWP7	-0.0284172	6.55207	6.58048	-0.318445	0.751421	52.077	-0.207479	0.150645	Welch Two Sample t-test	two.sided	0.81717	Non-significant
FcRL2	OID00352	Q96LA5	0.0564528	5.32018	5.26373	0.306347	0.760825	42.8168	-0.315224	0.428129	Welch Two Sample t-test	two.sided	0.822258	Non-significant
NTRK3	OID00372	Q16288	-0.0215729	8.46395	8.48552	-0.269466	0.788417	65.5906	-0.181432	0.138286	Welch Two Sample t-test	two.sided	0.841961	Non-significant
CPM	OID00348	P14384	-0.0151649	9.0953	9.11046	-0.269025	0.788733	67.3246	-0.12767	0.0973397	Welch Two Sample t-test	two.sided	0.841961	Non-significant
SMOC2	OID00297	Q9H3U7	-0.0283458	8.51258	8.54093	-0.192585	0.848167	44.1713	-0.324947	0.268255	Welch Two Sample t-test	two.sided	0.899884	Non-significant
TMPRSS5	OID00331	Q9H3S3	0.0203111	4.50799	4.48767	0.184405	0.8544	52.9869	-0.200611	0.241234	Welch Two Sample t-test	two.sided	0.901004	Non-significant
IL7	OID00478	P13232	0.0282637	4.27741	4.24915	0.170129	0.865582	50.9883	-0.305259	0.361787	Welch Two Sample t-test	two.sided	0.907254	Non-significant
N-CDase	OID00361	Q9NR71	0.025565	4.76627	4.74071	0.163365	0.870756	62.8091	-0.287174	0.338304	Welch Two Sample t-test	two.sided	0.907254	Non-significant
sFRP-3	OID00312	Q92765	-0.0246947	1.83217	1.85687	-0.127844	0.89871	58.624	-0.411263	0.361874	Welch Two Sample t-test	two.sided	0.930807	Non-significant
GDNFR-alpha-3	OID00343	O60609	0.0113551	4.10674	4.09538	0.112916	0.910474	60.0109	-0.1898	0.21251	Welch Two Sample t-test	two.sided	0.937411	Non-significant
NRP2	OID00288	O60462	0.00795833	7.91889	7.91093	0.0731485	0.941969	51.9853	-0.21036	0.226277	Welch Two Sample t-test	two.sided	0.964133	Non-significant
CNTN5	OID00316	O94779	-0.008912	7.38115	7.39006	-0.057471	0.954382	54.1274	-0.319791	0.301967	Welch Two Sample t-test	two.sided	0.971125	Non-significant
CX3CL1	OID00552	P78423	-0.00434644	6.89516	6.89951	-0.0417565	0.966821	64.9103	-0.212234	0.203541	Welch Two Sample t-test	two.sided	0.978063	Non-significant
SCARA5	OID00336	Q6ZMJ2	-0.00133478	8.42531	8.42664	-0.0161412	0.987197	42.6116	-0.168147	0.165478	Welch Two Sample t-test	two.sided	0.988571	Non-significant
N2DL-2	OID00363	Q9BZM5	-0.00112711	4.03444	4.03556	-0.0143806	0.988571	64.6714	-0.157672	0.155418	Welch Two Sample t-test	two.sided	0.988571	Non-significant

## Sheet: Normalized CSF data
SampleId	Index	Assay	UniProt	Name	MissingFreq	Panel	Plate_ID	QC_Warning	LOD	NPX	Project	Adj_factor
C-213	1	OID00471	P10145	IL8	0	Olink INFLAMMATION	20170737-001_SP180525_INFI.csv	Pass	0.99431	6.05668	20170737	0
C-171	2	OID00471	P10145	IL8	0	Olink INFLAMMATION	20170737-001_SP180525_INFI.csv	Pass	0.99431	7.97398	20170737	0
C-19	3	OID00471	P10145	IL8	0	Olink INFLAMMATION	20170737-001_SP180525_INFI.csv	Pass	0.99431	8.04008	20170737	0
C-121	4	OID00471	P10145	IL8	0	Olink INFLAMMATION	20170737-001_SP180525_INFI.csv	Pass	0.99431	7.70374	20170737	0
C-112	5	OID00471	P10145	IL8	0	Olink INFLAMMATION	20170737-001_SP180525_INFI.csv	Pass	0.99431	7.87986	20170737	0
C-137	6	OID00471	P10145	IL8	0	Olink INFLAMMATION	20170737-001_SP180525_INFI.csv	Pass	0.99431	8.94127	20170737	0
C-25	7	OID00471	P10145	IL8	0	Olink INFLAMMATION	20170737-001_SP180525_INFI.csv	Pass	0.99431	8.56833	20170737	0
C-52	8	OID00471	P10145	IL8	0	Olink INFLAMMATION	20170737-001_SP180525_INFI.csv	Pass	0.99431	8.01968	20170737	0
C-109	9	OID00471	P10145	IL8	0	Olink INFLAMMATION	20170737-001_SP180525_INFI.csv	Pass	0.99431	8.67971	20170737	0
C-41	10	OID00471	P10145	IL8	0	Olink INFLAMMATION	20170737-001_SP180525_INFI.csv	Pass	0.99431	9.16606	20170737	0
C-32	11	OID00471	P10145	IL8	0	Olink INFLAMMATION	20170737-001_SP180525_INFI.csv	Pass	0.99431	5.07998	20170737	0
CONTROL_SAMPLE_AS 1	12	OID00471	P10145	IL8	0	Olink INFLAMMATION	20170737-001_SP180525_INFI.csv	Pass	0.99431	4.70648	20170737	0
C-152	13	OID00471	P10145	IL8	0	Olink INFLAMMATION	20170737-001_SP180525_INFI.csv	Pass	0.99431	9.3299	20170737	0
C-59	14	OID00471	P10145	IL8	0	Olink INFLAMMATION	20170737-001_SP180525_INFI.csv	Pass	0.99431	8.11681	20170737	0
C-146	15	OID00471	P10145	IL8	0	Olink INFLAMMATION	20170737-001_SP180525_INFI.csv	Pass	0.99431	7.64378	20170737	0
C-114	16	OID00471	P10145	IL8	0	Olink INFLAMMATION	20170737-001_SP180525_INFI.csv	Pass	0.99431	9.93607	20170737	0
C-86	17	OID00471	P10145	IL8	0	Olink INFLAMMATION	20170737-001_SP180525_INFI.csv	Pass	0.99431	8.18971	20170737	0
C-6	18	OID00471	P10145	IL8	0	Olink INFLAMMATION	20170737-001_SP180525_INFI.csv	Warning	0.99431	10.4203	20170737	0
C-100	19	OID00471	P10145	IL8	0	Olink INFLAMMATION	20170737-001_SP180525_INFI.csv	Pass	0.99431	7.4045	20170737	0
C-104	20	OID00471	P10145	IL8	0	Olink INFLAMMATION	20170737-001_SP180525_INFI.csv	Pass	0.99431	9.29619	20170737	0
C-206	21	OID00471	P10145	IL8	0	Olink INFLAMMATION	20170737-001_SP180525_INFI.csv	Pass	0.99431	8.0393	20170737	0
C-92	22	OID00471	P10145	IL8	0	Olink INFLAMMATION	20170737-001_SP180525_INFI.csv	Pass	0.99431	7.87158	20170737	0
C-73	23	OID00471	P10145	IL8	0	Olink INFLAMMATION	20170737-001_SP180525_INFI.csv	Pass	0.99431	8.53285	20170737	0
CONTROL_SAMPLE_AS 2	24	OID00471	P10145	IL8	0	Olink INFLAMMATION	20170737-001_SP180525_INFI.csv	Pass	0.99431	4.59353	20170737	0
C-36	25	OID00471	P10145	IL8	0	Olink INFLAMMATION	20170737-001_SP180525_INFI.csv	Pass	0.99431	8.29803	20170737	0
C-97	26	OID00471	P10145	IL8	0	Olink INFLAMMATION	20170737-001_SP180525_INFI.csv	Pass	0.99431	7.38952	20170737	0
C-20	27	OID00471	P10145	IL8	0	Olink INFLAMMATION	20170737-001_SP180525_INFI.csv	Pass	0.99431	7.87031	20170737	0
C-127	28	OID00471	P10145	IL8	0	Olink INFLAMMATION	20170737-001_SP180525_INFI.csv	Pass	0.99431	7.54612	20170737	0
C-99	29	OID00471	P10145	IL8	0	Olink INFLAMMATION	20170737-001_SP180525_INFI.csv	Pass	0.99431	7.31899	20170737	0
C-43	30	OID00471	P10145	IL8	0	Olink INFLAMMATION	20170737-001_SP180525_INFI.csv	Pass	0.99431	8.33302	20170737	0
C-177	31	OID00471	P10145	IL8	0	Olink INFLAMMATION	20170737-001_SP180525_INFI.csv	Warning	0.99431	8.62336	20170737	0
C-175	32	OID00471	P10145	IL8	0	Olink INFLAMMATION	20170737-001_SP180525_INFI.csv	Pass	0.99431	7.40989	20170737	0
C-88	33	OID00471	P10145	IL8	0	Olink INFLAMMATION	20170737-001_SP180525_INFI.csv	Pass	0.99431	8.04638	20170737	0
C-124	34	OID00471	P10145	IL8	0	Olink INFLAMMATION	20170737-001_SP180525_INFI.csv	Pass	0.99431	8.12117	20170737	0
C-71	35	OID00471	P10145	IL8	0	Olink INFLAMMATION	20170737-001_SP180525_INFI.csv	Pass	0.99431	5.85578	20170737	0
C-26	36	OID00471	P10145	IL8	0	Olink INFLAMMATION	20170737-001_SP180525_INFI.csv	Pass	0.99431	8.28905	20170737	0
C-37	37	OID00471	P10145	IL8	0	Olink INFLAMMATION	20170737-001_SP180525_INFI.csv	Pass	0.99431	8.09625	20170737	0
C-113	38	OID00471	P10145	IL8	0	Olink INFLAMMATION	20170737-001_SP180525_INFI.csv	Pass	0.99431	8.4019	20170737	0
C-227	39	OID00471	P10145	IL8	0	Olink INFLAMMATION	20170737-001_SP180525_INFI.csv	Pass	0.99431	7.6787	20170737	0
C-214	40	OID00471	P10145	IL8	0	Olink INFLAMMATION	20170737-001_SP180525_INFI.csv	Pass	0.99431	9.2644	20170737	0
C-51	41	OID00471	P10145	IL8	0	Olink INFLAMMATION	20170737-001_SP180525_INFI.csv	Pass	0.99431	7.96035	20170737	0
C-145	42	OID00471	P10145	IL8	0	Olink INFLAMMATION	20170737-001_SP180525_INFI.csv	Pass	0.99431	9.00859	20170737	0
C-189	43	OID00471	P10145	IL8	0	Olink INFLAMMATION	20170737-001_SP180525_INFI.csv	Pass	0.99431	8.38228	20170737	0
C-66	44	OID00471	P10145	IL8	0	Olink INFLAMMATION	20170737-001_SP180525_INFI.csv	Pass	0.99431	7.89807	20170737	0
C-63	45	OID00471	P10145	IL8	0	Olink INFLAMMATION	20170737-001_SP180525_INFI.csv	Pass	0.99431	7.97106	20170737	0
C-170	46	OID00471	P10145	IL8	0	Olink INFLAMMATION	20170737-001_SP180525_INFI.csv	Pass	0.99431	7.89392	20170737	0
LN 2887	47	OID00471	P10145	IL8	0	Olink INFLAMMATION	20170737-001_SP180525_INFI.csv	Pass	0.99431	7.54855	20170737	0
C-167	48	OID00471	P10145	IL8	0	Olink INFLAMMATION	20170737-001_SP180525_INFI.csv	Pass	0.99431	8.34944	20170737	0
C-195	49	OID00471	P10145	IL8	0	Olink INFLAMMATION	20170737-001_SP180525_INFI.csv	Pass	0.99431	8.0181	20170737	0
C-10	50	OID00471	P10145	IL8	0	Olink INFLAMMATION	20170737-001_SP180525_INFI.csv	Pass	0.99431	6.33105	20170737	0
C-158	51	OID00471	P10145	IL8	0	Olink INFLAMMATION	20170737-001_SP180525_INFI.csv	Pass	0.99431	7.86681	20170737	0
C-64	52	OID00471	P10145	IL8	0	Olink INFLAMMATION	20170737-001_SP180525_INFI.csv	Pass	0.99431	9.07613	20170737	0
C-128	53	OID00471	P10145	IL8	0	Olink INFLAMMATION	20170737-001_SP180525_INFI.csv	Pass	0.99431	9.06976	20170737	0
C-50	54	OID00471	P10145	IL8	0	Olink INFLAMMATION	20170737-001_SP180525_INFI.csv	Pass	0.99431	10.129	20170737	0
C-75	55	OID00471	P10145	IL8	0	Olink INFLAMMATION	20170737-001_SP180525_INFI.csv	Pass	0.99431	8.39436	20170737	0
C-115	56	OID00471	P10145	IL8	0	Olink INFLAMMATION	20170737-001_SP180525_INFI.csv	Pass	0.99431	9.197	20170737	0
C-77	57	OID00471	P10145	IL8	0	Olink INFLAMMATION	20170737-001_SP180525_INFI.csv	Pass	0.99431	7.82838	20170737	0
C-78	58	OID00471	P10145	IL8	0	Olink INFLAMMATION	20170737-001_SP180525_INFI.csv	Pass	0.99431	7.95918	20170737	0
C-208	59	OID00471	P10145	IL8	0	Olink INFLAMMATION	20170737-001_SP180525_INFI.csv	Pass	0.99431	8.03626	20170737	0
C-79	60	OID00471	P10145	IL8	0	Olink INFLAMMATION	20170737-001_SP180525_INFI.csv	Pass	0.99431	7.72189	20170737	0
C-57	61	OID00471	P10145	IL8	0	Olink INFLAMMATION	20170737-001_SP180525_INFI.csv	Pass	0.99431	8.2903	20170737	0
C-74	62	OID00471	P10145	IL8	0	Olink INFLAMMATION	20170737-001_SP180525_INFI.csv	Pass	0.99431	7.95425	20170737	0
C-105	63	OID00471	P10145	IL8	0	Olink INFLAMMATION	20170737-001_SP180525_INFI.csv	Pass	0.99431	8.81286	20170737	0
C-87	64	OID00471	P10145	IL8	0	Olink INFLAMMATION	20170737-001_SP180525_INFI.csv	Pass	0.99431	7.86436	20170737	0
C-207	65	OID00471	P10145	IL8	0	Olink INFLAMMATION	20170737-001_SP180525_INFI.csv	Pass	0.99431	6.79707	20170737	0
C-67	66	OID00471	P10145	IL8	0	Olink INFLAMMATION	20170737-001_SP180525_INFI.csv	Pass	0.99431	8.20559	20170737	0
C-235	67	OID00471	P10145	IL8	0	Olink INFLAMMATION	20170737-001_SP180525_INFI.csv	Pass	0.99431	8.52933	20170737	0
C-61	68	OID00471	P10145	IL8	0	Olink INFLAMMATION	20170737-001_SP180525_INFI.csv	Pass	0.99431	8.53439	20170737	0
C-46	69	OID00471	P10145	IL8	0	Olink INFLAMMATION	20170737-001_SP180525_INFI.csv	Pass	0.99431	8.58032	20170737	0
C-200	70	OID00471	P10145	IL8	0	Olink INFLAMMATION	20170737-001_SP180525_INFI.csv	Pass	0.99431	8.12106	20170737	0
C-38	71	OID00471	P10145	IL8	0	Olink INFLAMMATION	20170737-001_SP180525_INFI.csv	Pass	0.99431	8.58015	20170737	0
C-216	72	OID00471	P10145	IL8	0	Olink INFLAMMATION	20170737-001_SP180525_INFI.csv	Pass	0.99431	8.57179	20170737	0
C-133	73	OID00471	P10145	IL8	0	Olink INFLAMMATION	20170737-001_SP180525_INFI.csv	Pass	0.99431	8.52899	20170737	0
C-149	74	OID00471	P10145	IL8	0	Olink INFLAMMATION	20170737-001_SP180525_INFI.csv	Pass	0.99431	8.1247	20170737	0
C-185	75	OID00471	P10145	IL8	0	Olink INFLAMMATION	20170737-001_SP180525_INFI.csv	Pass	0.99431	7.56789	20170737	0
C-191	76	OID00471	P10145	IL8	0	Olink INFLAMMATION	20170737-001_SP180525_INFI.csv	Pass	0.99431	7.78595	20170737	0
C-72	77	OID00471	P10145	IL8	0	Olink INFLAMMATION	20170737-001_SP180525_INFI.csv	Pass	0.99431	8.5252	20170737	0
C-54	78	OID00471	P10145	IL8	0	Olink INFLAMMATION	20170737-001_SP180525_INFI.csv	Pass	0.99431	7.89024	20170737	0
C-29	79	OID00471	P10145	IL8	0	Olink INFLAMMATION	20170737-001_SP180525_INFI.csv	Pass	0.99431	7.318	20170737	0
C-108	80	OID00471	P10145	IL8	0	Olink INFLAMMATION	20170737-001_SP180525_INFI.csv	Pass	0.99431	7.98595	20170737	0
C-198	81	OID00471	P10145	IL8	0	Olink INFLAMMATION	20170737-001_SP180525_INFI.csv	Pass	0.99431	8.12583	20170737	0
C-223	82	OID00471	P10145	IL8	0	Olink INFLAMMATION	20170737-001_SP180525_INFI.csv	Pass	0.99431	7.7298	20170737	0
C-120	83	OID00471	P10145	IL8	0	Olink INFLAMMATION	20170737-001_SP180525_INFI.csv	Pass	0.99431	8.6501	20170737	0
C-107	84	OID00471	P10145	IL8	0	Olink INFLAMMATION	20170737-001_SP180525_INFI.csv	Pass	0.99431	7.80927	20170737	0
C-204	85	OID00471	P10145	IL8	0	Olink INFLAMMATION	20170737-001_SP180525_INFI.csv	Pass	0.99431	8.18827	20170737	0
C-55	86	OID00471	P10145	IL8	0	Olink INFLAMMATION	20170737-001_SP180525_INFI.csv	Pass	0.99431	8.43796	20170737	0
C-4	87	OID00471	P10145	IL8	0	Olink INFLAMMATION	20170737-001_SP180525_INFI.csv	Pass	0.99431	8.76734	20170737	0
C-21	88	OID00471	P10145	IL8	0	Olink INFLAMMATION	20170737-001_SP180525_INFI.csv	Pass	0.99431	8.56619	20170737	0
C-13	89	OID00471	P10145	IL8	0	Olink INFLAMMATION	20170737-001_SP180525_INFI.csv	Pass	0.99431	8.07169	20170737	0
C-101	90	OID00471	P10145	IL8	0	Olink INFLAMMATION	20170737-001_SP180525_INFI.csv	Pass	0.99431	7.67641	20170737	0
C-156	91	OID00471	P10145	IL8	0	Olink INFLAMMATION	20170737-003_SP180526_INFI.csv	Pass	0.99431	9.11351	20170737	0
C-184	92	OID00471	P10145	IL8	0	Olink INFLAMMATION	20170737-003_SP180526_INFI.csv	Pass	0.99431	7.72386	20170737	0
C-2	93	OID00471	P10145	IL8	0	Olink INFLAMMATION	20170737-003_SP180526_INFI.csv	Warning	0.99431	8.33056	20170737	0
C-163	94	OID00471	P10145	IL8	0	Olink INFLAMMATION	20170737-003_SP180526_INFI.csv	Pass	0.99431	8.09307	20170737	0
C-16	95	OID00471	P10145	IL8	0	Olink INFLAMMATION	20170737-003_SP180526_INFI.csv	Pass	0.99431	8.59858	20170737	0
C-1	96	OID00471	P10145	IL8	0	Olink INFLAMMATION	20170737-003_SP180526_INFI.csv	Pass	0.99431	8.37435	20170737	0
C-150	97	OID00471	P10145	IL8	0	Olink INFLAMMATION	20170737-003_SP180526_INFI.csv	Pass	0.99431	7.42327	20170737	0
C-160	98	OID00471	P10145	IL8	0	Olink INFLAMMATION	20170737-003_SP180526_INFI.csv	Pass	0.99431	7.47876	20170737	0
C-65	99	OID00471	P10145	IL8	0	Olink INFLAMMATION	20170737-003_SP180526_INFI.csv	Pass	0.99431	7.68966	20170737	0
CONTROL_SAMPLE_AS 1	100	OID00471	P10145	IL8	0	Olink INFLAMMATION	20170737-003_SP180526_INFI.csv	Pass	0.99431	4.67163	20170737	0
C-131	101	OID00471	P10145	IL8	0	Olink INFLAMMATION	20170737-003_SP180526_INFI.csv	Pass	0.99431	8.53615	20170737	0
C-23	102	OID00471	P10145	IL8	0	Olink INFLAMMATION	20170737-003_SP180526_INFI.csv	Pass	0.99431	8.61548	20170737	0
C-190	103	OID00471	P10145	IL8	0	Olink INFLAMMATION	20170737-003_SP180526_INFI.csv	Pass	0.99431	7.78103	20170737	0
C-96	104	OID00471	P10145	IL8	0	Olink INFLAMMATION	20170737-003_SP180526_INFI.csv	Pass	0.99431	8.37766	20170737	0
C-15	105	OID00471	P10145	IL8	0	Olink INFLAMMATION	20170737-003_SP180526_INFI.csv	Pass	0.99431	7.82214	20170737	0
C-81	106	OID00471	P10145	IL8	0	Olink INFLAMMATION	20170737-003_SP180526_INFI.csv	Pass	0.99431	7.90007	20170737	0
C-76	107	OID00471	P10145	IL8	0	Olink INFLAMMATION	20170737-003_SP180526_INFI.csv	Warning	0.99431	6.81795	20170737	0
C-165	108	OID00471	P10145	IL8	0	Olink INFLAMMATION	20170737-003_SP180526_INFI.csv	Pass	0.99431	8.52373	20170737	0
C-82	109	OID00471	P10145	IL8	0	Olink INFLAMMATION	20170737-003_SP180526_INFI.csv	Pass	0.99431	7.63341	20170737	0
CONTROL_SAMPLE_AS 2	110	OID00471	P10145	IL8	0	Olink INFLAMMATION	20170737-003_SP180526_INFI.csv	Pass	0.99431	4.56796	20170737	0
C-118	111	OID00471	P10145	IL8	0	Olink INFLAMMATION	20170737-003_SP180526_INFI.csv	Pass	0.99431	8.31394	20170737	0
C-45	112	OID00471	P10145	IL8	0	Olink INFLAMMATION	20170737-003_SP180526_INFI.csv	Pass	0.99431	7.5693	20170737	0
C-12	113	OID00471	P10145	IL8	0	Olink INFLAMMATION	20170737-003_SP180526_INFI.csv	Pass	0.99431	8.08521	20170737	0
C-199	114	OID00471	P10145	IL8	0	Olink INFLAMMATION	20170737-003_SP180526_INFI.csv	Pass	0.99431	7.38226	20170737	0
C-123	115	OID00471	P10145	IL8	0	Olink INFLAMMATION	20170737-003_SP180526_INFI.csv	Pass	0.99431	8.35815	20170737	0
C-201	116	OID00471	P10145	IL8	0	Olink INFLAMMATION	20170737-003_SP180526_INFI.csv	Pass	0.99431	6.93158	20170737	0
C-106	117	OID00471	P10145	IL8	0	Olink INFLAMMATION	20170737-003_SP180526_INFI.csv	Pass	0.99431	8.20622	20170737	0
C-139	118	OID00471	P10145	IL8	0	Olink INFLAMMATION	20170737-003_SP180526_INFI.csv	Pass	0.99431	7.89008	20170737	0
C-95	119	OID00471	P10145	IL8	0	Olink INFLAMMATION	20170737-003_SP180526_INFI.csv	Pass	0.99431	8.40391	20170737	0
C-48	120	OID00471	P10145	IL8	0	Olink INFLAMMATION	20170737-003_SP180526_INFI.csv	Pass	0.99431	8.20725	20170737	0
C-58	121	OID00471	P10145	IL8	0	Olink INFLAMMATION	20170737-003_SP180526_INFI.csv	Pass	0.99431	8.5965	20170737	0
C-103	122	OID00471	P10145	IL8	0	Olink INFLAMMATION	20170737-003_SP180526_INFI.csv	Pass	0.99431	7.71854	20170737	0
C-40	123	OID00471	P10145	IL8	0	Olink INFLAMMATION	20170737-003_SP180526_INFI.csv	Pass	0.99431	7.43118	20170737	0
C-68	124	OID00471	P10145	IL8	0	Olink INFLAMMATION	20170737-003_SP180526_INFI.csv	Pass	0.99431	7.71255	20170737	0
C-119	125	OID00471	P10145	IL8	0	Olink INFLAMMATION	20170737-003_SP180526_INFI.csv	Pass	0.99431	8.25502	20170737	0
C-122	126	OID00471	P10145	IL8	0	Olink INFLAMMATION	20170737-003_SP180526_INFI.csv	Pass	0.99431	8.82983	20170737	0
C-14	127	OID00471	P10145	IL8	0	Olink INFLAMMATION	20170737-003_SP180526_INFI.csv	Pass	0.99431	8.14437	20170737	0
C-180	128	OID00471	P10145	IL8	0	Olink INFLAMMATION	20170737-003_SP180526_INFI.csv	Pass	0.99431	8.29214	20170737	0
C-155	129	OID00471	P10145	IL8	0	Olink INFLAMMATION	20170737-003_SP180526_INFI.csv	Pass	0.99431	8.18309	20170737	0
C-62	130	OID00471	P10145	IL8	0	Olink INFLAMMATION	20170737-003_SP180526_INFI.csv	Pass	0.99431	8.35697	20170737	0
C-49	131	OID00471	P10145	IL8	0	Olink INFLAMMATION	20170737-003_SP180526_INFI.csv	Pass	0.99431	7.04677	20170737	0
C-44	132	OID00471	P10145	IL8	0	Olink INFLAMMATION	20170737-003_SP180526_INFI.csv	Pass	0.99431	7.8713	20170737	0
C-18	133	OID00471	P10145	IL8	0	Olink INFLAMMATION	20170737-003_SP180526_INFI.csv	Pass	0.99431	8.99114	20170737	0
C-39	134	OID00471	P10145	IL8	0	Olink INFLAMMATION	20170737-003_SP180526_INFI.csv	Pass	0.99431	8.48597	20170737	0
C-24	135	OID00471	P10145	IL8	0	Olink INFLAMMATION	20170737-003_SP180526_INFI.csv	Pass	0.99431	8.61392	20170737	0
C-138	136	OID00471	P10145	IL8	0	Olink INFLAMMATION	20170737-003_SP180526_INFI.csv	Pass	0.99431	7.80698	20170737	0
C-135	137	OID00471	P10145	IL8	0	Olink INFLAMMATION	20170737-003_SP180526_INFI.csv	Pass	0.99431	8.22525	20170737	0
C-202	138	OID00471	P10145	IL8	0	Olink INFLAMMATION	20170737-003_SP180526_INFI.csv	Pass	0.99431	7.41053	20170737	0
C-60	139	OID00471	P10145	IL8	0	Olink INFLAMMATION	20170737-003_SP180526_INFI.csv	Pass	0.99431	8.83948	20170737	0
C-90	140	OID00471	P10145	IL8	0	Olink INFLAMMATION	20170737-003_SP180526_INFI.csv	Pass	0.99431	7.72324	20170737	0
C-168	141	OID00471	P10145	IL8	0	Olink INFLAMMATION	20170737-003_SP180526_INFI.csv	Pass	0.99431	8.31077	20170737	0
C-111	142	OID00471	P10145	IL8	0	Olink INFLAMMATION	20170737-003_SP180526_INFI.csv	Pass	0.99431	8.47929	20170737	0
C-172	143	OID00471	P10145	IL8	0	Olink INFLAMMATION	20170737-003_SP180526_INFI.csv	Pass	0.99431	7.94439	20170737	0
C-157	144	OID00471	P10145	IL8	0	Olink INFLAMMATION	20170737-003_SP180526_INFI.csv	Pass	0.99431	8.24893	20170737	0
C-219	145	OID00471	P10145	IL8	0	Olink INFLAMMATION	20170737-003_SP180526_INFI.csv	Pass	0.99431	7.80975	20170737	0
C-3	146	OID00471	P10145	IL8	0	Olink INFLAMMATION	20170737-003_SP180526_INFI.csv	Pass	0.99431	7.50541	20170737	0
C-169	147	OID00471	P10145	IL8	0	Olink INFLAMMATION	20170737-003_SP180526_INFI.csv	Pass	0.99431	8.63493	20170737	0
C-110	148	OID00471	P10145	IL8	0	Olink INFLAMMATION	20170737-003_SP180526_INFI.csv	Pass	0.99431	8.73297	20170737	0
C-187	149	OID00471	P10145	IL8	0	Olink INFLAMMATION	20170737-003_SP180526_INFI.csv	Pass	0.99431	8.03969	20170737	0
C-17	150	OID00471	P10145	IL8	0	Olink INFLAMMATION	20170737-003_SP180526_INFI.csv	Pass	0.99431	8.65508	20170737	0
C-196	151	OID00471	P10145	IL8	0	Olink INFLAMMATION	20170737-003_SP180526_INFI.csv	Pass	0.99431	8.01705	20170737	0
C-91	152	OID00471	P10145	IL8	0	Olink INFLAMMATION	20170737-003_SP180526_INFI.csv	Pass	0.99431	8.32446	20170737	0
C-188	153	OID00471	P10145	IL8	0	Olink INFLAMMATION	20170737-003_SP180526_INFI.csv	Pass	0.99431	7.55461	20170737	0
C-186	154	OID00471	P10145	IL8	0	Olink INFLAMMATION	20170737-003_SP180526_INFI.csv	Pass	0.99431	7.80776	20170737	0
C-34	155	OID00471	P10145	IL8	0	Olink INFLAMMATION	20170737-003_SP180526_INFI.csv	Pass	0.99431	7.50045	20170737	0
C-85	156	OID00471	P10145	IL8	0	Olink INFLAMMATION	20170737-003_SP180526_INFI.csv	Pass	0.99431	8.34476	20170737	0
C-22	157	OID00471	P10145	IL8	0	Olink INFLAMMATION	20170737-003_SP180526_INFI.csv	Pass	0.99431	8.33421	20170737	0
C-28	158	OID00471	P10145	IL8	0	Olink INFLAMMATION	20170737-003_SP180526_INFI.csv	Pass	0.99431	8.68795	20170737	0
C-125	159	OID00471	P10145	IL8	0	Olink INFLAMMATION	20170737-003_SP180526_INFI.csv	Pass	0.99431	8.54619	20170737	0
C-132	160	OID00471	P10145	IL8	0	Olink INFLAMMATION	20170737-003_SP180526_INFI.csv	Pass	0.99431	8.38958	20170737	0
C-27	161	OID00471	P10145	IL8	0	Olink INFLAMMATION	20170737-003_SP180526_INFI.csv	Pass	0.99431	7.51619	20170737	0
C-11	162	OID00471	P10145	IL8	0	Olink INFLAMMATION	20170737-003_SP180526_INFI.csv	Pass	0.99431	7.94231	20170737	0
C-209	163	OID00471	P10145	IL8	0	Olink INFLAMMATION	20170737-003_SP180526_INFI.csv	Pass	0.99431	7.68746	20170737	0
C-213	1	OID00472	P15692	VEGFA	0	Olink INFLAMMATION	20170737-001_SP180525_INFI.csv	Pass	1.39444	7.53406	20170737	0
C-171	2	OID00472	P15692	VEGFA	0	Olink INFLAMMATION	20170737-001_SP180525_INFI.csv	Pass	1.39444	9.25657	20170737	0
C-19	3	OID00472	P15692	VEGFA	0	Olink INFLAMMATION	20170737-001_SP180525_INFI.csv	Pass	1.39444	8.39126	20170737	0
C-121	4	OID00472	P15692	VEGFA	0	Olink INFLAMMATION	20170737-001_SP180525_INFI.csv	Pass	1.39444	8.6619	20170737	0
C-112	5	OID00472	P15692	VEGFA	0	Olink INFLAMMATION	20170737-001_SP180525_INFI.csv	Pass	1.39444	8.85179	20170737	0
C-137	6	OID00472	P15692	VEGFA	0	Olink INFLAMMATION	20170737-001_SP180525_INFI.csv	Pass	1.39444	9.77696	20170737	0
C-25	7	OID00472	P15692	VEGFA	0	Olink INFLAMMATION	20170737-001_SP180525_INFI.csv	Pass	1.39444	8.521	20170737	0
C-52	8	OID00472	P15692	VEGFA	0	Olink INFLAMMATION	20170737-001_SP180525_INFI.csv	Pass	1.39444	8.26785	20170737	0
C-109	9	OID00472	P15692	VEGFA	0	Olink INFLAMMATION	20170737-001_SP180525_INFI.csv	Pass	1.39444	8.83588	20170737	0
C-41	10	OID00472	P15692	VEGFA	0	Olink INFLAMMATION	20170737-001_SP180525_INFI.csv	Pass	1.39444	9.52019	20170737	0
C-32	11	OID00472	P15692	VEGFA	0	Olink INFLAMMATION	20170737-001_SP180525_INFI.csv	Pass	1.39444	5.77087	20170737	0
CONTROL_SAMPLE_AS 1	12	OID00472	P15692	VEGFA	0	Olink INFLAMMATION	20170737-001_SP180525_INFI.csv	Pass	1.39444	9.29147	20170737	0
C-152	13	OID00472	P15692	VEGFA	0	Olink INFLAMMATION	20170737-001_SP180525_INFI.csv	Pass	1.39444	9.77032	20170737	0
C-59	14	OID00472	P15692	VEGFA	0	Olink INFLAMMATION	20170737-001_SP180525_INFI.csv	Pass	1.39444	8.18485	20170737	0
C-146	15	OID00472	P15692	VEGFA	0	Olink INFLAMMATION	20170737-001_SP180525_INFI.csv	Pass	1.39444	8.13218	20170737	0
C-114	16	OID00472	P15692	VEGFA	0	Olink INFLAMMATION	20170737-001_SP180525_INFI.csv	Pass	1.39444	10.7663	20170737	0
C-86	17	OID00472	P15692	VEGFA	0	Olink INFLAMMATION	20170737-001_SP180525_INFI.csv	Pass	1.39444	9.1499	20170737	0
C-6	18	OID00472	P15692	VEGFA	0	Olink INFLAMMATION	20170737-001_SP180525_INFI.csv	Warning	1.39444	10.5185	20170737	0
C-100	19	OID00472	P15692	VEGFA	0	Olink INFLAMMATION	20170737-001_SP180525_INFI.csv	Pass	1.39444	8.91653	20170737	0
C-104	20	OID00472	P15692	VEGFA	0	Olink INFLAMMATION	20170737-001_SP180525_INFI.csv	Pass	1.39444	10.3217	20170737	0
C-206	21	OID00472	P15692	VEGFA	0	Olink INFLAMMATION	20170737-001_SP180525_INFI.csv	Pass	1.39444	9.5154	20170737	0
C-92	22	OID00472	P15692	VEGFA	0	Olink INFLAMMATION	20170737-001_SP180525_INFI.csv	Pass	1.39444	8.19623	20170737	0
C-73	23	OID00472	P15692	VEGFA	0	Olink INFLAMMATION	20170737-001_SP180525_INFI.csv	Pass	1.39444	9.35071	20170737	0
CONTROL_SAMPLE_AS 2	24	OID00472	P15692	VEGFA	0	Olink INFLAMMATION	20170737-001_SP180525_INFI.csv	Pass	1.39444	9.15258	20170737	0
C-36	25	OID00472	P15692	VEGFA	0	Olink INFLAMMATION	20170737-001_SP180525_INFI.csv	Pass	1.39444	8.52522	20170737	0
C-97	26	OID00472	P15692	VEGFA	0	Olink INFLAMMATION	20170737-001_SP180525_INFI.csv	Pass	1.39444	8.55215	20170737	0
C-20	27	OID00472	P15692	VEGFA	0	Olink INFLAMMATION	20170737-001_SP180525_INFI.csv	Pass	1.39444	9.08542	20170737	0
C-127	28	OID00472	P15692	VEGFA	0	Olink INFLAMMATION	20170737-001_SP180525_INFI.csv	Pass	1.39444	8.87831	20170737	0
C-99	29	OID00472	P15692	VEGFA	0	Olink INFLAMMATION	20170737-001_SP180525_INFI.csv	Pass	1.39444	7.93806	20170737	0
C-43	30	OID00472	P15692	VEGFA	0	Olink INFLAMMATION	20170737-001_SP180525_INFI.csv	Pass	1.39444	8.62352	20170737	0
C-177	31	OID00472	P15692	VEGFA	0	Olink INFLAMMATION	20170737-001_SP180525_INFI.csv	Warning	1.39444	9.37582	20170737	0
C-175	32	OID00472	P15692	VEGFA	0	Olink INFLAMMATION	20170737-001_SP180525_INFI.csv	Pass	1.39444	8.7377	20170737	0
C-88	33	OID00472	P15692	VEGFA	0	Olink INFLAMMATION	20170737-001_SP180525_INFI.csv	Pass	1.39444	8.4213	20170737	0
C-124	34	OID00472	P15692	VEGFA	0	Olink INFLAMMATION	20170737-001_SP180525_INFI.csv	Pass	1.39444	8.3074	20170737	0
C-71	35	OID00472	P15692	VEGFA	0	Olink INFLAMMATION	20170737-001_SP180525_INFI.csv	Pass	1.39444	6.14865	20170737	0
C-26	36	OID00472	P15692	VEGFA	0	Olink INFLAMMATION	20170737-001_SP180525_INFI.csv	Pass	1.39444	9.25672	20170737	0
C-37	37	OID00472	P15692	VEGFA	0	Olink INFLAMMATION	20170737-001_SP180525_INFI.csv	Pass	1.39444	9.37056	20170737	0
C-113	38	OID00472	P15692	VEGFA	0	Olink INFLAMMATION	20170737-001_SP180525_INFI.csv	Pass	1.39444	9.12069	20170737	0
C-227	39	OID00472	P15692	VEGFA	0	Olink INFLAMMATION	20170737-001_SP180525_INFI.csv	Pass	1.39444	8.41947	20170737	0
C-214	40	OID00472	P15692	VEGFA	0	Olink INFLAMMATION	20170737-001_SP180525_INFI.csv	Pass	1.39444	10.0388	20170737	0
C-51	41	OID00472	P15692	VEGFA	0	Olink INFLAMMATION	20170737-001_SP180525_INFI.csv	Pass	1.39444	9.14006	20170737	0
C-145	42	OID00472	P15692	VEGFA	0	Olink INFLAMMATION	20170737-001_SP180525_INFI.csv	Pass	1.39444	9.11132	20170737	0
C-189	43	OID00472	P15692	VEGFA	0	Olink INFLAMMATION	20170737-001_SP180525_INFI.csv	Pass	1.39444	9.95685	20170737	0
C-66	44	OID00472	P15692	VEGFA	0	Olink INFLAMMATION	20170737-001_SP180525_INFI.csv	Pass	1.39444	8.76879	20170737	0
C-63	45	OID00472	P15692	VEGFA	0	Olink INFLAMMATION	20170737-001_SP180525_INFI.csv	Pass	1.39444	8.0813	20170737	0
C-170	46	OID00472	P15692	VEGFA	0	Olink INFLAMMATION	20170737-001_SP180525_INFI.csv	Pass	1.39444	8.9078	20170737	0
LN 2887	47	OID00472	P15692	VEGFA	0	Olink INFLAMMATION	20170737-001_SP180525_INFI.csv	Pass	1.39444	8.82139	20170737	0
C-167	48	OID00472	P15692	VEGFA	0	Olink INFLAMMATION	20170737-001_SP180525_INFI.csv	Pass	1.39444	9.30127	20170737	0
C-195	49	OID00472	P15692	VEGFA	0	Olink INFLAMMATION	20170737-001_SP180525_INFI.csv	Pass	1.39444	9.09634	20170737	0
C-10	50	OID00472	P15692	VEGFA	0	Olink INFLAMMATION	20170737-001_SP180525_INFI.csv	Pass	1.39444	6.83841	20170737	0
C-158	51	OID00472	P15692	VEGFA	0	Olink INFLAMMATION	20170737-001_SP180525_INFI.csv	Pass	1.39444	8.70884	20170737	0
C-64	52	OID00472	P15692	VEGFA	0	Olink INFLAMMATION	20170737-001_SP180525_INFI.csv	Pass	1.39444	8.54086	20170737	0
C-128	53	OID00472	P15692	VEGFA	0	Olink INFLAMMATION	20170737-001_SP180525_INFI.csv	Pass	1.39444	9.49965	20170737	0
C-50	54	OID00472	P15692	VEGFA	0	Olink INFLAMMATION	20170737-001_SP180525_INFI.csv	Pass	1.39444	9.85283	20170737	0
C-75	55	OID00472	P15692	VEGFA	0	Olink INFLAMMATION	20170737-001_SP180525_INFI.csv	Pass	1.39444	9.24919	20170737	0
C-115	56	OID00472	P15692	VEGFA	0	Olink INFLAMMATION	20170737-001_SP180525_INFI.csv	Pass	1.39444	10.0581	20170737	0
C-77	57	OID00472	P15692	VEGFA	0	Olink INFLAMMATION	20170737-001_SP180525_INFI.csv	Pass	1.39444	9.02232	20170737	0
C-78	58	OID00472	P15692	VEGFA	0	Olink INFLAMMATION	20170737-001_SP180525_INFI.csv	Pass	1.39444	9.70715	20170737	0
C-208	59	OID00472	P15692	VEGFA	0	Olink INFLAMMATION	20170737-001_SP180525_INFI.csv	Pass	1.39444	9.30724	20170737	0
C-79	60	OID00472	P15692	VEGFA	0	Olink INFLAMMATION	20170737-001_SP180525_INFI.csv	Pass	1.39444	8.6851	20170737	0
C-57	61	OID00472	P15692	VEGFA	0	Olink INFLAMMATION	20170737-001_SP180525_INFI.csv	Pass	1.39444	9.06934	20170737	0
C-74	62	OID00472	P15692	VEGFA	0	Olink INFLAMMATION	20170737-001_SP180525_INFI.csv	Pass	1.39444	8.57051	20170737	0
C-105	63	OID00472	P15692	VEGFA	0	Olink INFLAMMATION	20170737-001_SP180525_INFI.csv	Pass	1.39444	8.95107	20170737	0
C-87	64	OID00472	P15692	VEGFA	0	Olink INFLAMMATION	20170737-001_SP180525_INFI.csv	Pass	1.39444	8.80598	20170737	0
C-207	65	OID00472	P15692	VEGFA	0	Olink INFLAMMATION	20170737-001_SP180525_INFI.csv	Pass	1.39444	7.75632	20170737	0
C-67	66	OID00472	P15692	VEGFA	0	Olink INFLAMMATION	20170737-001_SP180525_INFI.csv	Pass	1.39444	8.87363	20170737	0
C-235	67	OID00472	P15692	VEGFA	0	Olink INFLAMMATION	20170737-001_SP180525_INFI.csv	Pass	1.39444	9.51943	20170737	0
C-61	68	OID00472	P15692	VEGFA	0	Olink INFLAMMATION	20170737-001_SP180525_INFI.csv	Pass	1.39444	9.12984	20170737	0
C-46	69	OID00472	P15692	VEGFA	0	Olink INFLAMMATION	20170737-001_SP180525_INFI.csv	Pass	1.39444	9.06991	20170737	0
C-200	70	OID00472	P15692	VEGFA	0	Olink INFLAMMATION	20170737-001_SP180525_INFI.csv	Pass	1.39444	9.38327	20170737	0
C-38	71	OID00472	P15692	VEGFA	0	Olink INFLAMMATION	20170737-001_SP180525_INFI.csv	Pass	1.39444	9.03931	20170737	0
C-216	72	OID00472	P15692	VEGFA	0	Olink INFLAMMATION	20170737-001_SP180525_INFI.csv	Pass	1.39444	8.72823	20170737	0
C-133	73	OID00472	P15692	VEGFA	0	Olink INFLAMMATION	20170737-001_SP180525_INFI.csv	Pass	1.39444	9.22495	20170737	0
C-149	74	OID00472	P15692	VEGFA	0	Olink INFLAMMATION	20170737-001_SP180525_INFI.csv	Pass	1.39444	9.12496	20170737	0
C-185	75	OID00472	P15692	VEGFA	0	Olink INFLAMMATION	20170737-001_SP180525_INFI.csv	Pass	1.39444	8.82708	20170737	0
C-191	76	OID00472	P15692	VEGFA	0	Olink INFLAMMATION	20170737-001_SP180525_INFI.csv	Pass	1.39444	9.52492	20170737	0
C-72	77	OID00472	P15692	VEGFA	0	Olink INFLAMMATION	20170737-001_SP180525_INFI.csv	Pass	1.39444	8.92145	20170737	0
C-54	78	OID00472	P15692	VEGFA	0	Olink INFLAMMATION	20170737-001_SP180525_INFI.csv	Pass	1.39444	9.11789	20170737	0
C-29	79	OID00472	P15692	VEGFA	0	Olink INFLAMMATION	20170737-001_SP180525_INFI.csv	Pass	1.39444	8.39235	20170737	0
C-108	80	OID00472	P15692	VEGFA	0	Olink INFLAMMATION	20170737-001_SP180525_INFI.csv	Pass	1.39444	9.34017	20170737	0
C-198	81	OID00472	P15692	VEGFA	0	Olink INFLAMMATION	20170737-001_SP180525_INFI.csv	Pass	1.39444	9.00876	20170737	0
C-223	82	OID00472	P15692	VEGFA	0	Olink INFLAMMATION	20170737-001_SP180525_INFI.csv	Pass	1.39444	8.27949	20170737	0
C-120	83	OID00472	P15692	VEGFA	0	Olink INFLAMMATION	20170737-001_SP180525_INFI.csv	Pass	1.39444	9.11981	20170737	0
C-107	84	OID00472	P15692	VEGFA	0	Olink INFLAMMATION	20170737-001_SP180525_INFI.csv	Pass	1.39444	8.74617	20170737	0
C-204	85	OID00472	P15692	VEGFA	0	Olink INFLAMMATION	20170737-001_SP180525_INFI.csv	Pass	1.39444	9.35267	20170737	0
C-55	86	OID00472	P15692	VEGFA	0	Olink INFLAMMATION	20170737-001_SP180525_INFI.csv	Pass	1.39444	8.8238	20170737	0
C-4	87	OID00472	P15692	VEGFA	0	Olink INFLAMMATION	20170737-001_SP180525_INFI.csv	Pass	1.39444	8.91241	20170737	0
C-21	88	OID00472	P15692	VEGFA	0	Olink INFLAMMATION	20170737-001_SP180525_INFI.csv	Pass	1.39444	9.50115	20170737	0
C-13	89	OID00472	P15692	VEGFA	0	Olink INFLAMMATION	20170737-001_SP180525_INFI.csv	Pass	1.39444	9.11292	20170737	0
C-101	90	OID00472	P15692	VEGFA	0	Olink INFLAMMATION	20170737-001_SP180525_INFI.csv	Pass	1.39444	8.49027	20170737	0
C-156	91	OID00472	P15692	VEGFA	0	Olink INFLAMMATION	20170737-003_SP180526_INFI.csv	Pass	1.39444	9.97817	20170737	0
C-184	92	OID00472	P15692	VEGFA	0	Olink INFLAMMATION	20170737-003_SP180526_INFI.csv	Pass	1.39444	8.82257	20170737	0
C-2	93	OID00472	P15692	VEGFA	0	Olink INFLAMMATION	20170737-003_SP180526_INFI.csv	Warning	1.39444	9.27195	20170737	0
C-163	94	OID00472	P15692	VEGFA	0	Olink INFLAMMATION	20170737-003_SP180526_INFI.csv	Pass	1.39444	9.30784	20170737	0
C-16	95	OID00472	P15692	VEGFA	0	Olink INFLAMMATION	20170737-003_SP180526_INFI.csv	Pass	1.39444	9.1883	20170737	0
C-1	96	OID00472	P15692	VEGFA	0	Olink INFLAMMATION	20170737-003_SP180526_INFI.csv	Pass	1.39444	8.6215	20170737	0
C-150	97	OID00472	P15692	VEGFA	0	Olink INFLAMMATION	20170737-003_SP180526_INFI.csv	Pass	1.39444	8.89364	20170737	0
C-160	98	OID00472	P15692	VEGFA	0	Olink INFLAMMATION	20170737-003_SP180526_INFI.csv	Pass	1.39444	8.5372	20170737	0
C-65	99	OID00472	P15692	VEGFA	0	Olink INFLAMMATION	20170737-003_SP180526_INFI.csv	Pass	1.39444	8.53364	20170737	0
CONTROL_SAMPLE_AS 1	100	OID00472	P15692	VEGFA	0	Olink INFLAMMATION	20170737-003_SP180526_INFI.csv	Pass	1.39444	9.12323	20170737	0
C-131	101	OID00472	P15692	VEGFA	0	Olink INFLAMMATION	20170737-003_SP180526_INFI.csv	Pass	1.39444	9.49155	20170737	0
C-23	102	OID00472	P15692	VEGFA	0	Olink INFLAMMATION	20170737-003_SP180526_INFI.csv	Pass	1.39444	9.01425	20170737	0
C-190	103	OID00472	P15692	VEGFA	0	Olink INFLAMMATION	20170737-003_SP180526_INFI.csv	Pass	1.39444	8.71472	20170737	0
C-96	104	OID00472	P15692	VEGFA	0	Olink INFLAMMATION	20170737-003_SP180526_INFI.csv	Pass	1.39444	9.03476	20170737	0
C-15	105	OID00472	P15692	VEGFA	0	Olink INFLAMMATION	20170737-003_SP180526_INFI.csv	Pass	1.39444	8.71733	20170737	0
C-81	106	OID00472	P15692	VEGFA	0	Olink INFLAMMATION	20170737-003_SP180526_INFI.csv	Pass	1.39444	8.06784	20170737	0
C-76	107	OID00472	P15692	VEGFA	0	Olink INFLAMMATION	20170737-003_SP180526_INFI.csv	Warning	1.39444	6.89526	20170737	0
C-165	108	OID00472	P15692	VEGFA	0	Olink INFLAMMATION	20170737-003_SP180526_INFI.csv	Pass	1.39444	9.37023	20170737	0
C-82	109	OID00472	P15692	VEGFA	0	Olink INFLAMMATION	20170737-003_SP180526_INFI.csv	Pass	1.39444	8.88779	20170737	0
CONTROL_SAMPLE_AS 2	110	OID00472	P15692	VEGFA	0	Olink INFLAMMATION	20170737-003_SP180526_INFI.csv	Pass	1.39444	9.02438	20170737	0
C-118	111	OID00472	P15692	VEGFA	0	Olink INFLAMMATION	20170737-003_SP180526_INFI.csv	Pass	1.39444	9.13944	20170737	0
C-45	112	OID00472	P15692	VEGFA	0	Olink INFLAMMATION	20170737-003_SP180526_INFI.csv	Pass	1.39444	8.67715	20170737	0
C-12	113	OID00472	P15692	VEGFA	0	Olink INFLAMMATION	20170737-003_SP180526_INFI.csv	Pass	1.39444	8.93074	20170737	0
C-199	114	OID00472	P15692	VEGFA	0	Olink INFLAMMATION	20170737-003_SP180526_INFI.csv	Pass	1.39444	8.99132	20170737	0
C-123	115	OID00472	P15692	VEGFA	0	Olink INFLAMMATION	20170737-003_SP180526_INFI.csv	Pass	1.39444	9.28937	20170737	0
C-201	116	OID00472	P15692	VEGFA	0	Olink INFLAMMATION	20170737-003_SP180526_INFI.csv	Pass	1.39444	7.99743	20170737	0
C-106	117	OID00472	P15692	VEGFA	0	Olink INFLAMMATION	20170737-003_SP180526_INFI.csv	Pass	1.39444	8.88822	20170737	0
C-139	118	OID00472	P15692	VEGFA	0	Olink INFLAMMATION	20170737-003_SP180526_INFI.csv	Pass	1.39444	8.19684	20170737	0
C-95	119	OID00472	P15692	VEGFA	0	Olink INFLAMMATION	20170737-003_SP180526_INFI.csv	Pass	1.39444	8.87089	20170737	0
C-48	120	OID00472	P15692	VEGFA	0	Olink INFLAMMATION	20170737-003_SP180526_INFI.csv	Pass	1.39444	9.23086	20170737	0
C-58	121	OID00472	P15692	VEGFA	0	Olink INFLAMMATION	20170737-003_SP180526_INFI.csv	Pass	1.39444	8.57151	20170737	0
C-103	122	OID00472	P15692	VEGFA	0	Olink INFLAMMATION	20170737-003_SP180526_INFI.csv	Pass	1.39444	9.0054	20170737	0
C-40	123	OID00472	P15692	VEGFA	0	Olink INFLAMMATION	20170737-003_SP180526_INFI.csv	Pass	1.39444	8.52022	20170737	0
C-68	124	OID00472	P15692	VEGFA	0	Olink INFLAMMATION	20170737-003_SP180526_INFI.csv	Pass	1.39444	8.53633	20170737	0
C-119	125	OID00472	P15692	VEGFA	0	Olink INFLAMMATION	20170737-003_SP180526_INFI.csv	Pass	1.39444	8.69433	20170737	0
C-122	126	OID00472	P15692	VEGFA	0	Olink INFLAMMATION	20170737-003_SP180526_INFI.csv	Pass	1.39444	9.47805	20170737	0
C-14	127	OID00472	P15692	VEGFA	0	Olink INFLAMMATION	20170737-003_SP180526_INFI.csv	Pass	1.39444	9.10402	20170737	0
C-180	128	OID00472	P15692	VEGFA	0	Olink INFLAMMATION	20170737-003_SP180526_INFI.csv	Pass	1.39444	9.27261	20170737	0
C-155	129	OID00472	P15692	VEGFA	0	Olink INFLAMMATION	20170737-003_SP180526_INFI.csv	Pass	1.39444	9.11426	20170737	0
C-62	130	OID00472	P15692	VEGFA	0	Olink INFLAMMATION	20170737-003_SP180526_INFI.csv	Pass	1.39444	9.45735	20170737	0
C-49	131	OID00472	P15692	VEGFA	0	Olink INFLAMMATION	20170737-003_SP180526_INFI.csv	Pass	1.39444	8.2549	20170737	0
C-44	132	OID00472	P15692	VEGFA	0	Olink INFLAMMATION	20170737-003_SP180526_INFI.csv	Pass	1.39444	8.49945	20170737	0
C-18	133	OID00472	P15692	VEGFA	0	Olink INFLAMMATION	20170737-003_SP180526_INFI.csv	Pass	1.39444	10.145	20170737	0
C-39	134	OID00472	P15692	VEGFA	0	Olink INFLAMMATION	20170737-003_SP180526_INFI.csv	Pass	1.39444	8.79055	20170737	0
C-24	135	OID00472	P15692	VEGFA	0	Olink INFLAMMATION	20170737-003_SP180526_INFI.csv	Pass	1.39444	9.21426	20170737	0
C-138	136	OID00472	P15692	VEGFA	0	Olink INFLAMMATION	20170737-003_SP180526_INFI.csv	Pass	1.39444	8.8835	20170737	0
C-135	137	OID00472	P15692	VEGFA	0	Olink INFLAMMATION	20170737-003_SP180526_INFI.csv	Pass	1.39444	9.06918	20170737	0
C-202	138	OID00472	P15692	VEGFA	0	Olink INFLAMMATION	20170737-003_SP180526_INFI.csv	Pass	1.39444	8.66395	20170737	0
C-60	139	OID00472	P15692	VEGFA	0	Olink INFLAMMATION	20170737-003_SP180526_INFI.csv	Pass	1.39444	9.97867	20170737	0
C-90	140	OID00472	P15692	VEGFA	0	Olink INFLAMMATION	20170737-003_SP180526_INFI.csv	Pass	1.39444	8.21983	20170737	0
C-168	141	OID00472	P15692	VEGFA	0	Olink INFLAMMATION	20170737-003_SP180526_INFI.csv	Pass	1.39444	9.02532	20170737	0
C-111	142	OID00472	P15692	VEGFA	0	Olink INFLAMMATION	20170737-003_SP180526_INFI.csv	Pass	1.39444	9.18489	20170737	0
C-172	143	OID00472	P15692	VEGFA	0	Olink INFLAMMATION	20170737-003_SP180526_INFI.csv	Pass	1.39444	8.95467	20170737	0
C-157	144	OID00472	P15692	VEGFA	0	Olink INFLAMMATION	20170737-003_SP180526_INFI.csv	Pass	1.39444	9.54154	20170737	0
C-219	145	OID00472	P15692	VEGFA	0	Olink INFLAMMATION	20170737-003_SP180526_INFI.csv	Pass	1.39444	9.18544	20170737	0
C-3	146	OID00472	P15692	VEGFA	0	Olink INFLAMMATION	20170737-003_SP180526_INFI.csv	Pass	1.39444	7.86268	20170737	0
C-169	147	OID00472	P15692	VEGFA	0	Olink INFLAMMATION	20170737-003_SP180526_INFI.csv	Pass	1.39444	9.69466	20170737	0
C-110	148	OID00472	P15692	VEGFA	0	Olink INFLAMMATION	20170737-003_SP180526_INFI.csv	Pass	1.39444	9.6224	20170737	0
C-187	149	OID00472	P15692	VEGFA	0	Olink INFLAMMATION	20170737-003_SP180526_INFI.csv	Pass	1.39444	8.72057	20170737	0
C-17	150	OID00472	P15692	VEGFA	0	Olink INFLAMMATION	20170737-003_SP180526_INFI.csv	Pass	1.39444	9.84971	20170737	0
C-196	151	OID00472	P15692	VEGFA	0	Olink INFLAMMATION	20170737-003_SP180526_INFI.csv	Pass	1.39444	9.01856	20170737	0
C-91	152	OID00472	P15692	VEGFA	0	Olink INFLAMMATION	20170737-003_SP180526_INFI.csv	Pass	1.39444	9.61008	20170737	0
C-188	153	OID00472	P15692	VEGFA	0	Olink INFLAMMATION	20170737-003_SP180526_INFI.csv	Pass	1.39444	8.55636	20170737	0
C-186	154	OID00472	P15692	VEGFA	0	Olink INFLAMMATION	20170737-003_SP180526_INFI.csv	Pass	1.39444	8.91899	20170737	0
C-34	155	OID00472	P15692	VEGFA	0	Olink INFLAMMATION	20170737-003_SP180526_INFI.csv	Pass	1.39444	8.82797	20170737	0
C-85	156	OID00472	P15692	VEGFA	0	Olink INFLAMMATION	20170737-003_SP180526_INFI.csv	Pass	1.39444	9.2968	20170737	0
C-22	157	OID00472	P15692	VEGFA	0	Olink INFLAMMATION	20170737-003_SP180526_INFI.csv	Pass	1.39444	8.80897	20170737	0
C-28	158	OID00472	P15692	VEGFA	0	Olink INFLAMMATION	20170737-003_SP180526_INFI.csv	Pass	1.39444	9.12782	20170737	0
C-125	159	OID00472	P15692	VEGFA	0	Olink INFLAMMATION	20170737-003_SP180526_INFI.csv	Pass	1.39444	9.1862	20170737	0
C-132	160	OID00472	P15692	VEGFA	0	Olink INFLAMMATION	20170737-003_SP180526_INFI.csv	Pass	1.39444	9.30681	20170737	0
C-27	161	OID00472	P15692	VEGFA	0	Olink INFLAMMATION	20170737-003_SP180526_INFI.csv	Pass	1.39444	7.95999	20170737	0
C-11	162	OID00472	P15692	VEGFA	0	Olink INFLAMMATION	20170737-003_SP180526_INFI.csv	Pass	1.39444	8.26201	20170737	0
C-209	163	OID00472	P15692	VEGFA	0	Olink INFLAMMATION	20170737-003_SP180526_INFI.csv	Pass	1.39444	8.45472	20170737	0
C-213	1	OID05124	P01732	CD8A	0.00985222	Olink INFLAMMATION	20170737-001_SP180525_INFI.csv	Pass	0.85526	2.24688	20170737	0
C-171	2	OID05124	P01732	CD8A	0.00985222	Olink INFLAMMATION	20170737-001_SP180525_INFI.csv	Pass	0.85526	3.23897	20170737	0
C-19	3	OID05124	P01732	CD8A	0.00985222	Olink INFLAMMATION	20170737-001_SP180525_INFI.csv	Pass	0.85526	2.17819	20170737	0
C-121	4	OID05124	P01732	CD8A	0.00985222	Olink INFLAMMATION	20170737-001_SP180525_INFI.csv	Pass	0.85526	2.85239	20170737	0
C-112	5	OID05124	P01732	CD8A	0.00985222	Olink INFLAMMATION	20170737-001_SP180525_INFI.csv	Pass	0.85526	2.67123	20170737	0
C-137	6	OID05124	P01732	CD8A	0.00985222	Olink INFLAMMATION	20170737-001_SP180525_INFI.csv	Pass	0.85526	2.78148	20170737	0
C-25	7	OID05124	P01732	CD8A	0.00985222	Olink INFLAMMATION	20170737-001_SP180525_INFI.csv	Pass	0.85526	2.50818	20170737	0
C-52	8	OID05124	P01732	CD8A	0.00985222	Olink INFLAMMATION	20170737-001_SP180525_INFI.csv	Pass	0.85526	2.26701	20170737	0
C-109	9	OID05124	P01732	CD8A	0.00985222	Olink INFLAMMATION	20170737-001_SP180525_INFI.csv	Pass	0.85526	2.3414	20170737	0
C-41	10	OID05124	P01732	CD8A	0.00985222	Olink INFLAMMATION	20170737-001_SP180525_INFI.csv	Pass	0.85526	2.57917	20170737	0
C-32	11	OID05124	P01732	CD8A	0.00985222	Olink INFLAMMATION	20170737-001_SP180525_INFI.csv	Pass	0.85526	0.52414	20170737	0
CONTROL_SAMPLE_AS 1	12	OID05124	P01732	CD8A	0.00985222	Olink INFLAMMATION	20170737-001_SP180525_INFI.csv	Pass	0.85526	10.065	20170737	0
C-152	13	OID05124	P01732	CD8A	0.00985222	Olink INFLAMMATION	20170737-001_SP180525_INFI.csv	Pass	0.85526	4.50753	20170737	0
C-59	14	OID05124	P01732	CD8A	0.00985222	Olink INFLAMMATION	20170737-001_SP180525_INFI.csv	Pass	0.85526	2.04295	20170737	0
C-146	15	OID05124	P01732	CD8A	0.00985222	Olink INFLAMMATION	20170737-001_SP180525_INFI.csv	Pass	0.85526	2.29488	20170737	0
C-114	16	OID05124	P01732	CD8A	0.00985222	Olink INFLAMMATION	20170737-001_SP180525_INFI.csv	Pass	0.85526	3.64889	20170737	0
C-86	17	OID05124	P01732	CD8A	0.00985222	Olink INFLAMMATION	20170737-001_SP180525_INFI.csv	Pass	0.85526	3.02993	20170737	0
C-6	18	OID05124	P01732	CD8A	0.00985222	Olink INFLAMMATION	20170737-001_SP180525_INFI.csv	Warning	0.85526	2.34449	20170737	0
C-100	19	OID05124	P01732	CD8A	0.00985222	Olink INFLAMMATION	20170737-001_SP180525_INFI.csv	Pass	0.85526	2.66439	20170737	0
C-104	20	OID05124	P01732	CD8A	0.00985222	Olink INFLAMMATION	20170737-001_SP180525_INFI.csv	Pass	0.85526	3.39289	20170737	0
C-206	21	OID05124	P01732	CD8A	0.00985222	Olink INFLAMMATION	20170737-001_SP180525_INFI.csv	Pass	0.85526	3.59542	20170737	0
C-92	22	OID05124	P01732	CD8A	0.00985222	Olink INFLAMMATION	20170737-001_SP180525_INFI.csv	Pass	0.85526	2.35013	20170737	0
C-73	23	OID05124	P01732	CD8A	0.00985222	Olink INFLAMMATION	20170737-001_SP180525_INFI.csv	Pass	0.85526	3.82656	20170737	0
CONTROL_SAMPLE_AS 2	24	OID05124	P01732	CD8A	0.00985222	Olink INFLAMMATION	20170737-001_SP180525_INFI.csv	Pass	0.85526	9.87296	20170737	0
C-36	25	OID05124	P01732	CD8A	0.00985222	Olink INFLAMMATION	20170737-001_SP180525_INFI.csv	Pass	0.85526	2.06361	20170737	0
C-97	26	OID05124	P01732	CD8A	0.00985222	Olink INFLAMMATION	20170737-001_SP180525_INFI.csv	Pass	0.85526	2.15531	20170737	0
C-20	27	OID05124	P01732	CD8A	0.00985222	Olink INFLAMMATION	20170737-001_SP180525_INFI.csv	Pass	0.85526	2.21057	20170737	0
C-127	28	OID05124	P01732	CD8A	0.00985222	Olink INFLAMMATION	20170737-001_SP180525_INFI.csv	Pass	0.85526	2.00979	20170737	0
C-99	29	OID05124	P01732	CD8A	0.00985222	Olink INFLAMMATION	20170737-001_SP180525_INFI.csv	Pass	0.85526	1.90245	20170737	0
C-43	30	OID05124	P01732	CD8A	0.00985222	Olink INFLAMMATION	20170737-001_SP180525_INFI.csv	Pass	0.85526	2.52885	20170737	0
C-177	31	OID05124	P01732	CD8A	0.00985222	Olink INFLAMMATION	20170737-001_SP180525_INFI.csv	Warning	0.85526	2.58348	20170737	0
C-175	32	OID05124	P01732	CD8A	0.00985222	Olink INFLAMMATION	20170737-001_SP180525_INFI.csv	Pass	0.85526	2.19282	20170737	0
C-88	33	OID05124	P01732	CD8A	0.00985222	Olink INFLAMMATION	20170737-001_SP180525_INFI.csv	Pass	0.85526	1.99386	20170737	0
C-124	34	OID05124	P01732	CD8A	0.00985222	Olink INFLAMMATION	20170737-001_SP180525_INFI.csv	Pass	0.85526	1.93857	20170737	0
C-71	35	OID05124	P01732	CD8A	0.00985222	Olink INFLAMMATION	20170737-001_SP180525_INFI.csv	Pass	0.85526	0.82831	20170737	0
C-26	36	OID05124	P01732	CD8A	0.00985222	Olink INFLAMMATION	20170737-001_SP180525_INFI.csv	Pass	0.85526	2.73967	20170737	0
C-37	37	OID05124	P01732	CD8A	0.00985222	Olink INFLAMMATION	20170737-001_SP180525_INFI.csv	Pass	0.85526	2.35204	20170737	0
C-113	38	OID05124	P01732	CD8A	0.00985222	Olink INFLAMMATION	20170737-001_SP180525_INFI.csv	Pass	0.85526	3.13015	20170737	0
C-227	39	OID05124	P01732	CD8A	0.00985222	Olink INFLAMMATION	20170737-001_SP180525_INFI.csv	Pass	0.85526	3.77597	20170737	0
C-214	40	OID05124	P01732	CD8A	0.00985222	Olink INFLAMMATION	20170737-001_SP180525_INFI.csv	Pass	0.85526	4.68843	20170737	0
C-51	41	OID05124	P01732	CD8A	0.00985222	Olink INFLAMMATION	20170737-001_SP180525_INFI.csv	Pass	0.85526	2.0987	20170737	0
C-145	42	OID05124	P01732	CD8A	0.00985222	Olink INFLAMMATION	20170737-001_SP180525_INFI.csv	Pass	0.85526	1.98865	20170737	0
C-189	43	OID05124	P01732	CD8A	0.00985222	Olink INFLAMMATION	20170737-001_SP180525_INFI.csv	Pass	0.85526	4.61406	20170737	0
C-66	44	OID05124	P01732	CD8A	0.00985222	Olink INFLAMMATION	20170737-001_SP180525_INFI.csv	Pass	0.85526	1.32651	20170737	0
C-63	45	OID05124	P01732	CD8A	0.00985222	Olink INFLAMMATION	20170737-001_SP180525_INFI.csv	Pass	0.85526	2.81414	20170737	0
C-170	46	OID05124	P01732	CD8A	0.00985222	Olink INFLAMMATION	20170737-001_SP180525_INFI.csv	Pass	0.85526	4.66424	20170737	0
LN 2887	47	OID05124	P01732	CD8A	0.00985222	Olink INFLAMMATION	20170737-001_SP180525_INFI.csv	Pass	0.85526	3.31209	20170737	0
C-167	48	OID05124	P01732	CD8A	0.00985222	Olink INFLAMMATION	20170737-001_SP180525_INFI.csv	Pass	0.85526	2.64656	20170737	0
C-195	49	OID05124	P01732	CD8A	0.00985222	Olink INFLAMMATION	20170737-001_SP180525_INFI.csv	Pass	0.85526	2.78609	20170737	0
C-10	50	OID05124	P01732	CD8A	0.00985222	Olink INFLAMMATION	20170737-001_SP180525_INFI.csv	Pass	0.85526	1.63741	20170737	0
C-158	51	OID05124	P01732	CD8A	0.00985222	Olink INFLAMMATION	20170737-001_SP180525_INFI.csv	Pass	0.85526	2.38766	20170737	0
C-64	52	OID05124	P01732	CD8A	0.00985222	Olink INFLAMMATION	20170737-001_SP180525_INFI.csv	Pass	0.85526	2.00092	20170737	0
C-128	53	OID05124	P01732	CD8A	0.00985222	Olink INFLAMMATION	20170737-001_SP180525_INFI.csv	Pass	0.85526	2.44	20170737	0
C-50	54	OID05124	P01732	CD8A	0.00985222	Olink INFLAMMATION	20170737-001_SP180525_INFI.csv	Pass	0.85526	3.70566	20170737	0
C-75	55	OID05124	P01732	CD8A	0.00985222	Olink INFLAMMATION	20170737-001_SP180525_INFI.csv	Pass	0.85526	2.59065	20170737	0
C-115	56	OID05124	P01732	CD8A	0.00985222	Olink INFLAMMATION	20170737-001_SP180525_INFI.csv	Pass	0.85526	2.53408	20170737	0
C-77	57	OID05124	P01732	CD8A	0.00985222	Olink INFLAMMATION	20170737-001_SP180525_INFI.csv	Pass	0.85526	4.12611	20170737	0
C-78	58	OID05124	P01732	CD8A	0.00985222	Olink INFLAMMATION	20170737-001_SP180525_INFI.csv	Pass	0.85526	2.61909	20170737	0
C-208	59	OID05124	P01732	CD8A	0.00985222	Olink INFLAMMATION	20170737-001_SP180525_INFI.csv	Pass	0.85526	3.11979	20170737	0
C-79	60	OID05124	P01732	CD8A	0.00985222	Olink INFLAMMATION	20170737-001_SP180525_INFI.csv	Pass	0.85526	2.02685	20170737	0
C-57	61	OID05124	P01732	CD8A	0.00985222	Olink INFLAMMATION	20170737-001_SP180525_INFI.csv	Pass	0.85526	2.59134	20170737	0
C-74	62	OID05124	P01732	CD8A	0.00985222	Olink INFLAMMATION	20170737-001_SP180525_INFI.csv	Pass	0.85526	1.42894	20170737	0
C-105	63	OID05124	P01732	CD8A	0.00985222	Olink INFLAMMATION	20170737-001_SP180525_INFI.csv	Pass	0.85526	3.25274	20170737	0
C-87	64	OID05124	P01732	CD8A	0.00985222	Olink INFLAMMATION	20170737-001_SP180525_INFI.csv	Pass	0.85526	2.26456	20170737	0
C-207	65	OID05124	P01732	CD8A	0.00985222	Olink INFLAMMATION	20170737-001_SP180525_INFI.csv	Pass	0.85526	3.24449	20170737	0
C-67	66	OID05124	P01732	CD8A	0.00985222	Olink INFLAMMATION	20170737-001_SP180525_INFI.csv	Pass	0.85526	1.94235	20170737	0
C-235	67	OID05124	P01732	CD8A	0.00985222	Olink INFLAMMATION	20170737-001_SP180525_INFI.csv	Pass	0.85526	4.4905	20170737	0
C-61	68	OID05124	P01732	CD8A	0.00985222	Olink INFLAMMATION	20170737-001_SP180525_INFI.csv	Pass	0.85526	4.23423	20170737	0
C-46	69	OID05124	P01732	CD8A	0.00985222	Olink INFLAMMATION	20170737-001_SP180525_INFI.csv	Pass	0.85526	2.26492	20170737	0
C-200	70	OID05124	P01732	CD8A	0.00985222	Olink INFLAMMATION	20170737-001_SP180525_INFI.csv	Pass	0.85526	3.46774	20170737	0
C-38	71	OID05124	P01732	CD8A	0.00985222	Olink INFLAMMATION	20170737-001_SP180525_INFI.csv	Pass	0.85526	1.87455	20170737	0
C-216	72	OID05124	P01732	CD8A	0.00985222	Olink INFLAMMATION	20170737-001_SP180525_INFI.csv	Pass	0.85526	4.18913	20170737	0
C-133	73	OID05124	P01732	CD8A	0.00985222	Olink INFLAMMATION	20170737-001_SP180525_INFI.csv	Pass	0.85526	2.0108	20170737	0
C-149	74	OID05124	P01732	CD8A	0.00985222	Olink INFLAMMATION	20170737-001_SP180525_INFI.csv	Pass	0.85526	3.12185	20170737	0
C-185	75	OID05124	P01732	CD8A	0.00985222	Olink INFLAMMATION	20170737-001_SP180525_INFI.csv	Pass	0.85526	2.1617	20170737	0
C-191	76	OID05124	P01732	CD8A	0.00985222	Olink INFLAMMATION	20170737-001_SP180525_INFI.csv	Pass	0.85526	2.07708	20170737	0
C-72	77	OID05124	P01732	CD8A	0.00985222	Olink INFLAMMATION	20170737-001_SP180525_INFI.csv	Pass	0.85526	1.73439	20170737	0
C-54	78	OID05124	P01732	CD8A	0.00985222	Olink INFLAMMATION	20170737-001_SP180525_INFI.csv	Pass	0.85526	1.95658	20170737	0
C-29	79	OID05124	P01732	CD8A	0.00985222	Olink INFLAMMATION	20170737-001_SP180525_INFI.csv	Pass	0.85526	2.53568	20170737	0
C-108	80	OID05124	P01732	CD8A	0.00985222	Olink INFLAMMATION	20170737-001_SP180525_INFI.csv	Pass	0.85526	1.90116	20170737	0
C-198	81	OID05124	P01732	CD8A	0.00985222	Olink INFLAMMATION	20170737-001_SP180525_INFI.csv	Pass	0.85526	3.42774	20170737	0
C-223	82	OID05124	P01732	CD8A	0.00985222	Olink INFLAMMATION	20170737-001_SP180525_INFI.csv	Pass	0.85526	3.10893	20170737	0
C-120	83	OID05124	P01732	CD8A	0.00985222	Olink INFLAMMATION	20170737-001_SP180525_INFI.csv	Pass	0.85526	2.03137	20170737	0
C-107	84	OID05124	P01732	CD8A	0.00985222	Olink INFLAMMATION	20170737-001_SP180525_INFI.csv	Pass	0.85526	2.35986	20170737	0
C-204	85	OID05124	P01732	CD8A	0.00985222	Olink INFLAMMATION	20170737-001_SP180525_INFI.csv	Pass	0.85526	3.79248	20170737	0
C-55	86	OID05124	P01732	CD8A	0.00985222	Olink INFLAMMATION	20170737-001_SP180525_INFI.csv	Pass	0.85526	1.74573	20170737	0
C-4	87	OID05124	P01732	CD8A	0.00985222	Olink INFLAMMATION	20170737-001_SP180525_INFI.csv	Pass	0.85526	2.69113	20170737	0
C-21	88	OID05124	P01732	CD8A	0.00985222	Olink INFLAMMATION	20170737-001_SP180525_INFI.csv	Pass	0.85526	1.78779	20170737	0
C-13	89	OID05124	P01732	CD8A	0.00985222	Olink INFLAMMATION	20170737-001_SP180525_INFI.csv	Pass	0.85526	2.19988	20170737	0
C-101	90	OID05124	P01732	CD8A	0.00985222	Olink INFLAMMATION	20170737-001_SP180525_INFI.csv	Pass	0.85526	2.54897	20170737	0
C-156	91	OID05124	P01732	CD8A	0.00985222	Olink INFLAMMATION	20170737-003_SP180526_INFI.csv	Pass	0.85526	3.27886	20170737	0
C-184	92	OID05124	P01732	CD8A	0.00985222	Olink INFLAMMATION	20170737-003_SP180526_INFI.csv	Pass	0.85526	2.68227	20170737	0
C-2	93	OID05124	P01732	CD8A	0.00985222	Olink INFLAMMATION	20170737-003_SP180526_INFI.csv	Warning	0.85526	4.10268	20170737	0
C-163	94	OID05124	P01732	CD8A	0.00985222	Olink INFLAMMATION	20170737-003_SP180526_INFI.csv	Pass	0.85526	3.00443	20170737	0
C-16	95	OID05124	P01732	CD8A	0.00985222	Olink INFLAMMATION	20170737-003_SP180526_INFI.csv	Pass	0.85526	2.06219	20170737	0
C-1	96	OID05124	P01732	CD8A	0.00985222	Olink INFLAMMATION	20170737-003_SP180526_INFI.csv	Pass	0.85526	1.80984	20170737	0
C-150	97	OID05124	P01732	CD8A	0.00985222	Olink INFLAMMATION	20170737-003_SP180526_INFI.csv	Pass	0.85526	1.8002	20170737	0
C-160	98	OID05124	P01732	CD8A	0.00985222	Olink INFLAMMATION	20170737-003_SP180526_INFI.csv	Pass	0.85526	1.92006	20170737	0
C-65	99	OID05124	P01732	CD8A	0.00985222	Olink INFLAMMATION	20170737-003_SP180526_INFI.csv	Pass	0.85526	2.39103	20170737	0
CONTROL_SAMPLE_AS 1	100	OID05124	P01732	CD8A	0.00985222	Olink INFLAMMATION	20170737-003_SP180526_INFI.csv	Pass	0.85526	9.96261	20170737	0
C-131	101	OID05124	P01732	CD8A	0.00985222	Olink INFLAMMATION	20170737-003_SP180526_INFI.csv	Pass	0.85526	2.42953	20170737	0
C-23	102	OID05124	P01732	CD8A	0.00985222	Olink INFLAMMATION	20170737-003_SP180526_INFI.csv	Pass	0.85526	2.82189	20170737	0
C-190	103	OID05124	P01732	CD8A	0.00985222	Olink INFLAMMATION	20170737-003_SP180526_INFI.csv	Pass	0.85526	4.52473	20170737	0
C-96	104	OID05124	P01732	CD8A	0.00985222	Olink INFLAMMATION	20170737-003_SP180526_INFI.csv	Pass	0.85526	1.86179	20170737	0
C-15	105	OID05124	P01732	CD8A	0.00985222	Olink INFLAMMATION	20170737-003_SP180526_INFI.csv	Pass	0.85526	1.26575	20170737	0
C-81	106	OID05124	P01732	CD8A	0.00985222	Olink INFLAMMATION	20170737-003_SP180526_INFI.csv	Pass	0.85526	1.91188	20170737	0
C-76	107	OID05124	P01732	CD8A	0.00985222	Olink INFLAMMATION	20170737-003_SP180526_INFI.csv	Warning	0.85526	1.47498	20170737	0
C-165	108	OID05124	P01732	CD8A	0.00985222	Olink INFLAMMATION	20170737-003_SP180526_INFI.csv	Pass	0.85526	2.89277	20170737	0
C-82	109	OID05124	P01732	CD8A	0.00985222	Olink INFLAMMATION	20170737-003_SP180526_INFI.csv	Pass	0.85526	2.47342	20170737	0
CONTROL_SAMPLE_AS 2	110	OID05124	P01732	CD8A	0.00985222	Olink INFLAMMATION	20170737-003_SP180526_INFI.csv	Pass	0.85526	9.74647	20170737	0
C-118	111	OID05124	P01732	CD8A	0.00985222	Olink INFLAMMATION	20170737-003_SP180526_INFI.csv	Pass	0.85526	2.20074	20170737	0
C-45	112	OID05124	P01732	CD8A	0.00985222	Olink INFLAMMATION	20170737-003_SP180526_INFI.csv	Pass	0.85526	1.7863	20170737	0
C-12	113	OID05124	P01732	CD8A	0.00985222	Olink INFLAMMATION	20170737-003_SP180526_INFI.csv	Pass	0.85526	4.80174	20170737	0
C-199	114	OID05124	P01732	CD8A	0.00985222	Olink INFLAMMATION	20170737-003_SP180526_INFI.csv	Pass	0.85526	3.75511	20170737	0
C-123	115	OID05124	P01732	CD8A	0.00985222	Olink INFLAMMATION	20170737-003_SP180526_INFI.csv	Pass	0.85526	3.24802	20170737	0
C-201	116	OID05124	P01732	CD8A	0.00985222	Olink INFLAMMATION	20170737-003_SP180526_INFI.csv	Pass	0.85526	2.60618	20170737	0
C-106	117	OID05124	P01732	CD8A	0.00985222	Olink INFLAMMATION	20170737-003_SP180526_INFI.csv	Pass	0.85526	2.41453	20170737	0
C-139	118	OID05124	P01732	CD8A	0.00985222	Olink INFLAMMATION	20170737-003_SP180526_INFI.csv	Pass	0.85526	1.43807	20170737	0
C-95	119	OID05124	P01732	CD8A	0.00985222	Olink INFLAMMATION	20170737-003_SP180526_INFI.csv	Pass	0.85526	1.70352	20170737	0
C-48	120	OID05124	P01732	CD8A	0.00985222	Olink INFLAMMATION	20170737-003_SP180526_INFI.csv	Pass	0.85526	2.42101	20170737	0
C-58	121	OID05124	P01732	CD8A	0.00985222	Olink INFLAMMATION	20170737-003_SP180526_INFI.csv	Pass	0.85526	1.90921	20170737	0
C-103	122	OID05124	P01732	CD8A	0.00985222	Olink INFLAMMATION	20170737-003_SP180526_INFI.csv	Pass	0.85526	2.95632	20170737	0
C-40	123	OID05124	P01732	CD8A	0.00985222	Olink INFLAMMATION	20170737-003_SP180526_INFI.csv	Pass	0.85526	1.26451	20170737	0
C-68	124	OID05124	P01732	CD8A	0.00985222	Olink INFLAMMATION	20170737-003_SP180526_INFI.csv	Pass	0.85526	1.88112	20170737	0
C-119	125	OID05124	P01732	CD8A	0.00985222	Olink INFLAMMATION	20170737-003_SP180526_INFI.csv	Pass	0.85526	2.87794	20170737	0
C-122	126	OID05124	P01732	CD8A	0.00985222	Olink INFLAMMATION	20170737-003_SP180526_INFI.csv	Pass	0.85526	2.97135	20170737	0
C-14	127	OID05124	P01732	CD8A	0.00985222	Olink INFLAMMATION	20170737-003_SP180526_INFI.csv	Pass	0.85526	2.12771	20170737	0
C-180	128	OID05124	P01732	CD8A	0.00985222	Olink INFLAMMATION	20170737-003_SP180526_INFI.csv	Pass	0.85526	3.71129	20170737	0
C-155	129	OID05124	P01732	CD8A	0.00985222	Olink INFLAMMATION	20170737-003_SP180526_INFI.csv	Pass	0.85526	3.24389	20170737	0
C-62	130	OID05124	P01732	CD8A	0.00985222	Olink INFLAMMATION	20170737-003_SP180526_INFI.csv	Pass	0.85526	2.07524	20170737	0
C-49	131	OID05124	P01732	CD8A	0.00985222	Olink INFLAMMATION	20170737-003_SP180526_INFI.csv	Pass	0.85526	5.43927	20170737	0
C-44	132	OID05124	P01732	CD8A	0.00985222	Olink INFLAMMATION	20170737-003_SP180526_INFI.csv	Pass	0.85526	1.69338	20170737	0
C-18	133	OID05124	P01732	CD8A	0.00985222	Olink INFLAMMATION	20170737-003_SP180526_INFI.csv	Pass	0.85526	3.17018	20170737	0
C-39	134	OID05124	P01732	CD8A	0.00985222	Olink INFLAMMATION	20170737-003_SP180526_INFI.csv	Pass	0.85526	2.51707	20170737	0
C-24	135	OID05124	P01732	CD8A	0.00985222	Olink INFLAMMATION	20170737-003_SP180526_INFI.csv	Pass	0.85526	1.99228	20170737	0
C-138	136	OID05124	P01732	CD8A	0.00985222	Olink INFLAMMATION	20170737-003_SP180526_INFI.csv	Pass	0.85526	3.37334	20170737	0
C-135	137	OID05124	P01732	CD8A	0.00985222	Olink INFLAMMATION	20170737-003_SP180526_INFI.csv	Pass	0.85526	2.50033	20170737	0
C-202	138	OID05124	P01732	CD8A	0.00985222	Olink INFLAMMATION	20170737-003_SP180526_INFI.csv	Pass	0.85526	2.67761	20170737	0
C-60	139	OID05124	P01732	CD8A	0.00985222	Olink INFLAMMATION	20170737-003_SP180526_INFI.csv	Pass	0.85526	2.55271	20170737	0
C-90	140	OID05124	P01732	CD8A	0.00985222	Olink INFLAMMATION	20170737-003_SP180526_INFI.csv	Pass	0.85526	3.38353	20170737	0
C-168	141	OID05124	P01732	CD8A	0.00985222	Olink INFLAMMATION	20170737-003_SP180526_INFI.csv	Pass	0.85526	2.53146	20170737	0
C-111	142	OID05124	P01732	CD8A	0.00985222	Olink INFLAMMATION	20170737-003_SP180526_INFI.csv	Pass	0.85526	2.91996	20170737	0
C-172	143	OID05124	P01732	CD8A	0.00985222	Olink INFLAMMATION	20170737-003_SP180526_INFI.csv	Pass	0.85526	3.0219	20170737	0
C-157	144	OID05124	P01732	CD8A	0.00985222	Olink INFLAMMATION	20170737-003_SP180526_INFI.csv	Pass	0.85526	2.95053	20170737	0
C-219	145	OID05124	P01732	CD8A	0.00985222	Olink INFLAMMATION	20170737-003_SP180526_INFI.csv	Pass	0.85526	3.89283	20170737	0
C-3	146	OID05124	P01732	CD8A	0.00985222	Olink INFLAMMATION	20170737-003_SP180526_INFI.csv	Pass	0.85526	1.53202	20170737	0
C-169	147	OID05124	P01732	CD8A	0.00985222	Olink INFLAMMATION	20170737-003_SP180526_INFI.csv	Pass	0.85526	4.46543	20170737	0
C-110	148	OID05124	P01732	CD8A	0.00985222	Olink INFLAMMATION	20170737-003_SP180526_INFI.csv	Pass	0.85526	2.68484	20170737	0
C-187	149	OID05124	P01732	CD8A	0.00985222	Olink INFLAMMATION	20170737-003_SP180526_INFI.csv	Pass	0.85526	4.26105	20170737	0
C-17	150	OID05124	P01732	CD8A	0.00985222	Olink INFLAMMATION	20170737-003_SP180526_INFI.csv	Pass	0.85526	1.57347	20170737	0
C-196	151	OID05124	P01732	CD8A	0.00985222	Olink INFLAMMATION	20170737-003_SP180526_INFI.csv	Pass	0.85526	2.42957	20170737	0
C-91	152	OID05124	P01732	CD8A	0.00985222	Olink INFLAMMATION	20170737-003_SP180526_INFI.csv	Pass	0.85526	3.94202	20170737	0
C-188	153	OID05124	P01732	CD8A	0.00985222	Olink INFLAMMATION	20170737-003_SP180526_INFI.csv	Pass	0.85526	3.22613	20170737	0
C-186	154	OID05124	P01732	CD8A	0.00985222	Olink INFLAMMATION	20170737-003_SP180526_INFI.csv	Pass	0.85526	3.99179	20170737	0
C-34	155	OID05124	P01732	CD8A	0.00985222	Olink INFLAMMATION	20170737-003_SP180526_INFI.csv	Pass	0.85526	1.94106	20170737	0
C-85	156	OID05124	P01732	CD8A	0.00985222	Olink INFLAMMATION	20170737-003_SP180526_INFI.csv	Pass	0.85526	2.28193	20170737	0
C-22	157	OID05124	P01732	CD8A	0.00985222	Olink INFLAMMATION	20170737-003_SP180526_INFI.csv	Pass	0.85526	1.75044	20170737	0
C-28	158	OID05124	P01732	CD8A	0.00985222	Olink INFLAMMATION	20170737-003_SP180526_INFI.csv	Pass	0.85526	2.61113	20170737	0
C-125	159	OID05124	P01732	CD8A	0.00985222	Olink INFLAMMATION	20170737-003_SP180526_INFI.csv	Pass	0.85526	2.31934	20170737	0
C-132	160	OID05124	P01732	CD8A	0.00985222	Olink INFLAMMATION	20170737-003_SP180526_INFI.csv	Pass	0.85526	2.46812	20170737	0
C-27	161	OID05124	P01732	CD8A	0.00985222	Olink INFLAMMATION	20170737-003_SP180526_INFI.csv	Pass	0.85526	1.95952	20170737	0
C-11	162	OID05124	P01732	CD8A	0.00985222	Olink INFLAMMATION	20170737-003_SP180526_INFI.csv	Pass	0.85526	1.54941	20170737	0
C-209	163	OID05124	P01732	CD8A	0.00985222	Olink INFLAMMATION	20170737-003_SP180526_INFI.csv	Pass	0.85526	2.9075	20170737	0
C-213	1	OID00474	P80098	MCP-3	0.852217	Olink INFLAMMATION	20170737-001_SP180525_INFI.csv	Pass	0.76406	0.06006	20170737	0
C-171	2	OID00474	P80098	MCP-3	0.852217	Olink INFLAMMATION	20170737-001_SP180525_INFI.csv	Pass	0.76406	-0.3367	20170737	0
C-19	3	OID00474	P80098	MCP-3	0.852217	Olink INFLAMMATION	20170737-001_SP180525_INFI.csv	Pass	0.76406	-0.22163	20170737	0
C-121	4	OID00474	P80098	MCP-3	0.852217	Olink INFLAMMATION	20170737-001_SP180525_INFI.csv	Pass	0.76406	0.171	20170737	0
C-112	5	OID00474	P80098	MCP-3	0.852217	Olink INFLAMMATION	20170737-001_SP180525_INFI.csv	Pass	0.76406	0.02675	20170737	0
C-137	6	OID00474	P80098	MCP-3	0.852217	Olink INFLAMMATION	20170737-001_SP180525_INFI.csv	Pass	0.76406	0.25887	20170737	0
C-25	7	OID00474	P80098	MCP-3	0.852217	Olink INFLAMMATION	20170737-001_SP180525_INFI.csv	Pass	0.76406	0.10223	20170737	0
C-52	8	OID00474	P80098	MCP-3	0.852217	Olink INFLAMMATION	20170737-001_SP180525_INFI.csv	Pass	0.76406	-0.11646	20170737	0
C-109	9	OID00474	P80098	MCP-3	0.852217	Olink INFLAMMATION	20170737-001_SP180525_INFI.csv	Pass	0.76406	0.20531	20170737	0
C-41	10	OID00474	P80098	MCP-3	0.852217	Olink INFLAMMATION	20170737-001_SP180525_INFI.csv	Pass	0.76406	-0.21974	20170737	0
C-32	11	OID00474	P80098	MCP-3	0.852217	Olink INFLAMMATION	20170737-001_SP180525_INFI.csv	Pass	0.76406	-0.44698	20170737	0
CONTROL_SAMPLE_AS 1	12	OID00474	P80098	MCP-3	0.852217	Olink INFLAMMATION	20170737-001_SP180525_INFI.csv	Pass	0.76406	1.35929	20170737	0
C-152	13	OID00474	P80098	MCP-3	0.852217	Olink INFLAMMATION	20170737-001_SP180525_INFI.csv	Pass	0.76406	-0.22695	20170737	0
C-59	14	OID00474	P80098	MCP-3	0.852217	Olink INFLAMMATION	20170737-001_SP180525_INFI.csv	Pass	0.76406	0.02853	20170737	0
C-146	15	OID00474	P80098	MCP-3	0.852217	Olink INFLAMMATION	20170737-001_SP180525_INFI.csv	Pass	0.76406	0.11568	20170737	0
C-114	16	OID00474	P80098	MCP-3	0.852217	Olink INFLAMMATION	20170737-001_SP180525_INFI.csv	Pass	0.76406	-0.04878	20170737	0
C-86	17	OID00474	P80098	MCP-3	0.852217	Olink INFLAMMATION	20170737-001_SP180525_INFI.csv	Pass	0.76406	0.02594	20170737	0
C-6	18	OID00474	P80098	MCP-3	0.852217	Olink INFLAMMATION	20170737-001_SP180525_INFI.csv	Warning	0.76406	0.35465	20170737	0
C-100	19	OID00474	P80098	MCP-3	0.852217	Olink INFLAMMATION	20170737-001_SP180525_INFI.csv	Pass	0.76406	0.03773	20170737	0
C-104	20	OID00474	P80098	MCP-3	0.852217	Olink INFLAMMATION	20170737-001_SP180525_INFI.csv	Pass	0.76406	-0.37984	20170737	0
C-206	21	OID00474	P80098	MCP-3	0.852217	Olink INFLAMMATION	20170737-001_SP180525_INFI.csv	Pass	0.76406	0.01957	20170737	0
C-92	22	OID00474	P80098	MCP-3	0.852217	Olink INFLAMMATION	20170737-001_SP180525_INFI.csv	Pass	0.76406	0.07348	20170737	0
C-73	23	OID00474	P80098	MCP-3	0.852217	Olink INFLAMMATION	20170737-001_SP180525_INFI.csv	Pass	0.76406	-0.02255	20170737	0
CONTROL_SAMPLE_AS 2	24	OID00474	P80098	MCP-3	0.852217	Olink INFLAMMATION	20170737-001_SP180525_INFI.csv	Pass	0.76406	1.22983	20170737	0
C-36	25	OID00474	P80098	MCP-3	0.852217	Olink INFLAMMATION	20170737-001_SP180525_INFI.csv	Pass	0.76406	-0.32758	20170737	0
C-97	26	OID00474	P80098	MCP-3	0.852217	Olink INFLAMMATION	20170737-001_SP180525_INFI.csv	Pass	0.76406	0.1483	20170737	0
C-20	27	OID00474	P80098	MCP-3	0.852217	Olink INFLAMMATION	20170737-001_SP180525_INFI.csv	Pass	0.76406	-0.43142	20170737	0
C-127	28	OID00474	P80098	MCP-3	0.852217	Olink INFLAMMATION	20170737-001_SP180525_INFI.csv	Pass	0.76406	-0.21597	20170737	0
C-99	29	OID00474	P80098	MCP-3	0.852217	Olink INFLAMMATION	20170737-001_SP180525_INFI.csv	Pass	0.76406	-0.08242	20170737	0
C-43	30	OID00474	P80098	MCP-3	0.852217	Olink INFLAMMATION	20170737-001_SP180525_INFI.csv	Pass	0.76406	0.02436	20170737	0
C-177	31	OID00474	P80098	MCP-3	0.852217	Olink INFLAMMATION	20170737-001_SP180525_INFI.csv	Warning	0.76406	-0.00575	20170737	0
C-175	32	OID00474	P80098	MCP-3	0.852217	Olink INFLAMMATION	20170737-001_SP180525_INFI.csv	Pass	0.76406	-0.28104	20170737	0
C-88	33	OID00474	P80098	MCP-3	0.852217	Olink INFLAMMATION	20170737-001_SP180525_INFI.csv	Pass	0.76406	-0.02565	20170737	0
C-124	34	OID00474	P80098	MCP-3	0.852217	Olink INFLAMMATION	20170737-001_SP180525_INFI.csv	Pass	0.76406	-0.06706	20170737	0
C-71	35	OID00474	P80098	MCP-3	0.852217	Olink INFLAMMATION	20170737-001_SP180525_INFI.csv	Pass	0.76406	-0.15781	20170737	0
C-26	36	OID00474	P80098	MCP-3	0.852217	Olink INFLAMMATION	20170737-001_SP180525_INFI.csv	Pass	0.76406	0.08186	20170737	0
C-37	37	OID00474	P80098	MCP-3	0.852217	Olink INFLAMMATION	20170737-001_SP180525_INFI.csv	Pass	0.76406	0.01008	20170737	0
C-113	38	OID00474	P80098	MCP-3	0.852217	Olink INFLAMMATION	20170737-001_SP180525_INFI.csv	Pass	0.76406	0.31602	20170737	0
C-227	39	OID00474	P80098	MCP-3	0.852217	Olink INFLAMMATION	20170737-001_SP180525_INFI.csv	Pass	0.76406	-0.24268	20170737	0
C-214	40	OID00474	P80098	MCP-3	0.852217	Olink INFLAMMATION	20170737-001_SP180525_INFI.csv	Pass	0.76406	0.01915	20170737	0
C-51	41	OID00474	P80098	MCP-3	0.852217	Olink INFLAMMATION	20170737-001_SP180525_INFI.csv	Pass	0.76406	-0.45888	20170737	0
C-145	42	OID00474	P80098	MCP-3	0.852217	Olink INFLAMMATION	20170737-001_SP180525_INFI.csv	Pass	0.76406	0.15021	20170737	0
C-189	43	OID00474	P80098	MCP-3	0.852217	Olink INFLAMMATION	20170737-001_SP180525_INFI.csv	Pass	0.76406	0.43081	20170737	0
C-66	44	OID00474	P80098	MCP-3	0.852217	Olink INFLAMMATION	20170737-001_SP180525_INFI.csv	Pass	0.76406	0.12497	20170737	0
C-63	45	OID00474	P80098	MCP-3	0.852217	Olink INFLAMMATION	20170737-001_SP180525_INFI.csv	Pass	0.76406	0.23953	20170737	0
C-170	46	OID00474	P80098	MCP-3	0.852217	Olink INFLAMMATION	20170737-001_SP180525_INFI.csv	Pass	0.76406	0.0686	20170737	0
LN 2887	47	OID00474	P80098	MCP-3	0.852217	Olink INFLAMMATION	20170737-001_SP180525_INFI.csv	Pass	0.76406	0.58573	20170737	0
C-167	48	OID00474	P80098	MCP-3	0.852217	Olink INFLAMMATION	20170737-001_SP180525_INFI.csv	Pass	0.76406	0.30055	20170737	0
C-195	49	OID00474	P80098	MCP-3	0.852217	Olink INFLAMMATION	20170737-001_SP180525_INFI.csv	Pass	0.76406	-0.3187	20170737	0
C-10	50	OID00474	P80098	MCP-3	0.852217	Olink INFLAMMATION	20170737-001_SP180525_INFI.csv	Pass	0.76406	0.0011	20170737	0
C-158	51	OID00474	P80098	MCP-3	0.852217	Olink INFLAMMATION	20170737-001_SP180525_INFI.csv	Pass	0.76406	1.4584	20170737	0
C-64	52	OID00474	P80098	MCP-3	0.852217	Olink INFLAMMATION	20170737-001_SP180525_INFI.csv	Pass	0.76406	-0.42074	20170737	0
C-128	53	OID00474	P80098	MCP-3	0.852217	Olink INFLAMMATION	20170737-001_SP180525_INFI.csv	Pass	0.76406	-0.33504	20170737	0
C-50	54	OID00474	P80098	MCP-3	0.852217	Olink INFLAMMATION	20170737-001_SP180525_INFI.csv	Pass	0.76406	0.41184	20170737	0
C-75	55	OID00474	P80098	MCP-3	0.852217	Olink INFLAMMATION	20170737-001_SP180525_INFI.csv	Pass	0.76406	0.0426	20170737	0
C-115	56	OID00474	P80098	MCP-3	0.852217	Olink INFLAMMATION	20170737-001_SP180525_INFI.csv	Pass	0.76406	0.55026	20170737	0
C-77	57	OID00474	P80098	MCP-3	0.852217	Olink INFLAMMATION	20170737-001_SP180525_INFI.csv	Pass	0.76406	0.16468	20170737	0
C-78	58	OID00474	P80098	MCP-3	0.852217	Olink INFLAMMATION	20170737-001_SP180525_INFI.csv	Pass	0.76406	0.28493	20170737	0
C-208	59	OID00474	P80098	MCP-3	0.852217	Olink INFLAMMATION	20170737-001_SP180525_INFI.csv	Pass	0.76406	-0.20075	20170737	0
C-79	60	OID00474	P80098	MCP-3	0.852217	Olink INFLAMMATION	20170737-001_SP180525_INFI.csv	Pass	0.76406	0.0161	20170737	0
C-57	61	OID00474	P80098	MCP-3	0.852217	Olink INFLAMMATION	20170737-001_SP180525_INFI.csv	Pass	0.76406	-0.14881	20170737	0
C-74	62	OID00474	P80098	MCP-3	0.852217	Olink INFLAMMATION	20170737-001_SP180525_INFI.csv	Pass	0.76406	0.03091	20170737	0
C-105	63	OID00474	P80098	MCP-3	0.852217	Olink INFLAMMATION	20170737-001_SP180525_INFI.csv	Pass	0.76406	-0.07192	20170737	0
C-87	64	OID00474	P80098	MCP-3	0.852217	Olink INFLAMMATION	20170737-001_SP180525_INFI.csv	Pass	0.76406	-0.38801	20170737	0
C-207	65	OID00474	P80098	MCP-3	0.852217	Olink INFLAMMATION	20170737-001_SP180525_INFI.csv	Pass	0.76406	-0.0537	20170737	0
C-67	66	OID00474	P80098	MCP-3	0.852217	Olink INFLAMMATION	20170737-001_SP180525_INFI.csv	Pass	0.76406	0.02342	20170737	0
C-235	67	OID00474	P80098	MCP-3	0.852217	Olink INFLAMMATION	20170737-001_SP180525_INFI.csv	Pass	0.76406	-0.2469	20170737	0
C-61	68	OID00474	P80098	MCP-3	0.852217	Olink INFLAMMATION	20170737-001_SP180525_INFI.csv	Pass	0.76406	0.33163	20170737	0
C-46	69	OID00474	P80098	MCP-3	0.852217	Olink INFLAMMATION	20170737-001_SP180525_INFI.csv	Pass	0.76406	0.36604	20170737	0
C-200	70	OID00474	P80098	MCP-3	0.852217	Olink INFLAMMATION	20170737-001_SP180525_INFI.csv	Pass	0.76406	-0.16315	20170737	0
C-38	71	OID00474	P80098	MCP-3	0.852217	Olink INFLAMMATION	20170737-001_SP180525_INFI.csv	Pass	0.76406	-0.53329	20170737	0
C-216	72	OID00474	P80098	MCP-3	0.852217	Olink INFLAMMATION	20170737-001_SP180525_INFI.csv	Pass	0.76406	0.01481	20170737	0
C-133	73	OID00474	P80098	MCP-3	0.852217	Olink INFLAMMATION	20170737-001_SP180525_INFI.csv	Pass	0.76406	-0.12365	20170737	0
C-149	74	OID00474	P80098	MCP-3	0.852217	Olink INFLAMMATION	20170737-001_SP180525_INFI.csv	Pass	0.76406	0.3476	20170737	0
C-185	75	OID00474	P80098	MCP-3	0.852217	Olink INFLAMMATION	20170737-001_SP180525_INFI.csv	Pass	0.76406	0.1738	20170737	0
C-191	76	OID00474	P80098	MCP-3	0.852217	Olink INFLAMMATION	20170737-001_SP180525_INFI.csv	Pass	0.76406	-0.11972	20170737	0
C-72	77	OID00474	P80098	MCP-3	0.852217	Olink INFLAMMATION	20170737-001_SP180525_INFI.csv	Pass	0.76406	-0.28514	20170737	0
C-54	78	OID00474	P80098	MCP-3	0.852217	Olink INFLAMMATION	20170737-001_SP180525_INFI.csv	Pass	0.76406	-0.23025	20170737	0
C-29	79	OID00474	P80098	MCP-3	0.852217	Olink INFLAMMATION	20170737-001_SP180525_INFI.csv	Pass	0.76406	-0.15353	20170737	0
C-108	80	OID00474	P80098	MCP-3	0.852217	Olink INFLAMMATION	20170737-001_SP180525_INFI.csv	Pass	0.76406	-0.02871	20170737	0
C-198	81	OID00474	P80098	MCP-3	0.852217	Olink INFLAMMATION	20170737-001_SP180525_INFI.csv	Pass	0.76406	-0.29583	20170737	0
C-223	82	OID00474	P80098	MCP-3	0.852217	Olink INFLAMMATION	20170737-001_SP180525_INFI.csv	Pass	0.76406	-0.07792	20170737	0
C-120	83	OID00474	P80098	MCP-3	0.852217	Olink INFLAMMATION	20170737-001_SP180525_INFI.csv	Pass	0.76406	0.05785	20170737	0
C-107	84	OID00474	P80098	MCP-3	0.852217	Olink INFLAMMATION	20170737-001_SP180525_INFI.csv	Pass	0.76406	-0.00363	20170737	0
C-204	85	OID00474	P80098	MCP-3	0.852217	Olink INFLAMMATION	20170737-001_SP180525_INFI.csv	Pass	0.76406	0.12298	20170737	0
C-55	86	OID00474	P80098	MCP-3	0.852217	Olink INFLAMMATION	20170737-001_SP180525_INFI.csv	Pass	0.76406	0.10917	20170737	0
C-4	87	OID00474	P80098	MCP-3	0.852217	Olink INFLAMMATION	20170737-001_SP180525_INFI.csv	Pass	0.76406	0.22313	20170737	0
C-21	88	OID00474	P80098	MCP-3	0.852217	Olink INFLAMMATION	20170737-001_SP180525_INFI.csv	Pass	0.76406	-0.15377	20170737	0
C-13	89	OID00474	P80098	MCP-3	0.852217	Olink INFLAMMATION	20170737-001_SP180525_INFI.csv	Pass	0.76406	0.01902	20170737	0
C-101	90	OID00474	P80098	MCP-3	0.852217	Olink INFLAMMATION	20170737-001_SP180525_INFI.csv	Pass	0.76406	-0.0419	20170737	0
C-156	91	OID00474	P80098	MCP-3	0.852217	Olink INFLAMMATION	20170737-003_SP180526_INFI.csv	Pass	0.76406	0.11529	20170737	0
C-184	92	OID00474	P80098	MCP-3	0.852217	Olink INFLAMMATION	20170737-003_SP180526_INFI.csv	Pass	0.76406	-0.11681	20170737	0
C-2	93	OID00474	P80098	MCP-3	0.852217	Olink INFLAMMATION	20170737-003_SP180526_INFI.csv	Warning	0.76406	-0.12359	20170737	0
C-163	94	OID00474	P80098	MCP-3	0.852217	Olink INFLAMMATION	20170737-003_SP180526_INFI.csv	Pass	0.76406	0.01632	20170737	0
C-16	95	OID00474	P80098	MCP-3	0.852217	Olink INFLAMMATION	20170737-003_SP180526_INFI.csv	Pass	0.76406	0.21981	20170737	0
C-1	96	OID00474	P80098	MCP-3	0.852217	Olink INFLAMMATION	20170737-003_SP180526_INFI.csv	Pass	0.76406	0.2333	20170737	0
C-150	97	OID00474	P80098	MCP-3	0.852217	Olink INFLAMMATION	20170737-003_SP180526_INFI.csv	Pass	0.76406	0.02074	20170737	0
C-160	98	OID00474	P80098	MCP-3	0.852217	Olink INFLAMMATION	20170737-003_SP180526_INFI.csv	Pass	0.76406	-0.06149	20170737	0
C-65	99	OID00474	P80098	MCP-3	0.852217	Olink INFLAMMATION	20170737-003_SP180526_INFI.csv	Pass	0.76406	-0.07255	20170737	0
CONTROL_SAMPLE_AS 1	100	OID00474	P80098	MCP-3	0.852217	Olink INFLAMMATION	20170737-003_SP180526_INFI.csv	Pass	0.76406	1.31797	20170737	0
C-131	101	OID00474	P80098	MCP-3	0.852217	Olink INFLAMMATION	20170737-003_SP180526_INFI.csv	Pass	0.76406	-0.40772	20170737	0
C-23	102	OID00474	P80098	MCP-3	0.852217	Olink INFLAMMATION	20170737-003_SP180526_INFI.csv	Pass	0.76406	-0.34225	20170737	0
C-190	103	OID00474	P80098	MCP-3	0.852217	Olink INFLAMMATION	20170737-003_SP180526_INFI.csv	Pass	0.76406	-0.04979	20170737	0
C-96	104	OID00474	P80098	MCP-3	0.852217	Olink INFLAMMATION	20170737-003_SP180526_INFI.csv	Pass	0.76406	0.21074	20170737	0
C-15	105	OID00474	P80098	MCP-3	0.852217	Olink INFLAMMATION	20170737-003_SP180526_INFI.csv	Pass	0.76406	0.32259	20170737	0
C-81	106	OID00474	P80098	MCP-3	0.852217	Olink INFLAMMATION	20170737-003_SP180526_INFI.csv	Pass	0.76406	-0.03173	20170737	0
C-76	107	OID00474	P80098	MCP-3	0.852217	Olink INFLAMMATION	20170737-003_SP180526_INFI.csv	Warning	0.76406	0.23119	20170737	0
C-165	108	OID00474	P80098	MCP-3	0.852217	Olink INFLAMMATION	20170737-003_SP180526_INFI.csv	Pass	0.76406	-0.10504	20170737	0
C-82	109	OID00474	P80098	MCP-3	0.852217	Olink INFLAMMATION	20170737-003_SP180526_INFI.csv	Pass	0.76406	-0.17874	20170737	0
CONTROL_SAMPLE_AS 2	110	OID00474	P80098	MCP-3	0.852217	Olink INFLAMMATION	20170737-003_SP180526_INFI.csv	Pass	0.76406	1.15081	20170737	0
C-118	111	OID00474	P80098	MCP-3	0.852217	Olink INFLAMMATION	20170737-003_SP180526_INFI.csv	Pass	0.76406	-0.39103	20170737	0
C-45	112	OID00474	P80098	MCP-3	0.852217	Olink INFLAMMATION	20170737-003_SP180526_INFI.csv	Pass	0.76406	-0.21465	20170737	0
C-12	113	OID00474	P80098	MCP-3	0.852217	Olink INFLAMMATION	20170737-003_SP180526_INFI.csv	Pass	0.76406	0.01545	20170737	0
C-199	114	OID00474	P80098	MCP-3	0.852217	Olink INFLAMMATION	20170737-003_SP180526_INFI.csv	Pass	0.76406	0.63694	20170737	0
C-123	115	OID00474	P80098	MCP-3	0.852217	Olink INFLAMMATION	20170737-003_SP180526_INFI.csv	Pass	0.76406	-0.20932	20170737	0
C-201	116	OID00474	P80098	MCP-3	0.852217	Olink INFLAMMATION	20170737-003_SP180526_INFI.csv	Pass	0.76406	0.46409	20170737	0
C-106	117	OID00474	P80098	MCP-3	0.852217	Olink INFLAMMATION	20170737-003_SP180526_INFI.csv	Pass	0.76406	0.25574	20170737	0
C-139	118	OID00474	P80098	MCP-3	0.852217	Olink INFLAMMATION	20170737-003_SP180526_INFI.csv	Pass	0.76406	-0.32357	20170737	0
C-95	119	OID00474	P80098	MCP-3	0.852217	Olink INFLAMMATION	20170737-003_SP180526_INFI.csv	Pass	0.76406	-0.21796	20170737	0
C-48	120	OID00474	P80098	MCP-3	0.852217	Olink INFLAMMATION	20170737-003_SP180526_INFI.csv	Pass	0.76406	-0.25938	20170737	0
C-58	121	OID00474	P80098	MCP-3	0.852217	Olink INFLAMMATION	20170737-003_SP180526_INFI.csv	Pass	0.76406	-0.03422	20170737	0
C-103	122	OID00474	P80098	MCP-3	0.852217	Olink INFLAMMATION	20170737-003_SP180526_INFI.csv	Pass	0.76406	0.03433	20170737	0
C-40	123	OID00474	P80098	MCP-3	0.852217	Olink INFLAMMATION	20170737-003_SP180526_INFI.csv	Pass	0.76406	0.22412	20170737	0
C-68	124	OID00474	P80098	MCP-3	0.852217	Olink INFLAMMATION	20170737-003_SP180526_INFI.csv	Pass	0.76406	-0.31179	20170737	0
C-119	125	OID00474	P80098	MCP-3	0.852217	Olink INFLAMMATION	20170737-003_SP180526_INFI.csv	Pass	0.76406	0.1866	20170737	0
C-122	126	OID00474	P80098	MCP-3	0.852217	Olink INFLAMMATION	20170737-003_SP180526_INFI.csv	Pass	0.76406	0.31781	20170737	0
C-14	127	OID00474	P80098	MCP-3	0.852217	Olink INFLAMMATION	20170737-003_SP180526_INFI.csv	Pass	0.76406	0.00748	20170737	0
C-180	128	OID00474	P80098	MCP-3	0.852217	Olink INFLAMMATION	20170737-003_SP180526_INFI.csv	Pass	0.76406	-0.14373	20170737	0
C-155	129	OID00474	P80098	MCP-3	0.852217	Olink INFLAMMATION	20170737-003_SP180526_INFI.csv	Pass	0.76406	0.14098	20170737	0
C-62	130	OID00474	P80098	MCP-3	0.852217	Olink INFLAMMATION	20170737-003_SP180526_INFI.csv	Pass	0.76406	-0.34222	20170737	0
C-49	131	OID00474	P80098	MCP-3	0.852217	Olink INFLAMMATION	20170737-003_SP180526_INFI.csv	Pass	0.76406	0.31435	20170737	0
C-44	132	OID00474	P80098	MCP-3	0.852217	Olink INFLAMMATION	20170737-003_SP180526_INFI.csv	Pass	0.76406	0.26577	20170737	0
C-18	133	OID00474	P80098	MCP-3	0.852217	Olink INFLAMMATION	20170737-003_SP180526_INFI.csv	Pass	0.76406	0.20253	20170737	0
C-39	134	OID00474	P80098	MCP-3	0.852217	Olink INFLAMMATION	20170737-003_SP180526_INFI.csv	Pass	0.76406	0.0707	20170737	0
C-24	135	OID00474	P80098	MCP-3	0.852217	Olink INFLAMMATION	20170737-003_SP180526_INFI.csv	Pass	0.76406	0.08293	20170737	0
C-138	136	OID00474	P80098	MCP-3	0.852217	Olink INFLAMMATION	20170737-003_SP180526_INFI.csv	Pass	0.76406	0.08656	20170737	0
C-135	137	OID00474	P80098	MCP-3	0.852217	Olink INFLAMMATION	20170737-003_SP180526_INFI.csv	Pass	0.76406	0.04198	20170737	0
C-202	138	OID00474	P80098	MCP-3	0.852217	Olink INFLAMMATION	20170737-003_SP180526_INFI.csv	Pass	0.76406	-0.51605	20170737	0
C-60	139	OID00474	P80098	MCP-3	0.852217	Olink INFLAMMATION	20170737-003_SP180526_INFI.csv	Pass	0.76406	0.07807	20170737	0
C-90	140	OID00474	P80098	MCP-3	0.852217	Olink INFLAMMATION	20170737-003_SP180526_INFI.csv	Pass	0.76406	0.23787	20170737	0
C-168	141	OID00474	P80098	MCP-3	0.852217	Olink INFLAMMATION	20170737-003_SP180526_INFI.csv	Pass	0.76406	0.05463	20170737	0
C-111	142	OID00474	P80098	MCP-3	0.852217	Olink INFLAMMATION	20170737-003_SP180526_INFI.csv	Pass	0.76406	-0.06618	20170737	0
C-172	143	OID00474	P80098	MCP-3	0.852217	Olink INFLAMMATION	20170737-003_SP180526_INFI.csv	Pass	0.76406	-0.11582	20170737	0
C-157	144	OID00474	P80098	MCP-3	0.852217	Olink INFLAMMATION	20170737-003_SP180526_INFI.csv	Pass	0.76406	-0.1153	20170737	0
C-219	145	OID00474	P80098	MCP-3	0.852217	Olink INFLAMMATION	20170737-003_SP180526_INFI.csv	Pass	0.76406	-0.15927	20170737	0
C-3	146	OID00474	P80098	MCP-3	0.852217	Olink INFLAMMATION	20170737-003_SP180526_INFI.csv	Pass	0.76406	-0.20193	20170737	0
C-169	147	OID00474	P80098	MCP-3	0.852217	Olink INFLAMMATION	20170737-003_SP180526_INFI.csv	Pass	0.76406	0.06799	20170737	0
C-110	148	OID00474	P80098	MCP-3	0.852217	Olink INFLAMMATION	20170737-003_SP180526_INFI.csv	Pass	0.76406	-0.0615	20170737	0
C-187	149	OID00474	P80098	MCP-3	0.852217	Olink INFLAMMATION	20170737-003_SP180526_INFI.csv	Pass	0.76406	-0.05799	20170737	0
C-17	150	OID00474	P80098	MCP-3	0.852217	Olink INFLAMMATION	20170737-003_SP180526_INFI.csv	Pass	0.76406	-0.01997	20170737	0
C-196	151	OID00474	P80098	MCP-3	0.852217	Olink INFLAMMATION	20170737-003_SP180526_INFI.csv	Pass	0.76406	0.18438	20170737	0
C-91	152	OID00474	P80098	MCP-3	0.852217	Olink INFLAMMATION	20170737-003_SP180526_INFI.csv	Pass	0.76406	0.36364	20170737	0
C-188	153	OID00474	P80098	MCP-3	0.852217	Olink INFLAMMATION	20170737-003_SP180526_INFI.csv	Pass	0.76406	-0.20662	20170737	0
C-186	154	OID00474	P80098	MCP-3	0.852217	Olink INFLAMMATION	20170737-003_SP180526_INFI.csv	Pass	0.76406	-0.09966	20170737	0
C-34	155	OID00474	P80098	MCP-3	0.852217	Olink INFLAMMATION	20170737-003_SP180526_INFI.csv	Pass	0.76406	-0.11927	20170737	0
C-85	156	OID00474	P80098	MCP-3	0.852217	Olink INFLAMMATION	20170737-003_SP180526_INFI.csv	Pass	0.76406	-0.3025	20170737	0
C-22	157	OID00474	P80098	MCP-3	0.852217	Olink INFLAMMATION	20170737-003_SP180526_INFI.csv	Pass	0.76406	-0.22857	20170737	0
C-28	158	OID00474	P80098	MCP-3	0.852217	Olink INFLAMMATION	20170737-003_SP180526_INFI.csv	Pass	0.76406	-0.29528	20170737	0
C-125	159	OID00474	P80098	MCP-3	0.852217	Olink INFLAMMATION	20170737-003_SP180526_INFI.csv	Pass	0.76406	0.11382	20170737	0
C-132	160	OID00474	P80098	MCP-3	0.852217	Olink INFLAMMATION	20170737-003_SP180526_INFI.csv	Pass	0.76406	0.11766	20170737	0
C-27	161	OID00474	P80098	MCP-3	0.852217	Olink INFLAMMATION	20170737-003_SP180526_INFI.csv	Pass	0.76406	0.07106	20170737	0
C-11	162	OID00474	P80098	MCP-3	0.852217	Olink INFLAMMATION	20170737-003_SP180526_INFI.csv	Pass	0.76406	0.15474	20170737	0
C-209	163	OID00474	P80098	MCP-3	0.852217	Olink INFLAMMATION	20170737-003_SP180526_INFI.csv	Pass	0.76406	-0.22565	20170737	0
C-213	1	OID00475	P39905	GDNF	0.896552	Olink INFLAMMATION	20170737-001_SP180525_INFI.csv	Pass	0.91926	0.84675	20170737	0
C-171	2	OID00475	P39905	GDNF	0.896552	Olink INFLAMMATION	20170737-001_SP180525_INFI.csv	Pass	0.91926	0.52723	20170737	0
C-19	3	OID00475	P39905	GDNF	0.896552	Olink INFLAMMATION	20170737-001_SP180525_INFI.csv	Pass	0.91926	0.33549	20170737	0
C-121	4	OID00475	P39905	GDNF	0.896552	Olink INFLAMMATION	20170737-001_SP180525_INFI.csv	Pass	0.91926	0.3629	20170737	0
C-112	5	OID00475	P39905	GDNF	0.896552	Olink INFLAMMATION	20170737-001_SP180525_INFI.csv	Pass	0.91926	0.54237	20170737	0
C-137	6	OID00475	P39905	GDNF	0.896552	Olink INFLAMMATION	20170737-001_SP180525_INFI.csv	Pass	0.91926	0.84474	20170737	0
C-25	7	OID00475	P39905	GDNF	0.896552	Olink INFLAMMATION	20170737-001_SP180525_INFI.csv	Pass	0.91926	0.58894	20170737	0
C-52	8	OID00475	P39905	GDNF	0.896552	Olink INFLAMMATION	20170737-001_SP180525_INFI.csv	Pass	0.91926	0.66162	20170737	0
C-109	9	OID00475	P39905	GDNF	0.896552	Olink INFLAMMATION	20170737-001_SP180525_INFI.csv	Pass	0.91926	0.53138	20170737	0
C-41	10	OID00475	P39905	GDNF	0.896552	Olink INFLAMMATION	20170737-001_SP180525_INFI.csv	Pass	0.91926	0.87638	20170737	0
C-32	11	OID00475	P39905	GDNF	0.896552	Olink INFLAMMATION	20170737-001_SP180525_INFI.csv	Pass	0.91926	-0.21931	20170737	0
CONTROL_SAMPLE_AS 1	12	OID00475	P39905	GDNF	0.896552	Olink INFLAMMATION	20170737-001_SP180525_INFI.csv	Pass	0.91926	1.98942	20170737	0
C-152	13	OID00475	P39905	GDNF	0.896552	Olink INFLAMMATION	20170737-001_SP180525_INFI.csv	Pass	0.91926	0.90169	20170737	0
C-59	14	OID00475	P39905	GDNF	0.896552	Olink INFLAMMATION	20170737-001_SP180525_INFI.csv	Pass	0.91926	0.38206	20170737	0
C-146	15	OID00475	P39905	GDNF	0.896552	Olink INFLAMMATION	20170737-001_SP180525_INFI.csv	Pass	0.91926	0.12359	20170737	0
C-114	16	OID00475	P39905	GDNF	0.896552	Olink INFLAMMATION	20170737-001_SP180525_INFI.csv	Pass	0.91926	1.20343	20170737	0
C-86	17	OID00475	P39905	GDNF	0.896552	Olink INFLAMMATION	20170737-001_SP180525_INFI.csv	Pass	0.91926	-0.05069	20170737	0
C-6	18	OID00475	P39905	GDNF	0.896552	Olink INFLAMMATION	20170737-001_SP180525_INFI.csv	Warning	0.91926	0.99957	20170737	0
C-100	19	OID00475	P39905	GDNF	0.896552	Olink INFLAMMATION	20170737-001_SP180525_INFI.csv	Pass	0.91926	-0.01713	20170737	0
C-104	20	OID00475	P39905	GDNF	0.896552	Olink INFLAMMATION	20170737-001_SP180525_INFI.csv	Pass	0.91926	0.38475	20170737	0
C-206	21	OID00475	P39905	GDNF	0.896552	Olink INFLAMMATION	20170737-001_SP180525_INFI.csv	Pass	0.91926	0.18662	20170737	0
C-92	22	OID00475	P39905	GDNF	0.896552	Olink INFLAMMATION	20170737-001_SP180525_INFI.csv	Pass	0.91926	0.36324	20170737	0
C-73	23	OID00475	P39905	GDNF	0.896552	Olink INFLAMMATION	20170737-001_SP180525_INFI.csv	Pass	0.91926	0.11579	20170737	0
CONTROL_SAMPLE_AS 2	24	OID00475	P39905	GDNF	0.896552	Olink INFLAMMATION	20170737-001_SP180525_INFI.csv	Pass	0.91926	1.93997	20170737	0
C-36	25	OID00475	P39905	GDNF	0.896552	Olink INFLAMMATION	20170737-001_SP180525_INFI.csv	Pass	0.91926	0.48331	20170737	0
C-97	26	OID00475	P39905	GDNF	0.896552	Olink INFLAMMATION	20170737-001_SP180525_INFI.csv	Pass	0.91926	0.28041	20170737	0
C-20	27	OID00475	P39905	GDNF	0.896552	Olink INFLAMMATION	20170737-001_SP180525_INFI.csv	Pass	0.91926	0.25478	20170737	0
C-127	28	OID00475	P39905	GDNF	0.896552	Olink INFLAMMATION	20170737-001_SP180525_INFI.csv	Pass	0.91926	0.16542	20170737	0
C-99	29	OID00475	P39905	GDNF	0.896552	Olink INFLAMMATION	20170737-001_SP180525_INFI.csv	Pass	0.91926	-0.14446	20170737	0
C-43	30	OID00475	P39905	GDNF	0.896552	Olink INFLAMMATION	20170737-001_SP180525_INFI.csv	Pass	0.91926	0.43735	20170737	0
C-177	31	OID00475	P39905	GDNF	0.896552	Olink INFLAMMATION	20170737-001_SP180525_INFI.csv	Warning	0.91926	0.58895	20170737	0
C-175	32	OID00475	P39905	GDNF	0.896552	Olink INFLAMMATION	20170737-001_SP180525_INFI.csv	Pass	0.91926	0.29176	20170737	0
C-88	33	OID00475	P39905	GDNF	0.896552	Olink INFLAMMATION	20170737-001_SP180525_INFI.csv	Pass	0.91926	-0.08353	20170737	0
C-124	34	OID00475	P39905	GDNF	0.896552	Olink INFLAMMATION	20170737-001_SP180525_INFI.csv	Pass	0.91926	0.6292	20170737	0
C-71	35	OID00475	P39905	GDNF	0.896552	Olink INFLAMMATION	20170737-001_SP180525_INFI.csv	Pass	0.91926	-0.03608	20170737	0
C-26	36	OID00475	P39905	GDNF	0.896552	Olink INFLAMMATION	20170737-001_SP180525_INFI.csv	Pass	0.91926	0.47744	20170737	0
C-37	37	OID00475	P39905	GDNF	0.896552	Olink INFLAMMATION	20170737-001_SP180525_INFI.csv	Pass	0.91926	-0.14267	20170737	0
C-113	38	OID00475	P39905	GDNF	0.896552	Olink INFLAMMATION	20170737-001_SP180525_INFI.csv	Pass	0.91926	0.09276	20170737	0
C-227	39	OID00475	P39905	GDNF	0.896552	Olink INFLAMMATION	20170737-001_SP180525_INFI.csv	Pass	0.91926	0.35516	20170737	0
C-214	40	OID00475	P39905	GDNF	0.896552	Olink INFLAMMATION	20170737-001_SP180525_INFI.csv	Pass	0.91926	0.62043	20170737	0
C-51	41	OID00475	P39905	GDNF	0.896552	Olink INFLAMMATION	20170737-001_SP180525_INFI.csv	Pass	0.91926	-0.16952	20170737	0
C-145	42	OID00475	P39905	GDNF	0.896552	Olink INFLAMMATION	20170737-001_SP180525_INFI.csv	Pass	0.91926	0.56366	20170737	0
C-189	43	OID00475	P39905	GDNF	0.896552	Olink INFLAMMATION	20170737-001_SP180525_INFI.csv	Pass	0.91926	0.56579	20170737	0
C-66	44	OID00475	P39905	GDNF	0.896552	Olink INFLAMMATION	20170737-001_SP180525_INFI.csv	Pass	0.91926	0.00272	20170737	0
C-63	45	OID00475	P39905	GDNF	0.896552	Olink INFLAMMATION	20170737-001_SP180525_INFI.csv	Pass	0.91926	0.5406	20170737	0
C-170	46	OID00475	P39905	GDNF	0.896552	Olink INFLAMMATION	20170737-001_SP180525_INFI.csv	Pass	0.91926	-0.18264	20170737	0
LN 2887	47	OID00475	P39905	GDNF	0.896552	Olink INFLAMMATION	20170737-001_SP180525_INFI.csv	Pass	0.91926	0.20984	20170737	0
C-167	48	OID00475	P39905	GDNF	0.896552	Olink INFLAMMATION	20170737-001_SP180525_INFI.csv	Pass	0.91926	0.11094	20170737	0
C-195	49	OID00475	P39905	GDNF	0.896552	Olink INFLAMMATION	20170737-001_SP180525_INFI.csv	Pass	0.91926	0.26314	20170737	0
C-10	50	OID00475	P39905	GDNF	0.896552	Olink INFLAMMATION	20170737-001_SP180525_INFI.csv	Pass	0.91926	0.37012	20170737	0
C-158	51	OID00475	P39905	GDNF	0.896552	Olink INFLAMMATION	20170737-001_SP180525_INFI.csv	Pass	0.91926	0.97014	20170737	0
C-64	52	OID00475	P39905	GDNF	0.896552	Olink INFLAMMATION	20170737-001_SP180525_INFI.csv	Pass	0.91926	0.579	20170737	0
C-128	53	OID00475	P39905	GDNF	0.896552	Olink INFLAMMATION	20170737-001_SP180525_INFI.csv	Pass	0.91926	0.86799	20170737	0
C-50	54	OID00475	P39905	GDNF	0.896552	Olink INFLAMMATION	20170737-001_SP180525_INFI.csv	Pass	0.91926	0.46808	20170737	0
C-75	55	OID00475	P39905	GDNF	0.896552	Olink INFLAMMATION	20170737-001_SP180525_INFI.csv	Pass	0.91926	0.20199	20170737	0
C-115	56	OID00475	P39905	GDNF	0.896552	Olink INFLAMMATION	20170737-001_SP180525_INFI.csv	Pass	0.91926	0.48016	20170737	0
C-77	57	OID00475	P39905	GDNF	0.896552	Olink INFLAMMATION	20170737-001_SP180525_INFI.csv	Pass	0.91926	0.39786	20170737	0
C-78	58	OID00475	P39905	GDNF	0.896552	Olink INFLAMMATION	20170737-001_SP180525_INFI.csv	Pass	0.91926	0.9991	20170737	0
C-208	59	OID00475	P39905	GDNF	0.896552	Olink INFLAMMATION	20170737-001_SP180525_INFI.csv	Pass	0.91926	0.09997	20170737	0
C-79	60	OID00475	P39905	GDNF	0.896552	Olink INFLAMMATION	20170737-001_SP180525_INFI.csv	Pass	0.91926	0.15461	20170737	0
C-57	61	OID00475	P39905	GDNF	0.896552	Olink INFLAMMATION	20170737-001_SP180525_INFI.csv	Pass	0.91926	0.31681	20170737	0
C-74	62	OID00475	P39905	GDNF	0.896552	Olink INFLAMMATION	20170737-001_SP180525_INFI.csv	Pass	0.91926	0.44317	20170737	0
C-105	63	OID00475	P39905	GDNF	0.896552	Olink INFLAMMATION	20170737-001_SP180525_INFI.csv	Pass	0.91926	0.35857	20170737	0
C-87	64	OID00475	P39905	GDNF	0.896552	Olink INFLAMMATION	20170737-001_SP180525_INFI.csv	Pass	0.91926	0.62344	20170737	0
C-207	65	OID00475	P39905	GDNF	0.896552	Olink INFLAMMATION	20170737-001_SP180525_INFI.csv	Pass	0.91926	0.2854	20170737	0
C-67	66	OID00475	P39905	GDNF	0.896552	Olink INFLAMMATION	20170737-001_SP180525_INFI.csv	Pass	0.91926	0.8948	20170737	0
C-235	67	OID00475	P39905	GDNF	0.896552	Olink INFLAMMATION	20170737-001_SP180525_INFI.csv	Pass	0.91926	-0.07878	20170737	0
C-61	68	OID00475	P39905	GDNF	0.896552	Olink INFLAMMATION	20170737-001_SP180525_INFI.csv	Pass	0.91926	0.17692	20170737	0
C-46	69	OID00475	P39905	GDNF	0.896552	Olink INFLAMMATION	20170737-001_SP180525_INFI.csv	Pass	0.91926	0.55827	20170737	0
C-200	70	OID00475	P39905	GDNF	0.896552	Olink INFLAMMATION	20170737-001_SP180525_INFI.csv	Pass	0.91926	0.23728	20170737	0
C-38	71	OID00475	P39905	GDNF	0.896552	Olink INFLAMMATION	20170737-001_SP180525_INFI.csv	Pass	0.91926	0.5199	20170737	0
C-216	72	OID00475	P39905	GDNF	0.896552	Olink INFLAMMATION	20170737-001_SP180525_INFI.csv	Pass	0.91926	0.17187	20170737	0
C-133	73	OID00475	P39905	GDNF	0.896552	Olink INFLAMMATION	20170737-001_SP180525_INFI.csv	Pass	0.91926	0.11429	20170737	0
C-149	74	OID00475	P39905	GDNF	0.896552	Olink INFLAMMATION	20170737-001_SP180525_INFI.csv	Pass	0.91926	0.7138	20170737	0
C-185	75	OID00475	P39905	GDNF	0.896552	Olink INFLAMMATION	20170737-001_SP180525_INFI.csv	Pass	0.91926	0.74345	20170737	0
C-191	76	OID00475	P39905	GDNF	0.896552	Olink INFLAMMATION	20170737-001_SP180525_INFI.csv	Pass	0.91926	0.48445	20170737	0
C-72	77	OID00475	P39905	GDNF	0.896552	Olink INFLAMMATION	20170737-001_SP180525_INFI.csv	Pass	0.91926	0.45073	20170737	0
C-54	78	OID00475	P39905	GDNF	0.896552	Olink INFLAMMATION	20170737-001_SP180525_INFI.csv	Pass	0.91926	0.47291	20170737	0
C-29	79	OID00475	P39905	GDNF	0.896552	Olink INFLAMMATION	20170737-001_SP180525_INFI.csv	Pass	0.91926	0.24569	20170737	0
C-108	80	OID00475	P39905	GDNF	0.896552	Olink INFLAMMATION	20170737-001_SP180525_INFI.csv	Pass	0.91926	0.78536	20170737	0
C-198	81	OID00475	P39905	GDNF	0.896552	Olink INFLAMMATION	20170737-001_SP180525_INFI.csv	Pass	0.91926	-0.18849	20170737	0
C-223	82	OID00475	P39905	GDNF	0.896552	Olink INFLAMMATION	20170737-001_SP180525_INFI.csv	Pass	0.91926	0.25604	20170737	0
C-120	83	OID00475	P39905	GDNF	0.896552	Olink INFLAMMATION	20170737-001_SP180525_INFI.csv	Pass	0.91926	0.25153	20170737	0
C-107	84	OID00475	P39905	GDNF	0.896552	Olink INFLAMMATION	20170737-001_SP180525_INFI.csv	Pass	0.91926	0.59843	20170737	0
C-204	85	OID00475	P39905	GDNF	0.896552	Olink INFLAMMATION	20170737-001_SP180525_INFI.csv	Pass	0.91926	0.58216	20170737	0
C-55	86	OID00475	P39905	GDNF	0.896552	Olink INFLAMMATION	20170737-001_SP180525_INFI.csv	Pass	0.91926	0.34903	20170737	0
C-4	87	OID00475	P39905	GDNF	0.896552	Olink INFLAMMATION	20170737-001_SP180525_INFI.csv	Pass	0.91926	0.67156	20170737	0
C-21	88	OID00475	P39905	GDNF	0.896552	Olink INFLAMMATION	20170737-001_SP180525_INFI.csv	Pass	0.91926	0.56984	20170737	0
C-13	89	OID00475	P39905	GDNF	0.896552	Olink INFLAMMATION	20170737-001_SP180525_INFI.csv	Pass	0.91926	0.61376	20170737	0
C-101	90	OID00475	P39905	GDNF	0.896552	Olink INFLAMMATION	20170737-001_SP180525_INFI.csv	Pass	0.91926	0.48997	20170737	0
C-156	91	OID00475	P39905	GDNF	0.896552	Olink INFLAMMATION	20170737-003_SP180526_INFI.csv	Pass	0.91926	0.66462	20170737	0
C-184	92	OID00475	P39905	GDNF	0.896552	Olink INFLAMMATION	20170737-003_SP180526_INFI.csv	Pass	0.91926	0.39374	20170737	0
C-2	93	OID00475	P39905	GDNF	0.896552	Olink INFLAMMATION	20170737-003_SP180526_INFI.csv	Warning	0.91926	1.00327	20170737	0
C-163	94	OID00475	P39905	GDNF	0.896552	Olink INFLAMMATION	20170737-003_SP180526_INFI.csv	Pass	0.91926	0.57211	20170737	0
C-16	95	OID00475	P39905	GDNF	0.896552	Olink INFLAMMATION	20170737-003_SP180526_INFI.csv	Pass	0.91926	0.63018	20170737	0
C-1	96	OID00475	P39905	GDNF	0.896552	Olink INFLAMMATION	20170737-003_SP180526_INFI.csv	Pass	0.91926	0.57895	20170737	0
C-150	97	OID00475	P39905	GDNF	0.896552	Olink INFLAMMATION	20170737-003_SP180526_INFI.csv	Pass	0.91926	0.04531	20170737	0
C-160	98	OID00475	P39905	GDNF	0.896552	Olink INFLAMMATION	20170737-003_SP180526_INFI.csv	Pass	0.91926	-0.16162	20170737	0
C-65	99	OID00475	P39905	GDNF	0.896552	Olink INFLAMMATION	20170737-003_SP180526_INFI.csv	Pass	0.91926	0.02962	20170737	0
CONTROL_SAMPLE_AS 1	100	OID00475	P39905	GDNF	0.896552	Olink INFLAMMATION	20170737-003_SP180526_INFI.csv	Pass	0.91926	2.09258	20170737	0
C-131	101	OID00475	P39905	GDNF	0.896552	Olink INFLAMMATION	20170737-003_SP180526_INFI.csv	Pass	0.91926	-0.1605	20170737	0
C-23	102	OID00475	P39905	GDNF	0.896552	Olink INFLAMMATION	20170737-003_SP180526_INFI.csv	Pass	0.91926	0.30996	20170737	0
C-190	103	OID00475	P39905	GDNF	0.896552	Olink INFLAMMATION	20170737-003_SP180526_INFI.csv	Pass	0.91926	-0.01143	20170737	0
C-96	104	OID00475	P39905	GDNF	0.896552	Olink INFLAMMATION	20170737-003_SP180526_INFI.csv	Pass	0.91926	0.27627	20170737	0
C-15	105	OID00475	P39905	GDNF	0.896552	Olink INFLAMMATION	20170737-003_SP180526_INFI.csv	Pass	0.91926	0.27116	20170737	0
C-81	106	OID00475	P39905	GDNF	0.896552	Olink INFLAMMATION	20170737-003_SP180526_INFI.csv	Pass	0.91926	0.64123	20170737	0
C-76	107	OID00475	P39905	GDNF	0.896552	Olink INFLAMMATION	20170737-003_SP180526_INFI.csv	Warning	0.91926	0.74055	20170737	0
C-165	108	OID00475	P39905	GDNF	0.896552	Olink INFLAMMATION	20170737-003_SP180526_INFI.csv	Pass	0.91926	0.45375	20170737	0
C-82	109	OID00475	P39905	GDNF	0.896552	Olink INFLAMMATION	20170737-003_SP180526_INFI.csv	Pass	0.91926	0.17686	20170737	0
CONTROL_SAMPLE_AS 2	110	OID00475	P39905	GDNF	0.896552	Olink INFLAMMATION	20170737-003_SP180526_INFI.csv	Pass	0.91926	1.90119	20170737	0
C-118	111	OID00475	P39905	GDNF	0.896552	Olink INFLAMMATION	20170737-003_SP180526_INFI.csv	Pass	0.91926	0.17451	20170737	0
C-45	112	OID00475	P39905	GDNF	0.896552	Olink INFLAMMATION	20170737-003_SP180526_INFI.csv	Pass	0.91926	0.33738	20170737	0
C-12	113	OID00475	P39905	GDNF	0.896552	Olink INFLAMMATION	20170737-003_SP180526_INFI.csv	Pass	0.91926	0.18959	20170737	0
C-199	114	OID00475	P39905	GDNF	0.896552	Olink INFLAMMATION	20170737-003_SP180526_INFI.csv	Pass	0.91926	0.24113	20170737	0
C-123	115	OID00475	P39905	GDNF	0.896552	Olink INFLAMMATION	20170737-003_SP180526_INFI.csv	Pass	0.91926	0.62581	20170737	0
C-201	116	OID00475	P39905	GDNF	0.896552	Olink INFLAMMATION	20170737-003_SP180526_INFI.csv	Pass	0.91926	0.42209	20170737	0
C-106	117	OID00475	P39905	GDNF	0.896552	Olink INFLAMMATION	20170737-003_SP180526_INFI.csv	Pass	0.91926	0.69481	20170737	0
C-139	118	OID00475	P39905	GDNF	0.896552	Olink INFLAMMATION	20170737-003_SP180526_INFI.csv	Pass	0.91926	0.26189	20170737	0
C-95	119	OID00475	P39905	GDNF	0.896552	Olink INFLAMMATION	20170737-003_SP180526_INFI.csv	Pass	0.91926	0.36163	20170737	0
C-48	120	OID00475	P39905	GDNF	0.896552	Olink INFLAMMATION	20170737-003_SP180526_INFI.csv	Pass	0.91926	0.20618	20170737	0
C-58	121	OID00475	P39905	GDNF	0.896552	Olink INFLAMMATION	20170737-003_SP180526_INFI.csv	Pass	0.91926	0.26943	20170737	0
C-103	122	OID00475	P39905	GDNF	0.896552	Olink INFLAMMATION	20170737-003_SP180526_INFI.csv	Pass	0.91926	0.62905	20170737	0
C-40	123	OID00475	P39905	GDNF	0.896552	Olink INFLAMMATION	20170737-003_SP180526_INFI.csv	Pass	0.91926	0.19534	20170737	0
C-68	124	OID00475	P39905	GDNF	0.896552	Olink INFLAMMATION	20170737-003_SP180526_INFI.csv	Pass	0.91926	0.81168	20170737	0
C-119	125	OID00475	P39905	GDNF	0.896552	Olink INFLAMMATION	20170737-003_SP180526_INFI.csv	Pass	0.91926	0.66731	20170737	0
C-122	126	OID00475	P39905	GDNF	0.896552	Olink INFLAMMATION	20170737-003_SP180526_INFI.csv	Pass	0.91926	1.02599	20170737	0
C-14	127	OID00475	P39905	GDNF	0.896552	Olink INFLAMMATION	20170737-003_SP180526_INFI.csv	Pass	0.91926	0.36733	20170737	0
C-180	128	OID00475	P39905	GDNF	0.896552	Olink INFLAMMATION	20170737-003_SP180526_INFI.csv	Pass	0.91926	0.23581	20170737	0
C-155	129	OID00475	P39905	GDNF	0.896552	Olink INFLAMMATION	20170737-003_SP180526_INFI.csv	Pass	0.91926	0.27849	20170737	0
C-62	130	OID00475	P39905	GDNF	0.896552	Olink INFLAMMATION	20170737-003_SP180526_INFI.csv	Pass	0.91926	0.12554	20170737	0
C-49	131	OID00475	P39905	GDNF	0.896552	Olink INFLAMMATION	20170737-003_SP180526_INFI.csv	Pass	0.91926	-0.11421	20170737	0
C-44	132	OID00475	P39905	GDNF	0.896552	Olink INFLAMMATION	20170737-003_SP180526_INFI.csv	Pass	0.91926	0.3652	20170737	0
C-18	133	OID00475	P39905	GDNF	0.896552	Olink INFLAMMATION	20170737-003_SP180526_INFI.csv	Pass	0.91926	1.00245	20170737	0
C-39	134	OID00475	P39905	GDNF	0.896552	Olink INFLAMMATION	20170737-003_SP180526_INFI.csv	Pass	0.91926	0.73244	20170737	0
C-24	135	OID00475	P39905	GDNF	0.896552	Olink INFLAMMATION	20170737-003_SP180526_INFI.csv	Pass	0.91926	0.41624	20170737	0
C-138	136	OID00475	P39905	GDNF	0.896552	Olink INFLAMMATION	20170737-003_SP180526_INFI.csv	Pass	0.91926	0.56189	20170737	0
C-135	137	OID00475	P39905	GDNF	0.896552	Olink INFLAMMATION	20170737-003_SP180526_INFI.csv	Pass	0.91926	-0.27535	20170737	0
C-202	138	OID00475	P39905	GDNF	0.896552	Olink INFLAMMATION	20170737-003_SP180526_INFI.csv	Pass	0.91926	0.28468	20170737	0
C-60	139	OID00475	P39905	GDNF	0.896552	Olink INFLAMMATION	20170737-003_SP180526_INFI.csv	Pass	0.91926	0.45629	20170737	0
C-90	140	OID00475	P39905	GDNF	0.896552	Olink INFLAMMATION	20170737-003_SP180526_INFI.csv	Pass	0.91926	0.25801	20170737	0
C-168	141	OID00475	P39905	GDNF	0.896552	Olink INFLAMMATION	20170737-003_SP180526_INFI.csv	Pass	0.91926	0.35053	20170737	0
C-111	142	OID00475	P39905	GDNF	0.896552	Olink INFLAMMATION	20170737-003_SP180526_INFI.csv	Pass	0.91926	0.63119	20170737	0
C-172	143	OID00475	P39905	GDNF	0.896552	Olink INFLAMMATION	20170737-003_SP180526_INFI.csv	Pass	0.91926	0.68426	20170737	0
C-157	144	OID00475	P39905	GDNF	0.896552	Olink INFLAMMATION	20170737-003_SP180526_INFI.csv	Pass	0.91926	0.85892	20170737	0
C-219	145	OID00475	P39905	GDNF	0.896552	Olink INFLAMMATION	20170737-003_SP180526_INFI.csv	Pass	0.91926	0.76333	20170737	0
C-3	146	OID00475	P39905	GDNF	0.896552	Olink INFLAMMATION	20170737-003_SP180526_INFI.csv	Pass	0.91926	0.54224	20170737	0
C-169	147	OID00475	P39905	GDNF	0.896552	Olink INFLAMMATION	20170737-003_SP180526_INFI.csv	Pass	0.91926	0.79038	20170737	0
C-110	148	OID00475	P39905	GDNF	0.896552	Olink INFLAMMATION	20170737-003_SP180526_INFI.csv	Pass	0.91926	0.58319	20170737	0
C-187	149	OID00475	P39905	GDNF	0.896552	Olink INFLAMMATION	20170737-003_SP180526_INFI.csv	Pass	0.91926	0.19339	20170737	0
C-17	150	OID00475	P39905	GDNF	0.896552	Olink INFLAMMATION	20170737-003_SP180526_INFI.csv	Pass	0.91926	0.39436	20170737	0
C-196	151	OID00475	P39905	GDNF	0.896552	Olink INFLAMMATION	20170737-003_SP180526_INFI.csv	Pass	0.91926	0.73736	20170737	0
C-91	152	OID00475	P39905	GDNF	0.896552	Olink INFLAMMATION	20170737-003_SP180526_INFI.csv	Pass	0.91926	0.98269	20170737	0
C-188	153	OID00475	P39905	GDNF	0.896552	Olink INFLAMMATION	20170737-003_SP180526_INFI.csv	Pass	0.91926	0.22977	20170737	0
C-186	154	OID00475	P39905	GDNF	0.896552	Olink INFLAMMATION	20170737-003_SP180526_INFI.csv	Pass	0.91926	0.53161	20170737	0
C-34	155	OID00475	P39905	GDNF	0.896552	Olink INFLAMMATION	20170737-003_SP180526_INFI.csv	Pass	0.91926	0.41761	20170737	0
C-85	156	OID00475	P39905	GDNF	0.896552	Olink INFLAMMATION	20170737-003_SP180526_INFI.csv	Pass	0.91926	0.21705	20170737	0
C-22	157	OID00475	P39905	GDNF	0.896552	Olink INFLAMMATION	20170737-003_SP180526_INFI.csv	Pass	0.91926	0.50986	20170737	0
C-28	158	OID00475	P39905	GDNF	0.896552	Olink INFLAMMATION	20170737-003_SP180526_INFI.csv	Pass	0.91926	0.46246	20170737	0
C-125	159	OID00475	P39905	GDNF	0.896552	Olink INFLAMMATION	20170737-003_SP180526_INFI.csv	Pass	0.91926	0.60775	20170737	0
C-132	160	OID00475	P39905	GDNF	0.896552	Olink INFLAMMATION	20170737-003_SP180526_INFI.csv	Pass	0.91926	0.56319	20170737	0
C-27	161	OID00475	P39905	GDNF	0.896552	Olink INFLAMMATION	20170737-003_SP180526_INFI.csv	Pass	0.91926	0.28437	20170737	0
C-11	162	OID00475	P39905	GDNF	0.896552	Olink INFLAMMATION	20170737-003_SP180526_INFI.csv	Pass	0.91926	0.32132	20170737	0
C-209	163	OID00475	P39905	GDNF	0.896552	Olink INFLAMMATION	20170737-003_SP180526_INFI.csv	Pass	0.91926	0.76291	20170737	0
C-213	1	OID00476	Q9H5V8	CDCP1	0	Olink INFLAMMATION	20170737-001_SP180525_INFI.csv	Pass	0.14695	2.0805	20170737	0
C-171	2	OID00476	Q9H5V8	CDCP1	0	Olink INFLAMMATION	20170737-001_SP180525_INFI.csv	Pass	0.14695	4.58525	20170737	0
C-19	3	OID00476	Q9H5V8	CDCP1	0	Olink INFLAMMATION	20170737-001_SP180525_INFI.csv	Pass	0.14695	3.52112	20170737	0
C-121	4	OID00476	Q9H5V8	CDCP1	0	Olink INFLAMMATION	20170737-001_SP180525_INFI.csv	Pass	0.14695	3.27505	20170737	0
C-112	5	OID00476	Q9H5V8	CDCP1	0	Olink INFLAMMATION	20170737-001_SP180525_INFI.csv	Pass	0.14695	4.33897	20170737	0
C-137	6	OID00476	Q9H5V8	CDCP1	0	Olink INFLAMMATION	20170737-001_SP180525_INFI.csv	Pass	0.14695	4.09019	20170737	0
C-25	7	OID00476	Q9H5V8	CDCP1	0	Olink INFLAMMATION	20170737-001_SP180525_INFI.csv	Pass	0.14695	3.99709	20170737	0
C-52	8	OID00476	Q9H5V8	CDCP1	0	Olink INFLAMMATION	20170737-001_SP180525_INFI.csv	Pass	0.14695	3.73664	20170737	0
C-109	9	OID00476	Q9H5V8	CDCP1	0	Olink INFLAMMATION	20170737-001_SP180525_INFI.csv	Pass	0.14695	3.90373	20170737	0
C-41	10	OID00476	Q9H5V8	CDCP1	0	Olink INFLAMMATION	20170737-001_SP180525_INFI.csv	Pass	0.14695	4.76379	20170737	0
C-32	11	OID00476	Q9H5V8	CDCP1	0	Olink INFLAMMATION	20170737-001_SP180525_INFI.csv	Pass	0.14695	1.3972	20170737	0
CONTROL_SAMPLE_AS 1	12	OID00476	Q9H5V8	CDCP1	0	Olink INFLAMMATION	20170737-001_SP180525_INFI.csv	Pass	0.14695	3.38594	20170737	0
C-152	13	OID00476	Q9H5V8	CDCP1	0	Olink INFLAMMATION	20170737-001_SP180525_INFI.csv	Pass	0.14695	4.58747	20170737	0
C-59	14	OID00476	Q9H5V8	CDCP1	0	Olink INFLAMMATION	20170737-001_SP180525_INFI.csv	Pass	0.14695	3.14927	20170737	0
C-146	15	OID00476	Q9H5V8	CDCP1	0	Olink INFLAMMATION	20170737-001_SP180525_INFI.csv	Pass	0.14695	3.88242	20170737	0
C-114	16	OID00476	Q9H5V8	CDCP1	0	Olink INFLAMMATION	20170737-001_SP180525_INFI.csv	Pass	0.14695	6.04168	20170737	0
C-86	17	OID00476	Q9H5V8	CDCP1	0	Olink INFLAMMATION	20170737-001_SP180525_INFI.csv	Pass	0.14695	4.2165	20170737	0
C-6	18	OID00476	Q9H5V8	CDCP1	0	Olink INFLAMMATION	20170737-001_SP180525_INFI.csv	Warning	0.14695	4.73038	20170737	0
C-100	19	OID00476	Q9H5V8	CDCP1	0	Olink INFLAMMATION	20170737-001_SP180525_INFI.csv	Pass	0.14695	2.75877	20170737	0
C-104	20	OID00476	Q9H5V8	CDCP1	0	Olink INFLAMMATION	20170737-001_SP180525_INFI.csv	Pass	0.14695	5.0438	20170737	0
C-206	21	OID00476	Q9H5V8	CDCP1	0	Olink INFLAMMATION	20170737-001_SP180525_INFI.csv	Pass	0.14695	4.10518	20170737	0
C-92	22	OID00476	Q9H5V8	CDCP1	0	Olink INFLAMMATION	20170737-001_SP180525_INFI.csv	Pass	0.14695	3.61631	20170737	0
C-73	23	OID00476	Q9H5V8	CDCP1	0	Olink INFLAMMATION	20170737-001_SP180525_INFI.csv	Pass	0.14695	3.87572	20170737	0
CONTROL_SAMPLE_AS 2	24	OID00476	Q9H5V8	CDCP1	0	Olink INFLAMMATION	20170737-001_SP180525_INFI.csv	Pass	0.14695	3.3098	20170737	0
C-36	25	OID00476	Q9H5V8	CDCP1	0	Olink INFLAMMATION	20170737-001_SP180525_INFI.csv	Pass	0.14695	4.35019	20170737	0
C-97	26	OID00476	Q9H5V8	CDCP1	0	Olink INFLAMMATION	20170737-001_SP180525_INFI.csv	Pass	0.14695	3.51174	20170737	0
C-20	27	OID00476	Q9H5V8	CDCP1	0	Olink INFLAMMATION	20170737-001_SP180525_INFI.csv	Pass	0.14695	3.99164	20170737	0
C-127	28	OID00476	Q9H5V8	CDCP1	0	Olink INFLAMMATION	20170737-001_SP180525_INFI.csv	Pass	0.14695	3.0364	20170737	0
C-99	29	OID00476	Q9H5V8	CDCP1	0	Olink INFLAMMATION	20170737-001_SP180525_INFI.csv	Pass	0.14695	3.39796	20170737	0
C-43	30	OID00476	Q9H5V8	CDCP1	0	Olink INFLAMMATION	20170737-001_SP180525_INFI.csv	Pass	0.14695	4.10711	20170737	0
C-177	31	OID00476	Q9H5V8	CDCP1	0	Olink INFLAMMATION	20170737-001_SP180525_INFI.csv	Warning	0.14695	3.83693	20170737	0
C-175	32	OID00476	Q9H5V8	CDCP1	0	Olink INFLAMMATION	20170737-001_SP180525_INFI.csv	Pass	0.14695	4.16478	20170737	0
C-88	33	OID00476	Q9H5V8	CDCP1	0	Olink INFLAMMATION	20170737-001_SP180525_INFI.csv	Pass	0.14695	3.5882	20170737	0
C-124	34	OID00476	Q9H5V8	CDCP1	0	Olink INFLAMMATION	20170737-001_SP180525_INFI.csv	Pass	0.14695	3.45792	20170737	0
C-71	35	OID00476	Q9H5V8	CDCP1	0	Olink INFLAMMATION	20170737-001_SP180525_INFI.csv	Pass	0.14695	1.89137	20170737	0
C-26	36	OID00476	Q9H5V8	CDCP1	0	Olink INFLAMMATION	20170737-001_SP180525_INFI.csv	Pass	0.14695	4.23262	20170737	0
C-37	37	OID00476	Q9H5V8	CDCP1	0	Olink INFLAMMATION	20170737-001_SP180525_INFI.csv	Pass	0.14695	3.86199	20170737	0
C-113	38	OID00476	Q9H5V8	CDCP1	0	Olink INFLAMMATION	20170737-001_SP180525_INFI.csv	Pass	0.14695	4.31321	20170737	0
C-227	39	OID00476	Q9H5V8	CDCP1	0	Olink INFLAMMATION	20170737-001_SP180525_INFI.csv	Pass	0.14695	3.98429	20170737	0
C-214	40	OID00476	Q9H5V8	CDCP1	0	Olink INFLAMMATION	20170737-001_SP180525_INFI.csv	Pass	0.14695	5.37632	20170737	0
C-51	41	OID00476	Q9H5V8	CDCP1	0	Olink INFLAMMATION	20170737-001_SP180525_INFI.csv	Pass	0.14695	4.8236	20170737	0
C-145	42	OID00476	Q9H5V8	CDCP1	0	Olink INFLAMMATION	20170737-001_SP180525_INFI.csv	Pass	0.14695	3.72558	20170737	0
C-189	43	OID00476	Q9H5V8	CDCP1	0	Olink INFLAMMATION	20170737-001_SP180525_INFI.csv	Pass	0.14695	4.8357	20170737	0
C-66	44	OID00476	Q9H5V8	CDCP1	0	Olink INFLAMMATION	20170737-001_SP180525_INFI.csv	Pass	0.14695	3.26079	20170737	0
C-63	45	OID00476	Q9H5V8	CDCP1	0	Olink INFLAMMATION	20170737-001_SP180525_INFI.csv	Pass	0.14695	2.52731	20170737	0
C-170	46	OID00476	Q9H5V8	CDCP1	0	Olink INFLAMMATION	20170737-001_SP180525_INFI.csv	Pass	0.14695	5.01635	20170737	0
LN 2887	47	OID00476	Q9H5V8	CDCP1	0	Olink INFLAMMATION	20170737-001_SP180525_INFI.csv	Pass	0.14695	3.02281	20170737	0
C-167	48	OID00476	Q9H5V8	CDCP1	0	Olink INFLAMMATION	20170737-001_SP180525_INFI.csv	Pass	0.14695	3.70756	20170737	0
C-195	49	OID00476	Q9H5V8	CDCP1	0	Olink INFLAMMATION	20170737-001_SP180525_INFI.csv	Pass	0.14695	3.73731	20170737	0
C-10	50	OID00476	Q9H5V8	CDCP1	0	Olink INFLAMMATION	20170737-001_SP180525_INFI.csv	Pass	0.14695	2.34598	20170737	0
C-158	51	OID00476	Q9H5V8	CDCP1	0	Olink INFLAMMATION	20170737-001_SP180525_INFI.csv	Pass	0.14695	4.78753	20170737	0
C-64	52	OID00476	Q9H5V8	CDCP1	0	Olink INFLAMMATION	20170737-001_SP180525_INFI.csv	Pass	0.14695	3.42252	20170737	0
C-128	53	OID00476	Q9H5V8	CDCP1	0	Olink INFLAMMATION	20170737-001_SP180525_INFI.csv	Pass	0.14695	4.60546	20170737	0
C-50	54	OID00476	Q9H5V8	CDCP1	0	Olink INFLAMMATION	20170737-001_SP180525_INFI.csv	Pass	0.14695	4.48745	20170737	0
C-75	55	OID00476	Q9H5V8	CDCP1	0	Olink INFLAMMATION	20170737-001_SP180525_INFI.csv	Pass	0.14695	4.32517	20170737	0
C-115	56	OID00476	Q9H5V8	CDCP1	0	Olink INFLAMMATION	20170737-001_SP180525_INFI.csv	Pass	0.14695	5.07324	20170737	0
C-77	57	OID00476	Q9H5V8	CDCP1	0	Olink INFLAMMATION	20170737-001_SP180525_INFI.csv	Pass	0.14695	4.43021	20170737	0
C-78	58	OID00476	Q9H5V8	CDCP1	0	Olink INFLAMMATION	20170737-001_SP180525_INFI.csv	Pass	0.14695	3.52845	20170737	0
C-208	59	OID00476	Q9H5V8	CDCP1	0	Olink INFLAMMATION	20170737-001_SP180525_INFI.csv	Pass	0.14695	4.2657	20170737	0
C-79	60	OID00476	Q9H5V8	CDCP1	0	Olink INFLAMMATION	20170737-001_SP180525_INFI.csv	Pass	0.14695	3.70624	20170737	0
C-57	61	OID00476	Q9H5V8	CDCP1	0	Olink INFLAMMATION	20170737-001_SP180525_INFI.csv	Pass	0.14695	3.52251	20170737	0
C-74	62	OID00476	Q9H5V8	CDCP1	0	Olink INFLAMMATION	20170737-001_SP180525_INFI.csv	Pass	0.14695	3.80813	20170737	0
C-105	63	OID00476	Q9H5V8	CDCP1	0	Olink INFLAMMATION	20170737-001_SP180525_INFI.csv	Pass	0.14695	3.91116	20170737	0
C-87	64	OID00476	Q9H5V8	CDCP1	0	Olink INFLAMMATION	20170737-001_SP180525_INFI.csv	Pass	0.14695	3.55565	20170737	0
C-207	65	OID00476	Q9H5V8	CDCP1	0	Olink INFLAMMATION	20170737-001_SP180525_INFI.csv	Pass	0.14695	2.47107	20170737	0
C-67	66	OID00476	Q9H5V8	CDCP1	0	Olink INFLAMMATION	20170737-001_SP180525_INFI.csv	Pass	0.14695	4.08462	20170737	0
C-235	67	OID00476	Q9H5V8	CDCP1	0	Olink INFLAMMATION	20170737-001_SP180525_INFI.csv	Pass	0.14695	4.33072	20170737	0
C-61	68	OID00476	Q9H5V8	CDCP1	0	Olink INFLAMMATION	20170737-001_SP180525_INFI.csv	Pass	0.14695	3.58909	20170737	0
C-46	69	OID00476	Q9H5V8	CDCP1	0	Olink INFLAMMATION	20170737-001_SP180525_INFI.csv	Pass	0.14695	4.2334	20170737	0
C-200	70	OID00476	Q9H5V8	CDCP1	0	Olink INFLAMMATION	20170737-001_SP180525_INFI.csv	Pass	0.14695	3.77218	20170737	0
C-38	71	OID00476	Q9H5V8	CDCP1	0	Olink INFLAMMATION	20170737-001_SP180525_INFI.csv	Pass	0.14695	4.22606	20170737	0
C-216	72	OID00476	Q9H5V8	CDCP1	0	Olink INFLAMMATION	20170737-001_SP180525_INFI.csv	Pass	0.14695	4.0977	20170737	0
C-133	73	OID00476	Q9H5V8	CDCP1	0	Olink INFLAMMATION	20170737-001_SP180525_INFI.csv	Pass	0.14695	4.02594	20170737	0
C-149	74	OID00476	Q9H5V8	CDCP1	0	Olink INFLAMMATION	20170737-001_SP180525_INFI.csv	Pass	0.14695	4.30396	20170737	0
C-185	75	OID00476	Q9H5V8	CDCP1	0	Olink INFLAMMATION	20170737-001_SP180525_INFI.csv	Pass	0.14695	3.98835	20170737	0
C-191	76	OID00476	Q9H5V8	CDCP1	0	Olink INFLAMMATION	20170737-001_SP180525_INFI.csv	Pass	0.14695	4.05743	20170737	0
C-72	77	OID00476	Q9H5V8	CDCP1	0	Olink INFLAMMATION	20170737-001_SP180525_INFI.csv	Pass	0.14695	3.76638	20170737	0
C-54	78	OID00476	Q9H5V8	CDCP1	0	Olink INFLAMMATION	20170737-001_SP180525_INFI.csv	Pass	0.14695	3.89795	20170737	0
C-29	79	OID00476	Q9H5V8	CDCP1	0	Olink INFLAMMATION	20170737-001_SP180525_INFI.csv	Pass	0.14695	3.45763	20170737	0
C-108	80	OID00476	Q9H5V8	CDCP1	0	Olink INFLAMMATION	20170737-001_SP180525_INFI.csv	Pass	0.14695	4.54464	20170737	0
C-198	81	OID00476	Q9H5V8	CDCP1	0	Olink INFLAMMATION	20170737-001_SP180525_INFI.csv	Pass	0.14695	3.66561	20170737	0
C-223	82	OID00476	Q9H5V8	CDCP1	0	Olink INFLAMMATION	20170737-001_SP180525_INFI.csv	Pass	0.14695	3.79542	20170737	0
C-120	83	OID00476	Q9H5V8	CDCP1	0	Olink INFLAMMATION	20170737-001_SP180525_INFI.csv	Pass	0.14695	3.25582	20170737	0
C-107	84	OID00476	Q9H5V8	CDCP1	0	Olink INFLAMMATION	20170737-001_SP180525_INFI.csv	Pass	0.14695	3.88	20170737	0
C-204	85	OID00476	Q9H5V8	CDCP1	0	Olink INFLAMMATION	20170737-001_SP180525_INFI.csv	Pass	0.14695	4.14909	20170737	0
C-55	86	OID00476	Q9H5V8	CDCP1	0	Olink INFLAMMATION	20170737-001_SP180525_INFI.csv	Pass	0.14695	4.01977	20170737	0
C-4	87	OID00476	Q9H5V8	CDCP1	0	Olink INFLAMMATION	20170737-001_SP180525_INFI.csv	Pass	0.14695	3.9582	20170737	0
C-21	88	OID00476	Q9H5V8	CDCP1	0	Olink INFLAMMATION	20170737-001_SP180525_INFI.csv	Pass	0.14695	3.82926	20170737	0
C-13	89	OID00476	Q9H5V8	CDCP1	0	Olink INFLAMMATION	20170737-001_SP180525_INFI.csv	Pass	0.14695	4.85252	20170737	0
C-101	90	OID00476	Q9H5V8	CDCP1	0	Olink INFLAMMATION	20170737-001_SP180525_INFI.csv	Pass	0.14695	3.2996	20170737	0
C-156	91	OID00476	Q9H5V8	CDCP1	0	Olink INFLAMMATION	20170737-003_SP180526_INFI.csv	Pass	0.14695	4.4956	20170737	0
C-184	92	OID00476	Q9H5V8	CDCP1	0	Olink INFLAMMATION	20170737-003_SP180526_INFI.csv	Pass	0.14695	4.05636	20170737	0
C-2	93	OID00476	Q9H5V8	CDCP1	0	Olink INFLAMMATION	20170737-003_SP180526_INFI.csv	Warning	0.14695	4.12569	20170737	0
C-163	94	OID00476	Q9H5V8	CDCP1	0	Olink INFLAMMATION	20170737-003_SP180526_INFI.csv	Pass	0.14695	4.27218	20170737	0
C-16	95	OID00476	Q9H5V8	CDCP1	0	Olink INFLAMMATION	20170737-003_SP180526_INFI.csv	Pass	0.14695	3.45786	20170737	0
C-1	96	OID00476	Q9H5V8	CDCP1	0	Olink INFLAMMATION	20170737-003_SP180526_INFI.csv	Pass	0.14695	3.34776	20170737	0
C-150	97	OID00476	Q9H5V8	CDCP1	0	Olink INFLAMMATION	20170737-003_SP180526_INFI.csv	Pass	0.14695	3.25261	20170737	0
C-160	98	OID00476	Q9H5V8	CDCP1	0	Olink INFLAMMATION	20170737-003_SP180526_INFI.csv	Pass	0.14695	3.87057	20170737	0
C-65	99	OID00476	Q9H5V8	CDCP1	0	Olink INFLAMMATION	20170737-003_SP180526_INFI.csv	Pass	0.14695	3.85448	20170737	0
CONTROL_SAMPLE_AS 1	100	OID00476	Q9H5V8	CDCP1	0	Olink INFLAMMATION	20170737-003_SP180526_INFI.csv	Pass	0.14695	3.25155	20170737	0
C-131	101	OID00476	Q9H5V8	CDCP1	0	Olink INFLAMMATION	20170737-003_SP180526_INFI.csv	Pass	0.14695	5.01389	20170737	0
C-23	102	OID00476	Q9H5V8	CDCP1	0	Olink INFLAMMATION	20170737-003_SP180526_INFI.csv	Pass	0.14695	3.7983	20170737	0
C-190	103	OID00476	Q9H5V8	CDCP1	0	Olink INFLAMMATION	20170737-003_SP180526_INFI.csv	Pass	0.14695	4.35245	20170737	0
C-96	104	OID00476	Q9H5V8	CDCP1	0	Olink INFLAMMATION	20170737-003_SP180526_INFI.csv	Pass	0.14695	3.72705	20170737	0
C-15	105	OID00476	Q9H5V8	CDCP1	0	Olink INFLAMMATION	20170737-003_SP180526_INFI.csv	Pass	0.14695	3.64272	20170737	0
C-81	106	OID00476	Q9H5V8	CDCP1	0	Olink INFLAMMATION	20170737-003_SP180526_INFI.csv	Pass	0.14695	3.72908	20170737	0
C-76	107	OID00476	Q9H5V8	CDCP1	0	Olink INFLAMMATION	20170737-003_SP180526_INFI.csv	Warning	0.14695	2.08531	20170737	0
C-165	108	OID00476	Q9H5V8	CDCP1	0	Olink INFLAMMATION	20170737-003_SP180526_INFI.csv	Pass	0.14695	4.07776	20170737	0
C-82	109	OID00476	Q9H5V8	CDCP1	0	Olink INFLAMMATION	20170737-003_SP180526_INFI.csv	Pass	0.14695	3.65399	20170737	0
CONTROL_SAMPLE_AS 2	110	OID00476	Q9H5V8	CDCP1	0	Olink INFLAMMATION	20170737-003_SP180526_INFI.csv	Pass	0.14695	3.14602	20170737	0
C-118	111	OID00476	Q9H5V8	CDCP1	0	Olink INFLAMMATION	20170737-003_SP180526_INFI.csv	Pass	0.14695	4.09577	20170737	0
C-45	112	OID00476	Q9H5V8	CDCP1	0	Olink INFLAMMATION	20170737-003_SP180526_INFI.csv	Pass	0.14695	3.22098	20170737	0
C-12	113	OID00476	Q9H5V8	CDCP1	0	Olink INFLAMMATION	20170737-003_SP180526_INFI.csv	Pass	0.14695	4.07278	20170737	0
C-199	114	OID00476	Q9H5V8	CDCP1	0	Olink INFLAMMATION	20170737-003_SP180526_INFI.csv	Pass	0.14695	3.44696	20170737	0
C-123	115	OID00476	Q9H5V8	CDCP1	0	Olink INFLAMMATION	20170737-003_SP180526_INFI.csv	Pass	0.14695	4.70798	20170737	0
C-201	116	OID00476	Q9H5V8	CDCP1	0	Olink INFLAMMATION	20170737-003_SP180526_INFI.csv	Pass	0.14695	3.39553	20170737	0
C-106	117	OID00476	Q9H5V8	CDCP1	0	Olink INFLAMMATION	20170737-003_SP180526_INFI.csv	Pass	0.14695	3.91949	20170737	0
C-139	118	OID00476	Q9H5V8	CDCP1	0	Olink INFLAMMATION	20170737-003_SP180526_INFI.csv	Pass	0.14695	3.78155	20170737	0
C-95	119	OID00476	Q9H5V8	CDCP1	0	Olink INFLAMMATION	20170737-003_SP180526_INFI.csv	Pass	0.14695	4.05561	20170737	0
C-48	120	OID00476	Q9H5V8	CDCP1	0	Olink INFLAMMATION	20170737-003_SP180526_INFI.csv	Pass	0.14695	3.83567	20170737	0
C-58	121	OID00476	Q9H5V8	CDCP1	0	Olink INFLAMMATION	20170737-003_SP180526_INFI.csv	Pass	0.14695	3.26017	20170737	0
C-103	122	OID00476	Q9H5V8	CDCP1	0	Olink INFLAMMATION	20170737-003_SP180526_INFI.csv	Pass	0.14695	3.67637	20170737	0
C-40	123	OID00476	Q9H5V8	CDCP1	0	Olink INFLAMMATION	20170737-003_SP180526_INFI.csv	Pass	0.14695	3.02092	20170737	0
C-68	124	OID00476	Q9H5V8	CDCP1	0	Olink INFLAMMATION	20170737-003_SP180526_INFI.csv	Pass	0.14695	4.13624	20170737	0
C-119	125	OID00476	Q9H5V8	CDCP1	0	Olink INFLAMMATION	20170737-003_SP180526_INFI.csv	Pass	0.14695	4.04034	20170737	0
C-122	126	OID00476	Q9H5V8	CDCP1	0	Olink INFLAMMATION	20170737-003_SP180526_INFI.csv	Pass	0.14695	3.8029	20170737	0
C-14	127	OID00476	Q9H5V8	CDCP1	0	Olink INFLAMMATION	20170737-003_SP180526_INFI.csv	Pass	0.14695	3.94394	20170737	0
C-180	128	OID00476	Q9H5V8	CDCP1	0	Olink INFLAMMATION	20170737-003_SP180526_INFI.csv	Pass	0.14695	4.82327	20170737	0
C-155	129	OID00476	Q9H5V8	CDCP1	0	Olink INFLAMMATION	20170737-003_SP180526_INFI.csv	Pass	0.14695	4.0975	20170737	0
C-62	130	OID00476	Q9H5V8	CDCP1	0	Olink INFLAMMATION	20170737-003_SP180526_INFI.csv	Pass	0.14695	4.0636	20170737	0
C-49	131	OID00476	Q9H5V8	CDCP1	0	Olink INFLAMMATION	20170737-003_SP180526_INFI.csv	Pass	0.14695	4.23672	20170737	0
C-44	132	OID00476	Q9H5V8	CDCP1	0	Olink INFLAMMATION	20170737-003_SP180526_INFI.csv	Pass	0.14695	4.03589	20170737	0
C-18	133	OID00476	Q9H5V8	CDCP1	0	Olink INFLAMMATION	20170737-003_SP180526_INFI.csv	Pass	0.14695	4.65946	20170737	0
C-39	134	OID00476	Q9H5V8	CDCP1	0	Olink INFLAMMATION	20170737-003_SP180526_INFI.csv	Pass	0.14695	4.29195	20170737	0
C-24	135	OID00476	Q9H5V8	CDCP1	0	Olink INFLAMMATION	20170737-003_SP180526_INFI.csv	Pass	0.14695	4.47877	20170737	0
C-138	136	OID00476	Q9H5V8	CDCP1	0	Olink INFLAMMATION	20170737-003_SP180526_INFI.csv	Pass	0.14695	3.79001	20170737	0
C-135	137	OID00476	Q9H5V8	CDCP1	0	Olink INFLAMMATION	20170737-003_SP180526_INFI.csv	Pass	0.14695	3.83846	20170737	0
C-202	138	OID00476	Q9H5V8	CDCP1	0	Olink INFLAMMATION	20170737-003_SP180526_INFI.csv	Pass	0.14695	4.00928	20170737	0
C-60	139	OID00476	Q9H5V8	CDCP1	0	Olink INFLAMMATION	20170737-003_SP180526_INFI.csv	Pass	0.14695	4.3401	20170737	0
C-90	140	OID00476	Q9H5V8	CDCP1	0	Olink INFLAMMATION	20170737-003_SP180526_INFI.csv	Pass	0.14695	3.44519	20170737	0
C-168	141	OID00476	Q9H5V8	CDCP1	0	Olink INFLAMMATION	20170737-003_SP180526_INFI.csv	Pass	0.14695	3.76284	20170737	0
C-111	142	OID00476	Q9H5V8	CDCP1	0	Olink INFLAMMATION	20170737-003_SP180526_INFI.csv	Pass	0.14695	3.8568	20170737	0
C-172	143	OID00476	Q9H5V8	CDCP1	0	Olink INFLAMMATION	20170737-003_SP180526_INFI.csv	Pass	0.14695	4.15632	20170737	0
C-157	144	OID00476	Q9H5V8	CDCP1	0	Olink INFLAMMATION	20170737-003_SP180526_INFI.csv	Pass	0.14695	5.01513	20170737	0
C-219	145	OID00476	Q9H5V8	CDCP1	0	Olink INFLAMMATION	20170737-003_SP180526_INFI.csv	Pass	0.14695	3.97096	20170737	0
C-3	146	OID00476	Q9H5V8	CDCP1	0	Olink INFLAMMATION	20170737-003_SP180526_INFI.csv	Pass	0.14695	3.14428	20170737	0
C-169	147	OID00476	Q9H5V8	CDCP1	0	Olink INFLAMMATION	20170737-003_SP180526_INFI.csv	Pass	0.14695	3.36405	20170737	0
C-110	148	OID00476	Q9H5V8	CDCP1	0	Olink INFLAMMATION	20170737-003_SP180526_INFI.csv	Pass	0.14695	4.5404	20170737	0
C-187	149	OID00476	Q9H5V8	CDCP1	0	Olink INFLAMMATION	20170737-003_SP180526_INFI.csv	Pass	0.14695	3.9304	20170737	0
C-17	150	OID00476	Q9H5V8	CDCP1	0	Olink INFLAMMATION	20170737-003_SP180526_INFI.csv	Pass	0.14695	3.84239	20170737	0
C-196	151	OID00476	Q9H5V8	CDCP1	0	Olink INFLAMMATION	20170737-003_SP180526_INFI.csv	Pass	0.14695	4.59478	20170737	0
C-91	152	OID00476	Q9H5V8	CDCP1	0	Olink INFLAMMATION	20170737-003_SP180526_INFI.csv	Pass	0.14695	5.05528	20170737	0
C-188	153	OID00476	Q9H5V8	CDCP1	0	Olink INFLAMMATION	20170737-003_SP180526_INFI.csv	Pass	0.14695	3.32587	20170737	0
C-186	154	OID00476	Q9H5V8	CDCP1	0	Olink INFLAMMATION	20170737-003_SP180526_INFI.csv	Pass	0.14695	3.93584	20170737	0
C-34	155	OID00476	Q9H5V8	CDCP1	0	Olink INFLAMMATION	20170737-003_SP180526_INFI.csv	Pass	0.14695	3.85479	20170737	0
C-85	156	OID00476	Q9H5V8	CDCP1	0	Olink INFLAMMATION	20170737-003_SP180526_INFI.csv	Pass	0.14695	4.02602	20170737	0
C-22	157	OID00476	Q9H5V8	CDCP1	0	Olink INFLAMMATION	20170737-003_SP180526_INFI.csv	Pass	0.14695	3.88264	20170737	0
C-28	158	OID00476	Q9H5V8	CDCP1	0	Olink INFLAMMATION	20170737-003_SP180526_INFI.csv	Pass	0.14695	4.24672	20170737	0
C-125	159	OID00476	Q9H5V8	CDCP1	0	Olink INFLAMMATION	20170737-003_SP180526_INFI.csv	Pass	0.14695	3.41054	20170737	0
C-132	160	OID00476	Q9H5V8	CDCP1	0	Olink INFLAMMATION	20170737-003_SP180526_INFI.csv	Pass	0.14695	4.04533	20170737	0
C-27	161	OID00476	Q9H5V8	CDCP1	0	Olink INFLAMMATION	20170737-003_SP180526_INFI.csv	Pass	0.14695	2.9263	20170737	0
C-11	162	OID00476	Q9H5V8	CDCP1	0	Olink INFLAMMATION	20170737-003_SP180526_INFI.csv	Pass	0.14695	3.33104	20170737	0
C-209	163	OID00476	Q9H5V8	CDCP1	0	Olink INFLAMMATION	20170737-003_SP180526_INFI.csv	Pass	0.14695	3.90084	20170737	0
C-213	1	OID00477	Q9BZW8	CD244	0.0689655	Olink INFLAMMATION	20170737-001_SP180525_INFI.csv	Pass	1.07586	0.96879	20170737	0
C-171	2	OID00477	Q9BZW8	CD244	0.0689655	Olink INFLAMMATION	20170737-001_SP180525_INFI.csv	Pass	1.07586	1.57507	20170737	0
C-19	3	OID00477	Q9BZW8	CD244	0.0689655	Olink INFLAMMATION	20170737-001_SP180525_INFI.csv	Pass	1.07586	1.53463	20170737	0
C-121	4	OID00477	Q9BZW8	CD244	0.0689655	Olink INFLAMMATION	20170737-001_SP180525_INFI.csv	Pass	1.07586	1.18042	20170737	0
C-112	5	OID00477	Q9BZW8	CD244	0.0689655	Olink INFLAMMATION	20170737-001_SP180525_INFI.csv	Pass	1.07586	1.50213	20170737	0
C-137	6	OID00477	Q9BZW8	CD244	0.0689655	Olink INFLAMMATION	20170737-001_SP180525_INFI.csv	Pass	1.07586	2.12177	20170737	0
C-25	7	OID00477	Q9BZW8	CD244	0.0689655	Olink INFLAMMATION	20170737-001_SP180525_INFI.csv	Pass	1.07586	1.34086	20170737	0
C-52	8	OID00477	Q9BZW8	CD244	0.0689655	Olink INFLAMMATION	20170737-001_SP180525_INFI.csv	Pass	1.07586	1.30197	20170737	0
C-109	9	OID00477	Q9BZW8	CD244	0.0689655	Olink INFLAMMATION	20170737-001_SP180525_INFI.csv	Pass	1.07586	1.68848	20170737	0
C-41	10	OID00477	Q9BZW8	CD244	0.0689655	Olink INFLAMMATION	20170737-001_SP180525_INFI.csv	Pass	1.07586	2.03941	20170737	0
C-32	11	OID00477	Q9BZW8	CD244	0.0689655	Olink INFLAMMATION	20170737-001_SP180525_INFI.csv	Pass	1.07586	0.1598	20170737	0
CONTROL_SAMPLE_AS 1	12	OID00477	Q9BZW8	CD244	0.0689655	Olink INFLAMMATION	20170737-001_SP180525_INFI.csv	Pass	1.07586	6.59368	20170737	0
C-152	13	OID00477	Q9BZW8	CD244	0.0689655	Olink INFLAMMATION	20170737-001_SP180525_INFI.csv	Pass	1.07586	2.33043	20170737	0
C-59	14	OID00477	Q9BZW8	CD244	0.0689655	Olink INFLAMMATION	20170737-001_SP180525_INFI.csv	Pass	1.07586	1.3014	20170737	0
C-146	15	OID00477	Q9BZW8	CD244	0.0689655	Olink INFLAMMATION	20170737-001_SP180525_INFI.csv	Pass	1.07586	1.05763	20170737	0
C-114	16	OID00477	Q9BZW8	CD244	0.0689655	Olink INFLAMMATION	20170737-001_SP180525_INFI.csv	Pass	1.07586	3.2744	20170737	0
C-86	17	OID00477	Q9BZW8	CD244	0.0689655	Olink INFLAMMATION	20170737-001_SP180525_INFI.csv	Pass	1.07586	1.94977	20170737	0
C-6	18	OID00477	Q9BZW8	CD244	0.0689655	Olink INFLAMMATION	20170737-001_SP180525_INFI.csv	Warning	1.07586	2.58527	20170737	0
C-100	19	OID00477	Q9BZW8	CD244	0.0689655	Olink INFLAMMATION	20170737-001_SP180525_INFI.csv	Pass	1.07586	1.24329	20170737	0
C-104	20	OID00477	Q9BZW8	CD244	0.0689655	Olink INFLAMMATION	20170737-001_SP180525_INFI.csv	Pass	1.07586	2.13189	20170737	0
C-206	21	OID00477	Q9BZW8	CD244	0.0689655	Olink INFLAMMATION	20170737-001_SP180525_INFI.csv	Pass	1.07586	2.07519	20170737	0
C-92	22	OID00477	Q9BZW8	CD244	0.0689655	Olink INFLAMMATION	20170737-001_SP180525_INFI.csv	Pass	1.07586	1.31107	20170737	0
C-73	23	OID00477	Q9BZW8	CD244	0.0689655	Olink INFLAMMATION	20170737-001_SP180525_INFI.csv	Pass	1.07586	2.38993	20170737	0
CONTROL_SAMPLE_AS 2	24	OID00477	Q9BZW8	CD244	0.0689655	Olink INFLAMMATION	20170737-001_SP180525_INFI.csv	Pass	1.07586	6.41332	20170737	0
C-36	25	OID00477	Q9BZW8	CD244	0.0689655	Olink INFLAMMATION	20170737-001_SP180525_INFI.csv	Pass	1.07586	1.86868	20170737	0
C-97	26	OID00477	Q9BZW8	CD244	0.0689655	Olink INFLAMMATION	20170737-001_SP180525_INFI.csv	Pass	1.07586	1.80479	20170737	0
C-20	27	OID00477	Q9BZW8	CD244	0.0689655	Olink INFLAMMATION	20170737-001_SP180525_INFI.csv	Pass	1.07586	1.40616	20170737	0
C-127	28	OID00477	Q9BZW8	CD244	0.0689655	Olink INFLAMMATION	20170737-001_SP180525_INFI.csv	Pass	1.07586	1.73237	20170737	0
C-99	29	OID00477	Q9BZW8	CD244	0.0689655	Olink INFLAMMATION	20170737-001_SP180525_INFI.csv	Pass	1.07586	1.42659	20170737	0
C-43	30	OID00477	Q9BZW8	CD244	0.0689655	Olink INFLAMMATION	20170737-001_SP180525_INFI.csv	Pass	1.07586	1.77405	20170737	0
C-177	31	OID00477	Q9BZW8	CD244	0.0689655	Olink INFLAMMATION	20170737-001_SP180525_INFI.csv	Warning	1.07586	1.68433	20170737	0
C-175	32	OID00477	Q9BZW8	CD244	0.0689655	Olink INFLAMMATION	20170737-001_SP180525_INFI.csv	Pass	1.07586	1.3265	20170737	0
C-88	33	OID00477	Q9BZW8	CD244	0.0689655	Olink INFLAMMATION	20170737-001_SP180525_INFI.csv	Pass	1.07586	1.14289	20170737	0
C-124	34	OID00477	Q9BZW8	CD244	0.0689655	Olink INFLAMMATION	20170737-001_SP180525_INFI.csv	Pass	1.07586	1.45745	20170737	0
C-71	35	OID00477	Q9BZW8	CD244	0.0689655	Olink INFLAMMATION	20170737-001_SP180525_INFI.csv	Pass	1.07586	0.83406	20170737	0
C-26	36	OID00477	Q9BZW8	CD244	0.0689655	Olink INFLAMMATION	20170737-001_SP180525_INFI.csv	Pass	1.07586	1.53599	20170737	0
C-37	37	OID00477	Q9BZW8	CD244	0.0689655	Olink INFLAMMATION	20170737-001_SP180525_INFI.csv	Pass	1.07586	1.90235	20170737	0
C-113	38	OID00477	Q9BZW8	CD244	0.0689655	Olink INFLAMMATION	20170737-001_SP180525_INFI.csv	Pass	1.07586	2.03093	20170737	0
C-227	39	OID00477	Q9BZW8	CD244	0.0689655	Olink INFLAMMATION	20170737-001_SP180525_INFI.csv	Pass	1.07586	1.29666	20170737	0
C-214	40	OID00477	Q9BZW8	CD244	0.0689655	Olink INFLAMMATION	20170737-001_SP180525_INFI.csv	Pass	1.07586	2.39144	20170737	0
C-51	41	OID00477	Q9BZW8	CD244	0.0689655	Olink INFLAMMATION	20170737-001_SP180525_INFI.csv	Pass	1.07586	1.53639	20170737	0
C-145	42	OID00477	Q9BZW8	CD244	0.0689655	Olink INFLAMMATION	20170737-001_SP180525_INFI.csv	Pass	1.07586	0.96794	20170737	0
C-189	43	OID00477	Q9BZW8	CD244	0.0689655	Olink INFLAMMATION	20170737-001_SP180525_INFI.csv	Pass	1.07586	1.98006	20170737	0
C-66	44	OID00477	Q9BZW8	CD244	0.0689655	Olink INFLAMMATION	20170737-001_SP180525_INFI.csv	Pass	1.07586	1.35537	20170737	0
C-63	45	OID00477	Q9BZW8	CD244	0.0689655	Olink INFLAMMATION	20170737-001_SP180525_INFI.csv	Pass	1.07586	1.19594	20170737	0
C-170	46	OID00477	Q9BZW8	CD244	0.0689655	Olink INFLAMMATION	20170737-001_SP180525_INFI.csv	Pass	1.07586	3.3407	20170737	0
LN 2887	47	OID00477	Q9BZW8	CD244	0.0689655	Olink INFLAMMATION	20170737-001_SP180525_INFI.csv	Pass	1.07586	1.74901	20170737	0
C-167	48	OID00477	Q9BZW8	CD244	0.0689655	Olink INFLAMMATION	20170737-001_SP180525_INFI.csv	Pass	1.07586	1.93468	20170737	0
C-195	49	OID00477	Q9BZW8	CD244	0.0689655	Olink INFLAMMATION	20170737-001_SP180525_INFI.csv	Pass	1.07586	1.42386	20170737	0
C-10	50	OID00477	Q9BZW8	CD244	0.0689655	Olink INFLAMMATION	20170737-001_SP180525_INFI.csv	Pass	1.07586	0.77836	20170737	0
C-158	51	OID00477	Q9BZW8	CD244	0.0689655	Olink INFLAMMATION	20170737-001_SP180525_INFI.csv	Pass	1.07586	1.35198	20170737	0
C-64	52	OID00477	Q9BZW8	CD244	0.0689655	Olink INFLAMMATION	20170737-001_SP180525_INFI.csv	Pass	1.07586	1.96259	20170737	0
C-128	53	OID00477	Q9BZW8	CD244	0.0689655	Olink INFLAMMATION	20170737-001_SP180525_INFI.csv	Pass	1.07586	1.64212	20170737	0
C-50	54	OID00477	Q9BZW8	CD244	0.0689655	Olink INFLAMMATION	20170737-001_SP180525_INFI.csv	Pass	1.07586	2.17043	20170737	0
C-75	55	OID00477	Q9BZW8	CD244	0.0689655	Olink INFLAMMATION	20170737-001_SP180525_INFI.csv	Pass	1.07586	1.73251	20170737	0
C-115	56	OID00477	Q9BZW8	CD244	0.0689655	Olink INFLAMMATION	20170737-001_SP180525_INFI.csv	Pass	1.07586	2.42707	20170737	0
C-77	57	OID00477	Q9BZW8	CD244	0.0689655	Olink INFLAMMATION	20170737-001_SP180525_INFI.csv	Pass	1.07586	1.99325	20170737	0
C-78	58	OID00477	Q9BZW8	CD244	0.0689655	Olink INFLAMMATION	20170737-001_SP180525_INFI.csv	Pass	1.07586	1.98017	20170737	0
C-208	59	OID00477	Q9BZW8	CD244	0.0689655	Olink INFLAMMATION	20170737-001_SP180525_INFI.csv	Pass	1.07586	1.80532	20170737	0
C-79	60	OID00477	Q9BZW8	CD244	0.0689655	Olink INFLAMMATION	20170737-001_SP180525_INFI.csv	Pass	1.07586	1.21077	20170737	0
C-57	61	OID00477	Q9BZW8	CD244	0.0689655	Olink INFLAMMATION	20170737-001_SP180525_INFI.csv	Pass	1.07586	1.92085	20170737	0
C-74	62	OID00477	Q9BZW8	CD244	0.0689655	Olink INFLAMMATION	20170737-001_SP180525_INFI.csv	Pass	1.07586	0.89183	20170737	0
C-105	63	OID00477	Q9BZW8	CD244	0.0689655	Olink INFLAMMATION	20170737-001_SP180525_INFI.csv	Pass	1.07586	1.93367	20170737	0
C-87	64	OID00477	Q9BZW8	CD244	0.0689655	Olink INFLAMMATION	20170737-001_SP180525_INFI.csv	Pass	1.07586	1.54772	20170737	0
C-207	65	OID00477	Q9BZW8	CD244	0.0689655	Olink INFLAMMATION	20170737-001_SP180525_INFI.csv	Pass	1.07586	1.15002	20170737	0
C-67	66	OID00477	Q9BZW8	CD244	0.0689655	Olink INFLAMMATION	20170737-001_SP180525_INFI.csv	Pass	1.07586	2.51981	20170737	0
C-235	67	OID00477	Q9BZW8	CD244	0.0689655	Olink INFLAMMATION	20170737-001_SP180525_INFI.csv	Pass	1.07586	1.95133	20170737	0
C-61	68	OID00477	Q9BZW8	CD244	0.0689655	Olink INFLAMMATION	20170737-001_SP180525_INFI.csv	Pass	1.07586	4.10142	20170737	0
C-46	69	OID00477	Q9BZW8	CD244	0.0689655	Olink INFLAMMATION	20170737-001_SP180525_INFI.csv	Pass	1.07586	2.13165	20170737	0
C-200	70	OID00477	Q9BZW8	CD244	0.0689655	Olink INFLAMMATION	20170737-001_SP180525_INFI.csv	Pass	1.07586	1.89033	20170737	0
C-38	71	OID00477	Q9BZW8	CD244	0.0689655	Olink INFLAMMATION	20170737-001_SP180525_INFI.csv	Pass	1.07586	1.1163	20170737	0
C-216	72	OID00477	Q9BZW8	CD244	0.0689655	Olink INFLAMMATION	20170737-001_SP180525_INFI.csv	Pass	1.07586	1.70525	20170737	0
C-133	73	OID00477	Q9BZW8	CD244	0.0689655	Olink INFLAMMATION	20170737-001_SP180525_INFI.csv	Pass	1.07586	1.44878	20170737	0
C-149	74	OID00477	Q9BZW8	CD244	0.0689655	Olink INFLAMMATION	20170737-001_SP180525_INFI.csv	Pass	1.07586	2.53991	20170737	0
C-185	75	OID00477	Q9BZW8	CD244	0.0689655	Olink INFLAMMATION	20170737-001_SP180525_INFI.csv	Pass	1.07586	1.37366	20170737	0
C-191	76	OID00477	Q9BZW8	CD244	0.0689655	Olink INFLAMMATION	20170737-001_SP180525_INFI.csv	Pass	1.07586	1.6084	20170737	0
C-72	77	OID00477	Q9BZW8	CD244	0.0689655	Olink INFLAMMATION	20170737-001_SP180525_INFI.csv	Pass	1.07586	2.24979	20170737	0
C-54	78	OID00477	Q9BZW8	CD244	0.0689655	Olink INFLAMMATION	20170737-001_SP180525_INFI.csv	Pass	1.07586	1.41563	20170737	0
C-29	79	OID00477	Q9BZW8	CD244	0.0689655	Olink INFLAMMATION	20170737-001_SP180525_INFI.csv	Pass	1.07586	1.8186	20170737	0
C-108	80	OID00477	Q9BZW8	CD244	0.0689655	Olink INFLAMMATION	20170737-001_SP180525_INFI.csv	Pass	1.07586	1.78867	20170737	0
C-198	81	OID00477	Q9BZW8	CD244	0.0689655	Olink INFLAMMATION	20170737-001_SP180525_INFI.csv	Pass	1.07586	1.53604	20170737	0
C-223	82	OID00477	Q9BZW8	CD244	0.0689655	Olink INFLAMMATION	20170737-001_SP180525_INFI.csv	Pass	1.07586	1.13837	20170737	0
C-120	83	OID00477	Q9BZW8	CD244	0.0689655	Olink INFLAMMATION	20170737-001_SP180525_INFI.csv	Pass	1.07586	1.56231	20170737	0
C-107	84	OID00477	Q9BZW8	CD244	0.0689655	Olink INFLAMMATION	20170737-001_SP180525_INFI.csv	Pass	1.07586	1.10584	20170737	0
C-204	85	OID00477	Q9BZW8	CD244	0.0689655	Olink INFLAMMATION	20170737-001_SP180525_INFI.csv	Pass	1.07586	1.79517	20170737	0
C-55	86	OID00477	Q9BZW8	CD244	0.0689655	Olink INFLAMMATION	20170737-001_SP180525_INFI.csv	Pass	1.07586	1.7573	20170737	0
C-4	87	OID00477	Q9BZW8	CD244	0.0689655	Olink INFLAMMATION	20170737-001_SP180525_INFI.csv	Pass	1.07586	1.59005	20170737	0
C-21	88	OID00477	Q9BZW8	CD244	0.0689655	Olink INFLAMMATION	20170737-001_SP180525_INFI.csv	Pass	1.07586	1.91895	20170737	0
C-13	89	OID00477	Q9BZW8	CD244	0.0689655	Olink INFLAMMATION	20170737-001_SP180525_INFI.csv	Pass	1.07586	2.18163	20170737	0
C-101	90	OID00477	Q9BZW8	CD244	0.0689655	Olink INFLAMMATION	20170737-001_SP180525_INFI.csv	Pass	1.07586	1.3623	20170737	0
C-156	91	OID00477	Q9BZW8	CD244	0.0689655	Olink INFLAMMATION	20170737-003_SP180526_INFI.csv	Pass	1.07586	2.35738	20170737	0
C-184	92	OID00477	Q9BZW8	CD244	0.0689655	Olink INFLAMMATION	20170737-003_SP180526_INFI.csv	Pass	1.07586	1.61179	20170737	0
C-2	93	OID00477	Q9BZW8	CD244	0.0689655	Olink INFLAMMATION	20170737-003_SP180526_INFI.csv	Warning	1.07586	2.29325	20170737	0
C-163	94	OID00477	Q9BZW8	CD244	0.0689655	Olink INFLAMMATION	20170737-003_SP180526_INFI.csv	Pass	1.07586	2.43926	20170737	0
C-16	95	OID00477	Q9BZW8	CD244	0.0689655	Olink INFLAMMATION	20170737-003_SP180526_INFI.csv	Pass	1.07586	1.79714	20170737	0
C-1	96	OID00477	Q9BZW8	CD244	0.0689655	Olink INFLAMMATION	20170737-003_SP180526_INFI.csv	Pass	1.07586	1.36495	20170737	0
C-150	97	OID00477	Q9BZW8	CD244	0.0689655	Olink INFLAMMATION	20170737-003_SP180526_INFI.csv	Pass	1.07586	0.83454	20170737	0
C-160	98	OID00477	Q9BZW8	CD244	0.0689655	Olink INFLAMMATION	20170737-003_SP180526_INFI.csv	Pass	1.07586	1.41314	20170737	0
C-65	99	OID00477	Q9BZW8	CD244	0.0689655	Olink INFLAMMATION	20170737-003_SP180526_INFI.csv	Pass	1.07586	1.16938	20170737	0
CONTROL_SAMPLE_AS 1	100	OID00477	Q9BZW8	CD244	0.0689655	Olink INFLAMMATION	20170737-003_SP180526_INFI.csv	Pass	1.07586	6.53248	20170737	0
C-131	101	OID00477	Q9BZW8	CD244	0.0689655	Olink INFLAMMATION	20170737-003_SP180526_INFI.csv	Pass	1.07586	0.95326	20170737	0
C-23	102	OID00477	Q9BZW8	CD244	0.0689655	Olink INFLAMMATION	20170737-003_SP180526_INFI.csv	Pass	1.07586	1.57191	20170737	0
C-190	103	OID00477	Q9BZW8	CD244	0.0689655	Olink INFLAMMATION	20170737-003_SP180526_INFI.csv	Pass	1.07586	1.77605	20170737	0
C-96	104	OID00477	Q9BZW8	CD244	0.0689655	Olink INFLAMMATION	20170737-003_SP180526_INFI.csv	Pass	1.07586	1.75062	20170737	0
C-15	105	OID00477	Q9BZW8	CD244	0.0689655	Olink INFLAMMATION	20170737-003_SP180526_INFI.csv	Pass	1.07586	1.66333	20170737	0
C-81	106	OID00477	Q9BZW8	CD244	0.0689655	Olink INFLAMMATION	20170737-003_SP180526_INFI.csv	Pass	1.07586	1.54879	20170737	0
C-76	107	OID00477	Q9BZW8	CD244	0.0689655	Olink INFLAMMATION	20170737-003_SP180526_INFI.csv	Warning	1.07586	1.07972	20170737	0
C-165	108	OID00477	Q9BZW8	CD244	0.0689655	Olink INFLAMMATION	20170737-003_SP180526_INFI.csv	Pass	1.07586	1.74222	20170737	0
C-82	109	OID00477	Q9BZW8	CD244	0.0689655	Olink INFLAMMATION	20170737-003_SP180526_INFI.csv	Pass	1.07586	1.71493	20170737	0
CONTROL_SAMPLE_AS 2	110	OID00477	Q9BZW8	CD244	0.0689655	Olink INFLAMMATION	20170737-003_SP180526_INFI.csv	Pass	1.07586	6.38103	20170737	0
C-118	111	OID00477	Q9BZW8	CD244	0.0689655	Olink INFLAMMATION	20170737-003_SP180526_INFI.csv	Pass	1.07586	2.00804	20170737	0
C-45	112	OID00477	Q9BZW8	CD244	0.0689655	Olink INFLAMMATION	20170737-003_SP180526_INFI.csv	Pass	1.07586	1.15961	20170737	0
C-12	113	OID00477	Q9BZW8	CD244	0.0689655	Olink INFLAMMATION	20170737-003_SP180526_INFI.csv	Pass	1.07586	2.59365	20170737	0
C-199	114	OID00477	Q9BZW8	CD244	0.0689655	Olink INFLAMMATION	20170737-003_SP180526_INFI.csv	Pass	1.07586	1.02927	20170737	0
C-123	115	OID00477	Q9BZW8	CD244	0.0689655	Olink INFLAMMATION	20170737-003_SP180526_INFI.csv	Pass	1.07586	1.837	20170737	0
C-201	116	OID00477	Q9BZW8	CD244	0.0689655	Olink INFLAMMATION	20170737-003_SP180526_INFI.csv	Pass	1.07586	1.05462	20170737	0
C-106	117	OID00477	Q9BZW8	CD244	0.0689655	Olink INFLAMMATION	20170737-003_SP180526_INFI.csv	Pass	1.07586	1.77521	20170737	0
C-139	118	OID00477	Q9BZW8	CD244	0.0689655	Olink INFLAMMATION	20170737-003_SP180526_INFI.csv	Pass	1.07586	1.164	20170737	0
C-95	119	OID00477	Q9BZW8	CD244	0.0689655	Olink INFLAMMATION	20170737-003_SP180526_INFI.csv	Pass	1.07586	1.49253	20170737	0
C-48	120	OID00477	Q9BZW8	CD244	0.0689655	Olink INFLAMMATION	20170737-003_SP180526_INFI.csv	Pass	1.07586	1.82956	20170737	0
C-58	121	OID00477	Q9BZW8	CD244	0.0689655	Olink INFLAMMATION	20170737-003_SP180526_INFI.csv	Pass	1.07586	1.33846	20170737	0
C-103	122	OID00477	Q9BZW8	CD244	0.0689655	Olink INFLAMMATION	20170737-003_SP180526_INFI.csv	Pass	1.07586	1.02663	20170737	0
C-40	123	OID00477	Q9BZW8	CD244	0.0689655	Olink INFLAMMATION	20170737-003_SP180526_INFI.csv	Pass	1.07586	0.9279	20170737	0
C-68	124	OID00477	Q9BZW8	CD244	0.0689655	Olink INFLAMMATION	20170737-003_SP180526_INFI.csv	Pass	1.07586	1.71846	20170737	0
C-119	125	OID00477	Q9BZW8	CD244	0.0689655	Olink INFLAMMATION	20170737-003_SP180526_INFI.csv	Pass	1.07586	1.51552	20170737	0
C-122	126	OID00477	Q9BZW8	CD244	0.0689655	Olink INFLAMMATION	20170737-003_SP180526_INFI.csv	Pass	1.07586	2.26218	20170737	0
C-14	127	OID00477	Q9BZW8	CD244	0.0689655	Olink INFLAMMATION	20170737-003_SP180526_INFI.csv	Pass	1.07586	1.62723	20170737	0
C-180	128	OID00477	Q9BZW8	CD244	0.0689655	Olink INFLAMMATION	20170737-003_SP180526_INFI.csv	Pass	1.07586	1.91452	20170737	0
C-155	129	OID00477	Q9BZW8	CD244	0.0689655	Olink INFLAMMATION	20170737-003_SP180526_INFI.csv	Pass	1.07586	1.63748	20170737	0
C-62	130	OID00477	Q9BZW8	CD244	0.0689655	Olink INFLAMMATION	20170737-003_SP180526_INFI.csv	Pass	1.07586	1.58618	20170737	0
C-49	131	OID00477	Q9BZW8	CD244	0.0689655	Olink INFLAMMATION	20170737-003_SP180526_INFI.csv	Pass	1.07586	2.86867	20170737	0
C-44	132	OID00477	Q9BZW8	CD244	0.0689655	Olink INFLAMMATION	20170737-003_SP180526_INFI.csv	Pass	1.07586	1.22811	20170737	0
C-18	133	OID00477	Q9BZW8	CD244	0.0689655	Olink INFLAMMATION	20170737-003_SP180526_INFI.csv	Pass	1.07586	2.65786	20170737	0
C-39	134	OID00477	Q9BZW8	CD244	0.0689655	Olink INFLAMMATION	20170737-003_SP180526_INFI.csv	Pass	1.07586	1.96405	20170737	0
C-24	135	OID00477	Q9BZW8	CD244	0.0689655	Olink INFLAMMATION	20170737-003_SP180526_INFI.csv	Pass	1.07586	1.78254	20170737	0
C-138	136	OID00477	Q9BZW8	CD244	0.0689655	Olink INFLAMMATION	20170737-003_SP180526_INFI.csv	Pass	1.07586	1.76831	20170737	0
C-135	137	OID00477	Q9BZW8	CD244	0.0689655	Olink INFLAMMATION	20170737-003_SP180526_INFI.csv	Pass	1.07586	1.83533	20170737	0
C-202	138	OID00477	Q9BZW8	CD244	0.0689655	Olink INFLAMMATION	20170737-003_SP180526_INFI.csv	Pass	1.07586	1.08834	20170737	0
C-60	139	OID00477	Q9BZW8	CD244	0.0689655	Olink INFLAMMATION	20170737-003_SP180526_INFI.csv	Pass	1.07586	2.12003	20170737	0
C-90	140	OID00477	Q9BZW8	CD244	0.0689655	Olink INFLAMMATION	20170737-003_SP180526_INFI.csv	Pass	1.07586	1.47741	20170737	0
C-168	141	OID00477	Q9BZW8	CD244	0.0689655	Olink INFLAMMATION	20170737-003_SP180526_INFI.csv	Pass	1.07586	1.50349	20170737	0
C-111	142	OID00477	Q9BZW8	CD244	0.0689655	Olink INFLAMMATION	20170737-003_SP180526_INFI.csv	Pass	1.07586	1.87439	20170737	0
C-172	143	OID00477	Q9BZW8	CD244	0.0689655	Olink INFLAMMATION	20170737-003_SP180526_INFI.csv	Pass	1.07586	1.20811	20170737	0
C-157	144	OID00477	Q9BZW8	CD244	0.0689655	Olink INFLAMMATION	20170737-003_SP180526_INFI.csv	Pass	1.07586	1.31631	20170737	0
C-219	145	OID00477	Q9BZW8	CD244	0.0689655	Olink INFLAMMATION	20170737-003_SP180526_INFI.csv	Pass	1.07586	1.14035	20170737	0
C-3	146	OID00477	Q9BZW8	CD244	0.0689655	Olink INFLAMMATION	20170737-003_SP180526_INFI.csv	Pass	1.07586	0.86307	20170737	0
C-169	147	OID00477	Q9BZW8	CD244	0.0689655	Olink INFLAMMATION	20170737-003_SP180526_INFI.csv	Pass	1.07586	2.15297	20170737	0
C-110	148	OID00477	Q9BZW8	CD244	0.0689655	Olink INFLAMMATION	20170737-003_SP180526_INFI.csv	Pass	1.07586	1.998	20170737	0
C-187	149	OID00477	Q9BZW8	CD244	0.0689655	Olink INFLAMMATION	20170737-003_SP180526_INFI.csv	Pass	1.07586	1.96172	20170737	0
C-17	150	OID00477	Q9BZW8	CD244	0.0689655	Olink INFLAMMATION	20170737-003_SP180526_INFI.csv	Pass	1.07586	2.09086	20170737	0
C-196	151	OID00477	Q9BZW8	CD244	0.0689655	Olink INFLAMMATION	20170737-003_SP180526_INFI.csv	Pass	1.07586	2.44427	20170737	0
C-91	152	OID00477	Q9BZW8	CD244	0.0689655	Olink INFLAMMATION	20170737-003_SP180526_INFI.csv	Pass	1.07586	2.11035	20170737	0
C-188	153	OID00477	Q9BZW8	CD244	0.0689655	Olink INFLAMMATION	20170737-003_SP180526_INFI.csv	Pass	1.07586	1.47328	20170737	0
C-186	154	OID00477	Q9BZW8	CD244	0.0689655	Olink INFLAMMATION	20170737-003_SP180526_INFI.csv	Pass	1.07586	2.16522	20170737	0
C-34	155	OID00477	Q9BZW8	CD244	0.0689655	Olink INFLAMMATION	20170737-003_SP180526_INFI.csv	Pass	1.07586	1.89329	20170737	0
C-85	156	OID00477	Q9BZW8	CD244	0.0689655	Olink INFLAMMATION	20170737-003_SP180526_INFI.csv	Pass	1.07586	1.65248	20170737	0
C-22	157	OID00477	Q9BZW8	CD244	0.0689655	Olink INFLAMMATION	20170737-003_SP180526_INFI.csv	Pass	1.07586	1.24958	20170737	0
C-28	158	OID00477	Q9BZW8	CD244	0.0689655	Olink INFLAMMATION	20170737-003_SP180526_INFI.csv	Pass	1.07586	1.69687	20170737	0
C-125	159	OID00477	Q9BZW8	CD244	0.0689655	Olink INFLAMMATION	20170737-003_SP180526_INFI.csv	Pass	1.07586	2.3045	20170737	0
C-132	160	OID00477	Q9BZW8	CD244	0.0689655	Olink INFLAMMATION	20170737-003_SP180526_INFI.csv	Pass	1.07586	2.29794	20170737	0
C-27	161	OID00477	Q9BZW8	CD244	0.0689655	Olink INFLAMMATION	20170737-003_SP180526_INFI.csv	Pass	1.07586	1.22337	20170737	0
C-11	162	OID00477	Q9BZW8	CD244	0.0689655	Olink INFLAMMATION	20170737-003_SP180526_INFI.csv	Pass	1.07586	1.48348	20170737	0
C-209	163	OID00477	Q9BZW8	CD244	0.0689655	Olink INFLAMMATION	20170737-003_SP180526_INFI.csv	Pass	1.07586	1.58801	20170737	0
C-213	1	OID00478	P13232	IL7	0.0492611	Olink INFLAMMATION	20170737-001_SP180525_INFI.csv	Pass	0.18807	0.33749	20170737	0
C-171	2	OID00478	P13232	IL7	0.0492611	Olink INFLAMMATION	20170737-001_SP180525_INFI.csv	Pass	0.18807	0.53401	20170737	0
C-19	3	OID00478	P13232	IL7	0.0492611	Olink INFLAMMATION	20170737-001_SP180525_INFI.csv	Pass	0.18807	0.71459	20170737	0
C-121	4	OID00478	P13232	IL7	0.0492611	Olink INFLAMMATION	20170737-001_SP180525_INFI.csv	Pass	0.18807	0.50161	20170737	0
C-112	5	OID00478	P13232	IL7	0.0492611	Olink INFLAMMATION	20170737-001_SP180525_INFI.csv	Pass	0.18807	0.68207	20170737	0
C-137	6	OID00478	P13232	IL7	0.0492611	Olink INFLAMMATION	20170737-001_SP180525_INFI.csv	Pass	0.18807	0.41492	20170737	0
C-25	7	OID00478	P13232	IL7	0.0492611	Olink INFLAMMATION	20170737-001_SP180525_INFI.csv	Pass	0.18807	0.38636	20170737	0
C-52	8	OID00478	P13232	IL7	0.0492611	Olink INFLAMMATION	20170737-001_SP180525_INFI.csv	Pass	0.18807	0.74665	20170737	0
C-109	9	OID00478	P13232	IL7	0.0492611	Olink INFLAMMATION	20170737-001_SP180525_INFI.csv	Pass	0.18807	0.643	20170737	0
C-41	10	OID00478	P13232	IL7	0.0492611	Olink INFLAMMATION	20170737-001_SP180525_INFI.csv	Pass	0.18807	1.11238	20170737	0
C-32	11	OID00478	P13232	IL7	0.0492611	Olink INFLAMMATION	20170737-001_SP180525_INFI.csv	Pass	0.18807	0.10797	20170737	0
CONTROL_SAMPLE_AS 1	12	OID00478	P13232	IL7	0.0492611	Olink INFLAMMATION	20170737-001_SP180525_INFI.csv	Pass	0.18807	1.35176	20170737	0
C-152	13	OID00478	P13232	IL7	0.0492611	Olink INFLAMMATION	20170737-001_SP180525_INFI.csv	Pass	0.18807	1.10587	20170737	0
C-59	14	OID00478	P13232	IL7	0.0492611	Olink INFLAMMATION	20170737-001_SP180525_INFI.csv	Pass	0.18807	0.7128	20170737	0
C-146	15	OID00478	P13232	IL7	0.0492611	Olink INFLAMMATION	20170737-001_SP180525_INFI.csv	Pass	0.18807	0.50305	20170737	0
C-114	16	OID00478	P13232	IL7	0.0492611	Olink INFLAMMATION	20170737-001_SP180525_INFI.csv	Pass	0.18807	1.81078	20170737	0
C-86	17	OID00478	P13232	IL7	0.0492611	Olink INFLAMMATION	20170737-001_SP180525_INFI.csv	Pass	0.18807	0.77383	20170737	0
C-6	18	OID00478	P13232	IL7	0.0492611	Olink INFLAMMATION	20170737-001_SP180525_INFI.csv	Warning	0.18807	1.36089	20170737	0
C-100	19	OID00478	P13232	IL7	0.0492611	Olink INFLAMMATION	20170737-001_SP180525_INFI.csv	Pass	0.18807	0.38411	20170737	0
C-104	20	OID00478	P13232	IL7	0.0492611	Olink INFLAMMATION	20170737-001_SP180525_INFI.csv	Pass	0.18807	0.98482	20170737	0
C-206	21	OID00478	P13232	IL7	0.0492611	Olink INFLAMMATION	20170737-001_SP180525_INFI.csv	Pass	0.18807	0.75847	20170737	0
C-92	22	OID00478	P13232	IL7	0.0492611	Olink INFLAMMATION	20170737-001_SP180525_INFI.csv	Pass	0.18807	0.55923	20170737	0
C-73	23	OID00478	P13232	IL7	0.0492611	Olink INFLAMMATION	20170737-001_SP180525_INFI.csv	Pass	0.18807	0.39362	20170737	0
CONTROL_SAMPLE_AS 2	24	OID00478	P13232	IL7	0.0492611	Olink INFLAMMATION	20170737-001_SP180525_INFI.csv	Pass	0.18807	1.14337	20170737	0
C-36	25	OID00478	P13232	IL7	0.0492611	Olink INFLAMMATION	20170737-001_SP180525_INFI.csv	Pass	0.18807	0.62706	20170737	0
C-97	26	OID00478	P13232	IL7	0.0492611	Olink INFLAMMATION	20170737-001_SP180525_INFI.csv	Pass	0.18807	0.62183	20170737	0
C-20	27	OID00478	P13232	IL7	0.0492611	Olink INFLAMMATION	20170737-001_SP180525_INFI.csv	Pass	0.18807	0.63068	20170737	0
C-127	28	OID00478	P13232	IL7	0.0492611	Olink INFLAMMATION	20170737-001_SP180525_INFI.csv	Pass	0.18807	0.42219	20170737	0
C-99	29	OID00478	P13232	IL7	0.0492611	Olink INFLAMMATION	20170737-001_SP180525_INFI.csv	Pass	0.18807	0.34292	20170737	0
C-43	30	OID00478	P13232	IL7	0.0492611	Olink INFLAMMATION	20170737-001_SP180525_INFI.csv	Pass	0.18807	0.50885	20170737	0
C-177	31	OID00478	P13232	IL7	0.0492611	Olink INFLAMMATION	20170737-001_SP180525_INFI.csv	Warning	0.18807	0.98604	20170737	0
C-175	32	OID00478	P13232	IL7	0.0492611	Olink INFLAMMATION	20170737-001_SP180525_INFI.csv	Pass	0.18807	0.73444	20170737	0
C-88	33	OID00478	P13232	IL7	0.0492611	Olink INFLAMMATION	20170737-001_SP180525_INFI.csv	Pass	0.18807	0.17964	20170737	0
C-124	34	OID00478	P13232	IL7	0.0492611	Olink INFLAMMATION	20170737-001_SP180525_INFI.csv	Pass	0.18807	0.86435	20170737	0
C-71	35	OID00478	P13232	IL7	0.0492611	Olink INFLAMMATION	20170737-001_SP180525_INFI.csv	Pass	0.18807	0.208	20170737	0
C-26	36	OID00478	P13232	IL7	0.0492611	Olink INFLAMMATION	20170737-001_SP180525_INFI.csv	Pass	0.18807	0.65511	20170737	0
C-37	37	OID00478	P13232	IL7	0.0492611	Olink INFLAMMATION	20170737-001_SP180525_INFI.csv	Pass	0.18807	0.28284	20170737	0
C-113	38	OID00478	P13232	IL7	0.0492611	Olink INFLAMMATION	20170737-001_SP180525_INFI.csv	Pass	0.18807	0.75505	20170737	0
C-227	39	OID00478	P13232	IL7	0.0492611	Olink INFLAMMATION	20170737-001_SP180525_INFI.csv	Pass	0.18807	0.44998	20170737	0
C-214	40	OID00478	P13232	IL7	0.0492611	Olink INFLAMMATION	20170737-001_SP180525_INFI.csv	Pass	0.18807	1.84258	20170737	0
C-51	41	OID00478	P13232	IL7	0.0492611	Olink INFLAMMATION	20170737-001_SP180525_INFI.csv	Pass	0.18807	0.61046	20170737	0
C-145	42	OID00478	P13232	IL7	0.0492611	Olink INFLAMMATION	20170737-001_SP180525_INFI.csv	Pass	0.18807	1.05535	20170737	0
C-189	43	OID00478	P13232	IL7	0.0492611	Olink INFLAMMATION	20170737-001_SP180525_INFI.csv	Pass	0.18807	0.57068	20170737	0
C-66	44	OID00478	P13232	IL7	0.0492611	Olink INFLAMMATION	20170737-001_SP180525_INFI.csv	Pass	0.18807	1.09508	20170737	0
C-63	45	OID00478	P13232	IL7	0.0492611	Olink INFLAMMATION	20170737-001_SP180525_INFI.csv	Pass	0.18807	0.30048	20170737	0
C-170	46	OID00478	P13232	IL7	0.0492611	Olink INFLAMMATION	20170737-001_SP180525_INFI.csv	Pass	0.18807	0.63999	20170737	0
LN 2887	47	OID00478	P13232	IL7	0.0492611	Olink INFLAMMATION	20170737-001_SP180525_INFI.csv	Pass	0.18807	0.6209	20170737	0
C-167	48	OID00478	P13232	IL7	0.0492611	Olink INFLAMMATION	20170737-001_SP180525_INFI.csv	Pass	0.18807	0.94351	20170737	0
C-195	49	OID00478	P13232	IL7	0.0492611	Olink INFLAMMATION	20170737-001_SP180525_INFI.csv	Pass	0.18807	1.08693	20170737	0
C-10	50	OID00478	P13232	IL7	0.0492611	Olink INFLAMMATION	20170737-001_SP180525_INFI.csv	Pass	0.18807	0.79202	20170737	0
C-158	51	OID00478	P13232	IL7	0.0492611	Olink INFLAMMATION	20170737-001_SP180525_INFI.csv	Pass	0.18807	0.40576	20170737	0
C-64	52	OID00478	P13232	IL7	0.0492611	Olink INFLAMMATION	20170737-001_SP180525_INFI.csv	Pass	0.18807	1.05517	20170737	0
C-128	53	OID00478	P13232	IL7	0.0492611	Olink INFLAMMATION	20170737-001_SP180525_INFI.csv	Pass	0.18807	0.71201	20170737	0
C-50	54	OID00478	P13232	IL7	0.0492611	Olink INFLAMMATION	20170737-001_SP180525_INFI.csv	Pass	0.18807	0.72958	20170737	0
C-75	55	OID00478	P13232	IL7	0.0492611	Olink INFLAMMATION	20170737-001_SP180525_INFI.csv	Pass	0.18807	0.5889	20170737	0
C-115	56	OID00478	P13232	IL7	0.0492611	Olink INFLAMMATION	20170737-001_SP180525_INFI.csv	Pass	0.18807	1.01881	20170737	0
C-77	57	OID00478	P13232	IL7	0.0492611	Olink INFLAMMATION	20170737-001_SP180525_INFI.csv	Pass	0.18807	0.69203	20170737	0
C-78	58	OID00478	P13232	IL7	0.0492611	Olink INFLAMMATION	20170737-001_SP180525_INFI.csv	Pass	0.18807	0.65846	20170737	0
C-208	59	OID00478	P13232	IL7	0.0492611	Olink INFLAMMATION	20170737-001_SP180525_INFI.csv	Pass	0.18807	1.2776	20170737	0
C-79	60	OID00478	P13232	IL7	0.0492611	Olink INFLAMMATION	20170737-001_SP180525_INFI.csv	Pass	0.18807	0.92098	20170737	0
C-57	61	OID00478	P13232	IL7	0.0492611	Olink INFLAMMATION	20170737-001_SP180525_INFI.csv	Pass	0.18807	0.60442	20170737	0
C-74	62	OID00478	P13232	IL7	0.0492611	Olink INFLAMMATION	20170737-001_SP180525_INFI.csv	Pass	0.18807	0.82492	20170737	0
C-105	63	OID00478	P13232	IL7	0.0492611	Olink INFLAMMATION	20170737-001_SP180525_INFI.csv	Pass	0.18807	1.2534	20170737	0
C-87	64	OID00478	P13232	IL7	0.0492611	Olink INFLAMMATION	20170737-001_SP180525_INFI.csv	Pass	0.18807	0.45056	20170737	0
C-207	65	OID00478	P13232	IL7	0.0492611	Olink INFLAMMATION	20170737-001_SP180525_INFI.csv	Pass	0.18807	0.57516	20170737	0
C-67	66	OID00478	P13232	IL7	0.0492611	Olink INFLAMMATION	20170737-001_SP180525_INFI.csv	Pass	0.18807	0.53163	20170737	0
C-235	67	OID00478	P13232	IL7	0.0492611	Olink INFLAMMATION	20170737-001_SP180525_INFI.csv	Pass	0.18807	0.67676	20170737	0
C-61	68	OID00478	P13232	IL7	0.0492611	Olink INFLAMMATION	20170737-001_SP180525_INFI.csv	Pass	0.18807	1.04809	20170737	0
C-46	69	OID00478	P13232	IL7	0.0492611	Olink INFLAMMATION	20170737-001_SP180525_INFI.csv	Pass	0.18807	0.76176	20170737	0
C-200	70	OID00478	P13232	IL7	0.0492611	Olink INFLAMMATION	20170737-001_SP180525_INFI.csv	Pass	0.18807	0.68794	20170737	0
C-38	71	OID00478	P13232	IL7	0.0492611	Olink INFLAMMATION	20170737-001_SP180525_INFI.csv	Pass	0.18807	0.42328	20170737	0
C-216	72	OID00478	P13232	IL7	0.0492611	Olink INFLAMMATION	20170737-001_SP180525_INFI.csv	Pass	0.18807	0.83682	20170737	0
C-133	73	OID00478	P13232	IL7	0.0492611	Olink INFLAMMATION	20170737-001_SP180525_INFI.csv	Pass	0.18807	0.19545	20170737	0
C-149	74	OID00478	P13232	IL7	0.0492611	Olink INFLAMMATION	20170737-001_SP180525_INFI.csv	Pass	0.18807	1.08485	20170737	0
C-185	75	OID00478	P13232	IL7	0.0492611	Olink INFLAMMATION	20170737-001_SP180525_INFI.csv	Pass	0.18807	0.46681	20170737	0
C-191	76	OID00478	P13232	IL7	0.0492611	Olink INFLAMMATION	20170737-001_SP180525_INFI.csv	Pass	0.18807	0.60692	20170737	0
C-72	77	OID00478	P13232	IL7	0.0492611	Olink INFLAMMATION	20170737-001_SP180525_INFI.csv	Pass	0.18807	0.69844	20170737	0
C-54	78	OID00478	P13232	IL7	0.0492611	Olink INFLAMMATION	20170737-001_SP180525_INFI.csv	Pass	0.18807	0.73938	20170737	0
C-29	79	OID00478	P13232	IL7	0.0492611	Olink INFLAMMATION	20170737-001_SP180525_INFI.csv	Pass	0.18807	0.7034	20170737	0
C-108	80	OID00478	P13232	IL7	0.0492611	Olink INFLAMMATION	20170737-001_SP180525_INFI.csv	Pass	0.18807	1.1962	20170737	0
C-198	81	OID00478	P13232	IL7	0.0492611	Olink INFLAMMATION	20170737-001_SP180525_INFI.csv	Pass	0.18807	0.68288	20170737	0
C-223	82	OID00478	P13232	IL7	0.0492611	Olink INFLAMMATION	20170737-001_SP180525_INFI.csv	Pass	0.18807	0.61292	20170737	0
C-120	83	OID00478	P13232	IL7	0.0492611	Olink INFLAMMATION	20170737-001_SP180525_INFI.csv	Pass	0.18807	0.5406	20170737	0
C-107	84	OID00478	P13232	IL7	0.0492611	Olink INFLAMMATION	20170737-001_SP180525_INFI.csv	Pass	0.18807	0.35174	20170737	0
C-204	85	OID00478	P13232	IL7	0.0492611	Olink INFLAMMATION	20170737-001_SP180525_INFI.csv	Pass	0.18807	0.447	20170737	0
C-55	86	OID00478	P13232	IL7	0.0492611	Olink INFLAMMATION	20170737-001_SP180525_INFI.csv	Pass	0.18807	0.7137	20170737	0
C-4	87	OID00478	P13232	IL7	0.0492611	Olink INFLAMMATION	20170737-001_SP180525_INFI.csv	Pass	0.18807	1.15313	20170737	0
C-21	88	OID00478	P13232	IL7	0.0492611	Olink INFLAMMATION	20170737-001_SP180525_INFI.csv	Pass	0.18807	1.13112	20170737	0
C-13	89	OID00478	P13232	IL7	0.0492611	Olink INFLAMMATION	20170737-001_SP180525_INFI.csv	Pass	0.18807	0.6574	20170737	0
C-101	90	OID00478	P13232	IL7	0.0492611	Olink INFLAMMATION	20170737-001_SP180525_INFI.csv	Pass	0.18807	0.47427	20170737	0
C-156	91	OID00478	P13232	IL7	0.0492611	Olink INFLAMMATION	20170737-003_SP180526_INFI.csv	Pass	0.18807	1.24515	20170737	0
C-184	92	OID00478	P13232	IL7	0.0492611	Olink INFLAMMATION	20170737-003_SP180526_INFI.csv	Pass	0.18807	0.6759	20170737	0
C-2	93	OID00478	P13232	IL7	0.0492611	Olink INFLAMMATION	20170737-003_SP180526_INFI.csv	Warning	0.18807	0.52688	20170737	0
C-163	94	OID00478	P13232	IL7	0.0492611	Olink INFLAMMATION	20170737-003_SP180526_INFI.csv	Pass	0.18807	0.92569	20170737	0
C-16	95	OID00478	P13232	IL7	0.0492611	Olink INFLAMMATION	20170737-003_SP180526_INFI.csv	Pass	0.18807	0.93774	20170737	0
C-1	96	OID00478	P13232	IL7	0.0492611	Olink INFLAMMATION	20170737-003_SP180526_INFI.csv	Pass	0.18807	0.50879	20170737	0
C-150	97	OID00478	P13232	IL7	0.0492611	Olink INFLAMMATION	20170737-003_SP180526_INFI.csv	Pass	0.18807	0.99657	20170737	0
C-160	98	OID00478	P13232	IL7	0.0492611	Olink INFLAMMATION	20170737-003_SP180526_INFI.csv	Pass	0.18807	0.27518	20170737	0
C-65	99	OID00478	P13232	IL7	0.0492611	Olink INFLAMMATION	20170737-003_SP180526_INFI.csv	Pass	0.18807	0.62244	20170737	0
CONTROL_SAMPLE_AS 1	100	OID00478	P13232	IL7	0.0492611	Olink INFLAMMATION	20170737-003_SP180526_INFI.csv	Pass	0.18807	1.29158	20170737	0
C-131	101	OID00478	P13232	IL7	0.0492611	Olink INFLAMMATION	20170737-003_SP180526_INFI.csv	Pass	0.18807	0.98069	20170737	0
C-23	102	OID00478	P13232	IL7	0.0492611	Olink INFLAMMATION	20170737-003_SP180526_INFI.csv	Pass	0.18807	0.12846	20170737	0
C-190	103	OID00478	P13232	IL7	0.0492611	Olink INFLAMMATION	20170737-003_SP180526_INFI.csv	Pass	0.18807	0.38126	20170737	0
C-96	104	OID00478	P13232	IL7	0.0492611	Olink INFLAMMATION	20170737-003_SP180526_INFI.csv	Pass	0.18807	0.65961	20170737	0
C-15	105	OID00478	P13232	IL7	0.0492611	Olink INFLAMMATION	20170737-003_SP180526_INFI.csv	Pass	0.18807	0.92724	20170737	0
C-81	106	OID00478	P13232	IL7	0.0492611	Olink INFLAMMATION	20170737-003_SP180526_INFI.csv	Pass	0.18807	0.41152	20170737	0
C-76	107	OID00478	P13232	IL7	0.0492611	Olink INFLAMMATION	20170737-003_SP180526_INFI.csv	Warning	0.18807	0.28152	20170737	0
C-165	108	OID00478	P13232	IL7	0.0492611	Olink INFLAMMATION	20170737-003_SP180526_INFI.csv	Pass	0.18807	0.74934	20170737	0
C-82	109	OID00478	P13232	IL7	0.0492611	Olink INFLAMMATION	20170737-003_SP180526_INFI.csv	Pass	0.18807	0.29275	20170737	0
CONTROL_SAMPLE_AS 2	110	OID00478	P13232	IL7	0.0492611	Olink INFLAMMATION	20170737-003_SP180526_INFI.csv	Pass	0.18807	1.21972	20170737	0
C-118	111	OID00478	P13232	IL7	0.0492611	Olink INFLAMMATION	20170737-003_SP180526_INFI.csv	Pass	0.18807	0.45241	20170737	0
C-45	112	OID00478	P13232	IL7	0.0492611	Olink INFLAMMATION	20170737-003_SP180526_INFI.csv	Pass	0.18807	0.68895	20170737	0
C-12	113	OID00478	P13232	IL7	0.0492611	Olink INFLAMMATION	20170737-003_SP180526_INFI.csv	Pass	0.18807	0.67612	20170737	0
C-199	114	OID00478	P13232	IL7	0.0492611	Olink INFLAMMATION	20170737-003_SP180526_INFI.csv	Pass	0.18807	1.02188	20170737	0
C-123	115	OID00478	P13232	IL7	0.0492611	Olink INFLAMMATION	20170737-003_SP180526_INFI.csv	Pass	0.18807	0.61473	20170737	0
C-201	116	OID00478	P13232	IL7	0.0492611	Olink INFLAMMATION	20170737-003_SP180526_INFI.csv	Pass	0.18807	0.76069	20170737	0
C-106	117	OID00478	P13232	IL7	0.0492611	Olink INFLAMMATION	20170737-003_SP180526_INFI.csv	Pass	0.18807	1.49867	20170737	0
C-139	118	OID00478	P13232	IL7	0.0492611	Olink INFLAMMATION	20170737-003_SP180526_INFI.csv	Pass	0.18807	0.74891	20170737	0
C-95	119	OID00478	P13232	IL7	0.0492611	Olink INFLAMMATION	20170737-003_SP180526_INFI.csv	Pass	0.18807	0.52065	20170737	0
C-48	120	OID00478	P13232	IL7	0.0492611	Olink INFLAMMATION	20170737-003_SP180526_INFI.csv	Pass	0.18807	1.06042	20170737	0
C-58	121	OID00478	P13232	IL7	0.0492611	Olink INFLAMMATION	20170737-003_SP180526_INFI.csv	Pass	0.18807	1.24865	20170737	0
C-103	122	OID00478	P13232	IL7	0.0492611	Olink INFLAMMATION	20170737-003_SP180526_INFI.csv	Pass	0.18807	0.66689	20170737	0
C-40	123	OID00478	P13232	IL7	0.0492611	Olink INFLAMMATION	20170737-003_SP180526_INFI.csv	Pass	0.18807	0.57692	20170737	0
C-68	124	OID00478	P13232	IL7	0.0492611	Olink INFLAMMATION	20170737-003_SP180526_INFI.csv	Pass	0.18807	0.54548	20170737	0
C-119	125	OID00478	P13232	IL7	0.0492611	Olink INFLAMMATION	20170737-003_SP180526_INFI.csv	Pass	0.18807	0.57852	20170737	0
C-122	126	OID00478	P13232	IL7	0.0492611	Olink INFLAMMATION	20170737-003_SP180526_INFI.csv	Pass	0.18807	0.6641	20170737	0
C-14	127	OID00478	P13232	IL7	0.0492611	Olink INFLAMMATION	20170737-003_SP180526_INFI.csv	Pass	0.18807	0.78702	20170737	0
C-180	128	OID00478	P13232	IL7	0.0492611	Olink INFLAMMATION	20170737-003_SP180526_INFI.csv	Pass	0.18807	0.46635	20170737	0
C-155	129	OID00478	P13232	IL7	0.0492611	Olink INFLAMMATION	20170737-003_SP180526_INFI.csv	Pass	0.18807	0.83037	20170737	0
C-62	130	OID00478	P13232	IL7	0.0492611	Olink INFLAMMATION	20170737-003_SP180526_INFI.csv	Pass	0.18807	0.60445	20170737	0
C-49	131	OID00478	P13232	IL7	0.0492611	Olink INFLAMMATION	20170737-003_SP180526_INFI.csv	Pass	0.18807	0.47627	20170737	0
C-44	132	OID00478	P13232	IL7	0.0492611	Olink INFLAMMATION	20170737-003_SP180526_INFI.csv	Pass	0.18807	0.67941	20170737	0
C-18	133	OID00478	P13232	IL7	0.0492611	Olink INFLAMMATION	20170737-003_SP180526_INFI.csv	Pass	0.18807	1.10838	20170737	0
C-39	134	OID00478	P13232	IL7	0.0492611	Olink INFLAMMATION	20170737-003_SP180526_INFI.csv	Pass	0.18807	0.67925	20170737	0
C-24	135	OID00478	P13232	IL7	0.0492611	Olink INFLAMMATION	20170737-003_SP180526_INFI.csv	Pass	0.18807	0.47029	20170737	0
C-138	136	OID00478	P13232	IL7	0.0492611	Olink INFLAMMATION	20170737-003_SP180526_INFI.csv	Pass	0.18807	0.44189	20170737	0
C-135	137	OID00478	P13232	IL7	0.0492611	Olink INFLAMMATION	20170737-003_SP180526_INFI.csv	Pass	0.18807	0.45443	20170737	0
C-202	138	OID00478	P13232	IL7	0.0492611	Olink INFLAMMATION	20170737-003_SP180526_INFI.csv	Pass	0.18807	1.18594	20170737	0
C-60	139	OID00478	P13232	IL7	0.0492611	Olink INFLAMMATION	20170737-003_SP180526_INFI.csv	Pass	0.18807	0.6501	20170737	0
C-90	140	OID00478	P13232	IL7	0.0492611	Olink INFLAMMATION	20170737-003_SP180526_INFI.csv	Pass	0.18807	0.72536	20170737	0
C-168	141	OID00478	P13232	IL7	0.0492611	Olink INFLAMMATION	20170737-003_SP180526_INFI.csv	Pass	0.18807	0.31212	20170737	0
C-111	142	OID00478	P13232	IL7	0.0492611	Olink INFLAMMATION	20170737-003_SP180526_INFI.csv	Pass	0.18807	0.65974	20170737	0
C-172	143	OID00478	P13232	IL7	0.0492611	Olink INFLAMMATION	20170737-003_SP180526_INFI.csv	Pass	0.18807	0.75613	20170737	0
C-157	144	OID00478	P13232	IL7	0.0492611	Olink INFLAMMATION	20170737-003_SP180526_INFI.csv	Pass	0.18807	1.25337	20170737	0
C-219	145	OID00478	P13232	IL7	0.0492611	Olink INFLAMMATION	20170737-003_SP180526_INFI.csv	Pass	0.18807	0.77995	20170737	0
C-3	146	OID00478	P13232	IL7	0.0492611	Olink INFLAMMATION	20170737-003_SP180526_INFI.csv	Pass	0.18807	0.53143	20170737	0
C-169	147	OID00478	P13232	IL7	0.0492611	Olink INFLAMMATION	20170737-003_SP180526_INFI.csv	Pass	0.18807	0.86241	20170737	0
C-110	148	OID00478	P13232	IL7	0.0492611	Olink INFLAMMATION	20170737-003_SP180526_INFI.csv	Pass	0.18807	0.96029	20170737	0
C-187	149	OID00478	P13232	IL7	0.0492611	Olink INFLAMMATION	20170737-003_SP180526_INFI.csv	Pass	0.18807	0.4282	20170737	0
C-17	150	OID00478	P13232	IL7	0.0492611	Olink INFLAMMATION	20170737-003_SP180526_INFI.csv	Pass	0.18807	0.94498	20170737	0
C-196	151	OID00478	P13232	IL7	0.0492611	Olink INFLAMMATION	20170737-003_SP180526_INFI.csv	Pass	0.18807	1.0023	20170737	0
C-91	152	OID00478	P13232	IL7	0.0492611	Olink INFLAMMATION	20170737-003_SP180526_INFI.csv	Pass	0.18807	0.72353	20170737	0
C-188	153	OID00478	P13232	IL7	0.0492611	Olink INFLAMMATION	20170737-003_SP180526_INFI.csv	Pass	0.18807	0.81272	20170737	0
C-186	154	OID00478	P13232	IL7	0.0492611	Olink INFLAMMATION	20170737-003_SP180526_INFI.csv	Pass	0.18807	0.96139	20170737	0
C-34	155	OID00478	P13232	IL7	0.0492611	Olink INFLAMMATION	20170737-003_SP180526_INFI.csv	Pass	0.18807	0.71263	20170737	0
C-85	156	OID00478	P13232	IL7	0.0492611	Olink INFLAMMATION	20170737-003_SP180526_INFI.csv	Pass	0.18807	1.02095	20170737	0
C-22	157	OID00478	P13232	IL7	0.0492611	Olink INFLAMMATION	20170737-003_SP180526_INFI.csv	Pass	0.18807	0.23773	20170737	0
C-28	158	OID00478	P13232	IL7	0.0492611	Olink INFLAMMATION	20170737-003_SP180526_INFI.csv	Pass	0.18807	0.68023	20170737	0
C-125	159	OID00478	P13232	IL7	0.0492611	Olink INFLAMMATION	20170737-003_SP180526_INFI.csv	Pass	0.18807	0.63991	20170737	0
C-132	160	OID00478	P13232	IL7	0.0492611	Olink INFLAMMATION	20170737-003_SP180526_INFI.csv	Pass	0.18807	0.52299	20170737	0
C-27	161	OID00478	P13232	IL7	0.0492611	Olink INFLAMMATION	20170737-003_SP180526_INFI.csv	Pass	0.18807	0.32659	20170737	0
C-11	162	OID00478	P13232	IL7	0.0492611	Olink INFLAMMATION	20170737-003_SP180526_INFI.csv	Pass	0.18807	1.30127	20170737	0
C-209	163	OID00478	P13232	IL7	0.0492611	Olink INFLAMMATION	20170737-003_SP180526_INFI.csv	Pass	0.18807	0.76074	20170737	0
C-213	1	OID00479	O00300	OPG	0	Olink INFLAMMATION	20170737-001_SP180525_INFI.csv	Pass	0.81273	7.26737	20170737	0
C-171	2	OID00479	O00300	OPG	0	Olink INFLAMMATION	20170737-001_SP180525_INFI.csv	Pass	0.81273	9.64646	20170737	0
C-19	3	OID00479	O00300	OPG	0	Olink INFLAMMATION	20170737-001_SP180525_INFI.csv	Pass	0.81273	9.64452	20170737	0
C-121	4	OID00479	O00300	OPG	0	Olink INFLAMMATION	20170737-001_SP180525_INFI.csv	Pass	0.81273	8.90834	20170737	0
C-112	5	OID00479	O00300	OPG	0	Olink INFLAMMATION	20170737-001_SP180525_INFI.csv	Pass	0.81273	8.6833	20170737	0
C-137	6	OID00479	O00300	OPG	0	Olink INFLAMMATION	20170737-001_SP180525_INFI.csv	Pass	0.81273	9.97789	20170737	0
C-25	7	OID00479	O00300	OPG	0	Olink INFLAMMATION	20170737-001_SP180525_INFI.csv	Pass	0.81273	9.1627	20170737	0
C-52	8	OID00479	O00300	OPG	0	Olink INFLAMMATION	20170737-001_SP180525_INFI.csv	Pass	0.81273	8.80759	20170737	0
C-109	9	OID00479	O00300	OPG	0	Olink INFLAMMATION	20170737-001_SP180525_INFI.csv	Pass	0.81273	10.438	20170737	0
C-41	10	OID00479	O00300	OPG	0	Olink INFLAMMATION	20170737-001_SP180525_INFI.csv	Pass	0.81273	9.88692	20170737	0
C-32	11	OID00479	O00300	OPG	0	Olink INFLAMMATION	20170737-001_SP180525_INFI.csv	Pass	0.81273	6.00624	20170737	0
CONTROL_SAMPLE_AS 1	12	OID00479	O00300	OPG	0	Olink INFLAMMATION	20170737-001_SP180525_INFI.csv	Pass	0.81273	9.65958	20170737	0
C-152	13	OID00479	O00300	OPG	0	Olink INFLAMMATION	20170737-001_SP180525_INFI.csv	Pass	0.81273	10.6014	20170737	0
C-59	14	OID00479	O00300	OPG	0	Olink INFLAMMATION	20170737-001_SP180525_INFI.csv	Pass	0.81273	8.91076	20170737	0
C-146	15	OID00479	O00300	OPG	0	Olink INFLAMMATION	20170737-001_SP180525_INFI.csv	Pass	0.81273	8.68771	20170737	0
C-114	16	OID00479	O00300	OPG	0	Olink INFLAMMATION	20170737-001_SP180525_INFI.csv	Pass	0.81273	11.1018	20170737	0
C-86	17	OID00479	O00300	OPG	0	Olink INFLAMMATION	20170737-001_SP180525_INFI.csv	Pass	0.81273	9.10782	20170737	0
C-6	18	OID00479	O00300	OPG	0	Olink INFLAMMATION	20170737-001_SP180525_INFI.csv	Warning	0.81273	10.932	20170737	0
C-100	19	OID00479	O00300	OPG	0	Olink INFLAMMATION	20170737-001_SP180525_INFI.csv	Pass	0.81273	8.51379	20170737	0
C-104	20	OID00479	O00300	OPG	0	Olink INFLAMMATION	20170737-001_SP180525_INFI.csv	Pass	0.81273	10.2674	20170737	0
C-206	21	OID00479	O00300	OPG	0	Olink INFLAMMATION	20170737-001_SP180525_INFI.csv	Pass	0.81273	9.2418	20170737	0
C-92	22	OID00479	O00300	OPG	0	Olink INFLAMMATION	20170737-001_SP180525_INFI.csv	Pass	0.81273	8.67097	20170737	0
C-73	23	OID00479	O00300	OPG	0	Olink INFLAMMATION	20170737-001_SP180525_INFI.csv	Pass	0.81273	9.71353	20170737	0
CONTROL_SAMPLE_AS 2	24	OID00479	O00300	OPG	0	Olink INFLAMMATION	20170737-001_SP180525_INFI.csv	Pass	0.81273	9.47591	20170737	0
C-36	25	OID00479	O00300	OPG	0	Olink INFLAMMATION	20170737-001_SP180525_INFI.csv	Pass	0.81273	9.43208	20170737	0
C-97	26	OID00479	O00300	OPG	0	Olink INFLAMMATION	20170737-001_SP180525_INFI.csv	Pass	0.81273	8.62961	20170737	0
C-20	27	OID00479	O00300	OPG	0	Olink INFLAMMATION	20170737-001_SP180525_INFI.csv	Pass	0.81273	9.41776	20170737	0
C-127	28	OID00479	O00300	OPG	0	Olink INFLAMMATION	20170737-001_SP180525_INFI.csv	Pass	0.81273	8.82372	20170737	0
C-99	29	OID00479	O00300	OPG	0	Olink INFLAMMATION	20170737-001_SP180525_INFI.csv	Pass	0.81273	7.91402	20170737	0
C-43	30	OID00479	O00300	OPG	0	Olink INFLAMMATION	20170737-001_SP180525_INFI.csv	Pass	0.81273	8.86895	20170737	0
C-177	31	OID00479	O00300	OPG	0	Olink INFLAMMATION	20170737-001_SP180525_INFI.csv	Warning	0.81273	9.64214	20170737	0
C-175	32	OID00479	O00300	OPG	0	Olink INFLAMMATION	20170737-001_SP180525_INFI.csv	Pass	0.81273	8.40096	20170737	0
C-88	33	OID00479	O00300	OPG	0	Olink INFLAMMATION	20170737-001_SP180525_INFI.csv	Pass	0.81273	8.89877	20170737	0
C-124	34	OID00479	O00300	OPG	0	Olink INFLAMMATION	20170737-001_SP180525_INFI.csv	Pass	0.81273	9.38749	20170737	0
C-71	35	OID00479	O00300	OPG	0	Olink INFLAMMATION	20170737-001_SP180525_INFI.csv	Pass	0.81273	6.75939	20170737	0
C-26	36	OID00479	O00300	OPG	0	Olink INFLAMMATION	20170737-001_SP180525_INFI.csv	Pass	0.81273	9.33171	20170737	0
C-37	37	OID00479	O00300	OPG	0	Olink INFLAMMATION	20170737-001_SP180525_INFI.csv	Pass	0.81273	9.93741	20170737	0
C-113	38	OID00479	O00300	OPG	0	Olink INFLAMMATION	20170737-001_SP180525_INFI.csv	Pass	0.81273	9.33273	20170737	0
C-227	39	OID00479	O00300	OPG	0	Olink INFLAMMATION	20170737-001_SP180525_INFI.csv	Pass	0.81273	8.83627	20170737	0
C-214	40	OID00479	O00300	OPG	0	Olink INFLAMMATION	20170737-001_SP180525_INFI.csv	Pass	0.81273	10.3354	20170737	0
C-51	41	OID00479	O00300	OPG	0	Olink INFLAMMATION	20170737-001_SP180525_INFI.csv	Pass	0.81273	9.47533	20170737	0
C-145	42	OID00479	O00300	OPG	0	Olink INFLAMMATION	20170737-001_SP180525_INFI.csv	Pass	0.81273	9.15184	20170737	0
C-189	43	OID00479	O00300	OPG	0	Olink INFLAMMATION	20170737-001_SP180525_INFI.csv	Pass	0.81273	9.68394	20170737	0
C-66	44	OID00479	O00300	OPG	0	Olink INFLAMMATION	20170737-001_SP180525_INFI.csv	Pass	0.81273	8.67117	20170737	0
C-63	45	OID00479	O00300	OPG	0	Olink INFLAMMATION	20170737-001_SP180525_INFI.csv	Pass	0.81273	9.31271	20170737	0
C-170	46	OID00479	O00300	OPG	0	Olink INFLAMMATION	20170737-001_SP180525_INFI.csv	Pass	0.81273	9.75737	20170737	0
LN 2887	47	OID00479	O00300	OPG	0	Olink INFLAMMATION	20170737-001_SP180525_INFI.csv	Pass	0.81273	8.81012	20170737	0
C-167	48	OID00479	O00300	OPG	0	Olink INFLAMMATION	20170737-001_SP180525_INFI.csv	Pass	0.81273	9.40091	20170737	0
C-195	49	OID00479	O00300	OPG	0	Olink INFLAMMATION	20170737-001_SP180525_INFI.csv	Pass	0.81273	9.17058	20170737	0
C-10	50	OID00479	O00300	OPG	0	Olink INFLAMMATION	20170737-001_SP180525_INFI.csv	Pass	0.81273	7.7209	20170737	0
C-158	51	OID00479	O00300	OPG	0	Olink INFLAMMATION	20170737-001_SP180525_INFI.csv	Pass	0.81273	8.6069	20170737	0
C-64	52	OID00479	O00300	OPG	0	Olink INFLAMMATION	20170737-001_SP180525_INFI.csv	Pass	0.81273	9.25733	20170737	0
C-128	53	OID00479	O00300	OPG	0	Olink INFLAMMATION	20170737-001_SP180525_INFI.csv	Pass	0.81273	9.82719	20170737	0
C-50	54	OID00479	O00300	OPG	0	Olink INFLAMMATION	20170737-001_SP180525_INFI.csv	Pass	0.81273	9.7687	20170737	0
C-75	55	OID00479	O00300	OPG	0	Olink INFLAMMATION	20170737-001_SP180525_INFI.csv	Pass	0.81273	9.03986	20170737	0
C-115	56	OID00479	O00300	OPG	0	Olink INFLAMMATION	20170737-001_SP180525_INFI.csv	Pass	0.81273	9.97662	20170737	0
C-77	57	OID00479	O00300	OPG	0	Olink INFLAMMATION	20170737-001_SP180525_INFI.csv	Pass	0.81273	8.67576	20170737	0
C-78	58	OID00479	O00300	OPG	0	Olink INFLAMMATION	20170737-001_SP180525_INFI.csv	Pass	0.81273	9.25748	20170737	0
C-208	59	OID00479	O00300	OPG	0	Olink INFLAMMATION	20170737-001_SP180525_INFI.csv	Pass	0.81273	9.42339	20170737	0
C-79	60	OID00479	O00300	OPG	0	Olink INFLAMMATION	20170737-001_SP180525_INFI.csv	Pass	0.81273	8.90656	20170737	0
C-57	61	OID00479	O00300	OPG	0	Olink INFLAMMATION	20170737-001_SP180525_INFI.csv	Pass	0.81273	9.43969	20170737	0
C-74	62	OID00479	O00300	OPG	0	Olink INFLAMMATION	20170737-001_SP180525_INFI.csv	Pass	0.81273	8.63277	20170737	0
C-105	63	OID00479	O00300	OPG	0	Olink INFLAMMATION	20170737-001_SP180525_INFI.csv	Pass	0.81273	10.0669	20170737	0
C-87	64	OID00479	O00300	OPG	0	Olink INFLAMMATION	20170737-001_SP180525_INFI.csv	Pass	0.81273	8.39369	20170737	0
C-207	65	OID00479	O00300	OPG	0	Olink INFLAMMATION	20170737-001_SP180525_INFI.csv	Pass	0.81273	8.12432	20170737	0
C-67	66	OID00479	O00300	OPG	0	Olink INFLAMMATION	20170737-001_SP180525_INFI.csv	Pass	0.81273	9.76558	20170737	0
C-235	67	OID00479	O00300	OPG	0	Olink INFLAMMATION	20170737-001_SP180525_INFI.csv	Pass	0.81273	9.38908	20170737	0
C-61	68	OID00479	O00300	OPG	0	Olink INFLAMMATION	20170737-001_SP180525_INFI.csv	Pass	0.81273	9.20514	20170737	0
C-46	69	OID00479	O00300	OPG	0	Olink INFLAMMATION	20170737-001_SP180525_INFI.csv	Pass	0.81273	9.44436	20170737	0
C-200	70	OID00479	O00300	OPG	0	Olink INFLAMMATION	20170737-001_SP180525_INFI.csv	Pass	0.81273	9.03391	20170737	0
C-38	71	OID00479	O00300	OPG	0	Olink INFLAMMATION	20170737-001_SP180525_INFI.csv	Pass	0.81273	9.0527	20170737	0
C-216	72	OID00479	O00300	OPG	0	Olink INFLAMMATION	20170737-001_SP180525_INFI.csv	Pass	0.81273	9.45307	20170737	0
C-133	73	OID00479	O00300	OPG	0	Olink INFLAMMATION	20170737-001_SP180525_INFI.csv	Pass	0.81273	9.71449	20170737	0
C-149	74	OID00479	O00300	OPG	0	Olink INFLAMMATION	20170737-001_SP180525_INFI.csv	Pass	0.81273	9.1663	20170737	0
C-185	75	OID00479	O00300	OPG	0	Olink INFLAMMATION	20170737-001_SP180525_INFI.csv	Pass	0.81273	8.65105	20170737	0
C-191	76	OID00479	O00300	OPG	0	Olink INFLAMMATION	20170737-001_SP180525_INFI.csv	Pass	0.81273	9.81126	20170737	0
C-72	77	OID00479	O00300	OPG	0	Olink INFLAMMATION	20170737-001_SP180525_INFI.csv	Pass	0.81273	9.57029	20170737	0
C-54	78	OID00479	O00300	OPG	0	Olink INFLAMMATION	20170737-001_SP180525_INFI.csv	Pass	0.81273	9.16993	20170737	0
C-29	79	OID00479	O00300	OPG	0	Olink INFLAMMATION	20170737-001_SP180525_INFI.csv	Pass	0.81273	8.7236	20170737	0
C-108	80	OID00479	O00300	OPG	0	Olink INFLAMMATION	20170737-001_SP180525_INFI.csv	Pass	0.81273	9.65835	20170737	0
C-198	81	OID00479	O00300	OPG	0	Olink INFLAMMATION	20170737-001_SP180525_INFI.csv	Pass	0.81273	9.55479	20170737	0
C-223	82	OID00479	O00300	OPG	0	Olink INFLAMMATION	20170737-001_SP180525_INFI.csv	Pass	0.81273	8.78463	20170737	0
C-120	83	OID00479	O00300	OPG	0	Olink INFLAMMATION	20170737-001_SP180525_INFI.csv	Pass	0.81273	9.13159	20170737	0
C-107	84	OID00479	O00300	OPG	0	Olink INFLAMMATION	20170737-001_SP180525_INFI.csv	Pass	0.81273	8.34781	20170737	0
C-204	85	OID00479	O00300	OPG	0	Olink INFLAMMATION	20170737-001_SP180525_INFI.csv	Pass	0.81273	9.00544	20170737	0
C-55	86	OID00479	O00300	OPG	0	Olink INFLAMMATION	20170737-001_SP180525_INFI.csv	Pass	0.81273	9.38726	20170737	0
C-4	87	OID00479	O00300	OPG	0	Olink INFLAMMATION	20170737-001_SP180525_INFI.csv	Pass	0.81273	9.49494	20170737	0
C-21	88	OID00479	O00300	OPG	0	Olink INFLAMMATION	20170737-001_SP180525_INFI.csv	Pass	0.81273	9.95153	20170737	0
C-13	89	OID00479	O00300	OPG	0	Olink INFLAMMATION	20170737-001_SP180525_INFI.csv	Pass	0.81273	9.283	20170737	0
C-101	90	OID00479	O00300	OPG	0	Olink INFLAMMATION	20170737-001_SP180525_INFI.csv	Pass	0.81273	8.99704	20170737	0
C-156	91	OID00479	O00300	OPG	0	Olink INFLAMMATION	20170737-003_SP180526_INFI.csv	Pass	0.81273	10.2945	20170737	0
C-184	92	OID00479	O00300	OPG	0	Olink INFLAMMATION	20170737-003_SP180526_INFI.csv	Pass	0.81273	9.04932	20170737	0
C-2	93	OID00479	O00300	OPG	0	Olink INFLAMMATION	20170737-003_SP180526_INFI.csv	Warning	0.81273	9.18786	20170737	0
C-163	94	OID00479	O00300	OPG	0	Olink INFLAMMATION	20170737-003_SP180526_INFI.csv	Pass	0.81273	9.54122	20170737	0
C-16	95	OID00479	O00300	OPG	0	Olink INFLAMMATION	20170737-003_SP180526_INFI.csv	Pass	0.81273	10.0867	20170737	0
C-1	96	OID00479	O00300	OPG	0	Olink INFLAMMATION	20170737-003_SP180526_INFI.csv	Pass	0.81273	9.04321	20170737	0
C-150	97	OID00479	O00300	OPG	0	Olink INFLAMMATION	20170737-003_SP180526_INFI.csv	Pass	0.81273	8.34981	20170737	0
C-160	98	OID00479	O00300	OPG	0	Olink INFLAMMATION	20170737-003_SP180526_INFI.csv	Pass	0.81273	8.2357	20170737	0
C-65	99	OID00479	O00300	OPG	0	Olink INFLAMMATION	20170737-003_SP180526_INFI.csv	Pass	0.81273	9.21353	20170737	0
CONTROL_SAMPLE_AS 1	100	OID00479	O00300	OPG	0	Olink INFLAMMATION	20170737-003_SP180526_INFI.csv	Pass	0.81273	9.45112	20170737	0
C-131	101	OID00479	O00300	OPG	0	Olink INFLAMMATION	20170737-003_SP180526_INFI.csv	Pass	0.81273	8.97015	20170737	0
C-23	102	OID00479	O00300	OPG	0	Olink INFLAMMATION	20170737-003_SP180526_INFI.csv	Pass	0.81273	9.64092	20170737	0
C-190	103	OID00479	O00300	OPG	0	Olink INFLAMMATION	20170737-003_SP180526_INFI.csv	Pass	0.81273	9.01384	20170737	0
C-96	104	OID00479	O00300	OPG	0	Olink INFLAMMATION	20170737-003_SP180526_INFI.csv	Pass	0.81273	9.32696	20170737	0
C-15	105	OID00479	O00300	OPG	0	Olink INFLAMMATION	20170737-003_SP180526_INFI.csv	Pass	0.81273	9.34729	20170737	0
C-81	106	OID00479	O00300	OPG	0	Olink INFLAMMATION	20170737-003_SP180526_INFI.csv	Pass	0.81273	8.74235	20170737	0
C-76	107	OID00479	O00300	OPG	0	Olink INFLAMMATION	20170737-003_SP180526_INFI.csv	Warning	0.81273	7.50249	20170737	0
C-165	108	OID00479	O00300	OPG	0	Olink INFLAMMATION	20170737-003_SP180526_INFI.csv	Pass	0.81273	9.41461	20170737	0
C-82	109	OID00479	O00300	OPG	0	Olink INFLAMMATION	20170737-003_SP180526_INFI.csv	Pass	0.81273	8.81231	20170737	0
CONTROL_SAMPLE_AS 2	110	OID00479	O00300	OPG	0	Olink INFLAMMATION	20170737-003_SP180526_INFI.csv	Pass	0.81273	9.28546	20170737	0
C-118	111	OID00479	O00300	OPG	0	Olink INFLAMMATION	20170737-003_SP180526_INFI.csv	Pass	0.81273	9.77809	20170737	0
C-45	112	OID00479	O00300	OPG	0	Olink INFLAMMATION	20170737-003_SP180526_INFI.csv	Pass	0.81273	8.55401	20170737	0
C-12	113	OID00479	O00300	OPG	0	Olink INFLAMMATION	20170737-003_SP180526_INFI.csv	Pass	0.81273	9.40519	20170737	0
C-199	114	OID00479	O00300	OPG	0	Olink INFLAMMATION	20170737-003_SP180526_INFI.csv	Pass	0.81273	9.31057	20170737	0
C-123	115	OID00479	O00300	OPG	0	Olink INFLAMMATION	20170737-003_SP180526_INFI.csv	Pass	0.81273	9.6132	20170737	0
C-201	116	OID00479	O00300	OPG	0	Olink INFLAMMATION	20170737-003_SP180526_INFI.csv	Pass	0.81273	7.56723	20170737	0
C-106	117	OID00479	O00300	OPG	0	Olink INFLAMMATION	20170737-003_SP180526_INFI.csv	Pass	0.81273	9.59442	20170737	0
C-139	118	OID00479	O00300	OPG	0	Olink INFLAMMATION	20170737-003_SP180526_INFI.csv	Pass	0.81273	8.55493	20170737	0
C-95	119	OID00479	O00300	OPG	0	Olink INFLAMMATION	20170737-003_SP180526_INFI.csv	Pass	0.81273	9.07875	20170737	0
C-48	120	OID00479	O00300	OPG	0	Olink INFLAMMATION	20170737-003_SP180526_INFI.csv	Pass	0.81273	9.60436	20170737	0
C-58	121	OID00479	O00300	OPG	0	Olink INFLAMMATION	20170737-003_SP180526_INFI.csv	Pass	0.81273	9.20525	20170737	0
C-103	122	OID00479	O00300	OPG	0	Olink INFLAMMATION	20170737-003_SP180526_INFI.csv	Pass	0.81273	8.51597	20170737	0
C-40	123	OID00479	O00300	OPG	0	Olink INFLAMMATION	20170737-003_SP180526_INFI.csv	Pass	0.81273	8.06948	20170737	0
C-68	124	OID00479	O00300	OPG	0	Olink INFLAMMATION	20170737-003_SP180526_INFI.csv	Pass	0.81273	8.45855	20170737	0
C-119	125	OID00479	O00300	OPG	0	Olink INFLAMMATION	20170737-003_SP180526_INFI.csv	Pass	0.81273	9.20909	20170737	0
C-122	126	OID00479	O00300	OPG	0	Olink INFLAMMATION	20170737-003_SP180526_INFI.csv	Pass	0.81273	10.012	20170737	0
C-14	127	OID00479	O00300	OPG	0	Olink INFLAMMATION	20170737-003_SP180526_INFI.csv	Pass	0.81273	9.46359	20170737	0
C-180	128	OID00479	O00300	OPG	0	Olink INFLAMMATION	20170737-003_SP180526_INFI.csv	Pass	0.81273	9.59058	20170737	0
C-155	129	OID00479	O00300	OPG	0	Olink INFLAMMATION	20170737-003_SP180526_INFI.csv	Pass	0.81273	9.31221	20170737	0
C-62	130	OID00479	O00300	OPG	0	Olink INFLAMMATION	20170737-003_SP180526_INFI.csv	Pass	0.81273	9.2	20170737	0
C-49	131	OID00479	O00300	OPG	0	Olink INFLAMMATION	20170737-003_SP180526_INFI.csv	Pass	0.81273	8.81214	20170737	0
C-44	132	OID00479	O00300	OPG	0	Olink INFLAMMATION	20170737-003_SP180526_INFI.csv	Pass	0.81273	9.17379	20170737	0
C-18	133	OID00479	O00300	OPG	0	Olink INFLAMMATION	20170737-003_SP180526_INFI.csv	Pass	0.81273	10.0676	20170737	0
C-39	134	OID00479	O00300	OPG	0	Olink INFLAMMATION	20170737-003_SP180526_INFI.csv	Pass	0.81273	9.55527	20170737	0
C-24	135	OID00479	O00300	OPG	0	Olink INFLAMMATION	20170737-003_SP180526_INFI.csv	Pass	0.81273	9.47201	20170737	0
C-138	136	OID00479	O00300	OPG	0	Olink INFLAMMATION	20170737-003_SP180526_INFI.csv	Pass	0.81273	8.54546	20170737	0
C-135	137	OID00479	O00300	OPG	0	Olink INFLAMMATION	20170737-003_SP180526_INFI.csv	Pass	0.81273	9.07015	20170737	0
C-202	138	OID00479	O00300	OPG	0	Olink INFLAMMATION	20170737-003_SP180526_INFI.csv	Pass	0.81273	8.17498	20170737	0
C-60	139	OID00479	O00300	OPG	0	Olink INFLAMMATION	20170737-003_SP180526_INFI.csv	Pass	0.81273	10.4077	20170737	0
C-90	140	OID00479	O00300	OPG	0	Olink INFLAMMATION	20170737-003_SP180526_INFI.csv	Pass	0.81273	8.58506	20170737	0
C-168	141	OID00479	O00300	OPG	0	Olink INFLAMMATION	20170737-003_SP180526_INFI.csv	Pass	0.81273	9.09866	20170737	0
C-111	142	OID00479	O00300	OPG	0	Olink INFLAMMATION	20170737-003_SP180526_INFI.csv	Pass	0.81273	9.48021	20170737	0
C-172	143	OID00479	O00300	OPG	0	Olink INFLAMMATION	20170737-003_SP180526_INFI.csv	Pass	0.81273	9.15182	20170737	0
C-157	144	OID00479	O00300	OPG	0	Olink INFLAMMATION	20170737-003_SP180526_INFI.csv	Pass	0.81273	9.45707	20170737	0
C-219	145	OID00479	O00300	OPG	0	Olink INFLAMMATION	20170737-003_SP180526_INFI.csv	Pass	0.81273	9.13221	20170737	0
C-3	146	OID00479	O00300	OPG	0	Olink INFLAMMATION	20170737-003_SP180526_INFI.csv	Pass	0.81273	8.24934	20170737	0
C-169	147	OID00479	O00300	OPG	0	Olink INFLAMMATION	20170737-003_SP180526_INFI.csv	Pass	0.81273	10.078	20170737	0
C-110	148	OID00479	O00300	OPG	0	Olink INFLAMMATION	20170737-003_SP180526_INFI.csv	Pass	0.81273	9.64571	20170737	0
C-187	149	OID00479	O00300	OPG	0	Olink INFLAMMATION	20170737-003_SP180526_INFI.csv	Pass	0.81273	9.1504	20170737	0
C-17	150	OID00479	O00300	OPG	0	Olink INFLAMMATION	20170737-003_SP180526_INFI.csv	Pass	0.81273	9.81723	20170737	0
C-196	151	OID00479	O00300	OPG	0	Olink INFLAMMATION	20170737-003_SP180526_INFI.csv	Pass	0.81273	9.61411	20170737	0
C-91	152	OID00479	O00300	OPG	0	Olink INFLAMMATION	20170737-003_SP180526_INFI.csv	Pass	0.81273	9.91378	20170737	0
C-188	153	OID00479	O00300	OPG	0	Olink INFLAMMATION	20170737-003_SP180526_INFI.csv	Pass	0.81273	8.68765	20170737	0
C-186	154	OID00479	O00300	OPG	0	Olink INFLAMMATION	20170737-003_SP180526_INFI.csv	Pass	0.81273	9.44326	20170737	0
C-34	155	OID00479	O00300	OPG	0	Olink INFLAMMATION	20170737-003_SP180526_INFI.csv	Pass	0.81273	9.41818	20170737	0
C-85	156	OID00479	O00300	OPG	0	Olink INFLAMMATION	20170737-003_SP180526_INFI.csv	Pass	0.81273	8.69441	20170737	0
C-22	157	OID00479	O00300	OPG	0	Olink INFLAMMATION	20170737-003_SP180526_INFI.csv	Pass	0.81273	8.91017	20170737	0
C-28	158	OID00479	O00300	OPG	0	Olink INFLAMMATION	20170737-003_SP180526_INFI.csv	Pass	0.81273	9.21638	20170737	0
C-125	159	OID00479	O00300	OPG	0	Olink INFLAMMATION	20170737-003_SP180526_INFI.csv	Pass	0.81273	9.67397	20170737	0
C-132	160	OID00479	O00300	OPG	0	Olink INFLAMMATION	20170737-003_SP180526_INFI.csv	Pass	0.81273	9.66497	20170737	0
C-27	161	OID00479	O00300	OPG	0	Olink INFLAMMATION	20170737-003_SP180526_INFI.csv	Pass	0.81273	8.91882	20170737	0
C-11	162	OID00479	O00300	OPG	0	Olink INFLAMMATION	20170737-003_SP180526_INFI.csv	Pass	0.81273	8.7073	20170737	0
C-209	163	OID00479	O00300	OPG	0	Olink INFLAMMATION	20170737-003_SP180526_INFI.csv	Pass	0.81273	8.71146	20170737	0
C-213	1	OID00480	P01137	LAP TGF-beta-1	0	Olink INFLAMMATION	20170737-001_SP180525_INFI.csv	Pass	1.12009	1.86016	20170737	0
C-171	2	OID00480	P01137	LAP TGF-beta-1	0	Olink INFLAMMATION	20170737-001_SP180525_INFI.csv	Pass	1.12009	4.52826	20170737	0
C-19	3	OID00480	P01137	LAP TGF-beta-1	0	Olink INFLAMMATION	20170737-001_SP180525_INFI.csv	Pass	1.12009	3.91006	20170737	0
C-121	4	OID00480	P01137	LAP TGF-beta-1	0	Olink INFLAMMATION	20170737-001_SP180525_INFI.csv	Pass	1.12009	3.6853	20170737	0
C-112	5	OID00480	P01137	LAP TGF-beta-1	0	Olink INFLAMMATION	20170737-001_SP180525_INFI.csv	Pass	1.12009	4.18878	20170737	0
C-137	6	OID00480	P01137	LAP TGF-beta-1	0	Olink INFLAMMATION	20170737-001_SP180525_INFI.csv	Pass	1.12009	4.27098	20170737	0
C-25	7	OID00480	P01137	LAP TGF-beta-1	0	Olink INFLAMMATION	20170737-001_SP180525_INFI.csv	Pass	1.12009	3.81103	20170737	0
C-52	8	OID00480	P01137	LAP TGF-beta-1	0	Olink INFLAMMATION	20170737-001_SP180525_INFI.csv	Pass	1.12009	3.93468	20170737	0
C-109	9	OID00480	P01137	LAP TGF-beta-1	0	Olink INFLAMMATION	20170737-001_SP180525_INFI.csv	Pass	1.12009	4.34538	20170737	0
C-41	10	OID00480	P01137	LAP TGF-beta-1	0	Olink INFLAMMATION	20170737-001_SP180525_INFI.csv	Pass	1.12009	5.30512	20170737	0
C-32	11	OID00480	P01137	LAP TGF-beta-1	0	Olink INFLAMMATION	20170737-001_SP180525_INFI.csv	Pass	1.12009	1.69727	20170737	0
CONTROL_SAMPLE_AS 1	12	OID00480	P01137	LAP TGF-beta-1	0	Olink INFLAMMATION	20170737-001_SP180525_INFI.csv	Pass	1.12009	6.23833	20170737	0
C-152	13	OID00480	P01137	LAP TGF-beta-1	0	Olink INFLAMMATION	20170737-001_SP180525_INFI.csv	Pass	1.12009	4.12731	20170737	0
C-59	14	OID00480	P01137	LAP TGF-beta-1	0	Olink INFLAMMATION	20170737-001_SP180525_INFI.csv	Pass	1.12009	4.00812	20170737	0
C-146	15	OID00480	P01137	LAP TGF-beta-1	0	Olink INFLAMMATION	20170737-001_SP180525_INFI.csv	Pass	1.12009	3.28118	20170737	0
C-114	16	OID00480	P01137	LAP TGF-beta-1	0	Olink INFLAMMATION	20170737-001_SP180525_INFI.csv	Pass	1.12009	5.21116	20170737	0
C-86	17	OID00480	P01137	LAP TGF-beta-1	0	Olink INFLAMMATION	20170737-001_SP180525_INFI.csv	Pass	1.12009	4.04341	20170737	0
C-6	18	OID00480	P01137	LAP TGF-beta-1	0	Olink INFLAMMATION	20170737-001_SP180525_INFI.csv	Warning	1.12009	6.63126	20170737	0
C-100	19	OID00480	P01137	LAP TGF-beta-1	0	Olink INFLAMMATION	20170737-001_SP180525_INFI.csv	Pass	1.12009	2.93824	20170737	0
C-104	20	OID00480	P01137	LAP TGF-beta-1	0	Olink INFLAMMATION	20170737-001_SP180525_INFI.csv	Pass	1.12009	4.55019	20170737	0
C-206	21	OID00480	P01137	LAP TGF-beta-1	0	Olink INFLAMMATION	20170737-001_SP180525_INFI.csv	Pass	1.12009	3.67963	20170737	0
C-92	22	OID00480	P01137	LAP TGF-beta-1	0	Olink INFLAMMATION	20170737-001_SP180525_INFI.csv	Pass	1.12009	3.71213	20170737	0
C-73	23	OID00480	P01137	LAP TGF-beta-1	0	Olink INFLAMMATION	20170737-001_SP180525_INFI.csv	Pass	1.12009	5.69562	20170737	0
CONTROL_SAMPLE_AS 2	24	OID00480	P01137	LAP TGF-beta-1	0	Olink INFLAMMATION	20170737-001_SP180525_INFI.csv	Pass	1.12009	6.04458	20170737	0
C-36	25	OID00480	P01137	LAP TGF-beta-1	0	Olink INFLAMMATION	20170737-001_SP180525_INFI.csv	Pass	1.12009	4.06719	20170737	0
C-97	26	OID00480	P01137	LAP TGF-beta-1	0	Olink INFLAMMATION	20170737-001_SP180525_INFI.csv	Pass	1.12009	3.01364	20170737	0
C-20	27	OID00480	P01137	LAP TGF-beta-1	0	Olink INFLAMMATION	20170737-001_SP180525_INFI.csv	Pass	1.12009	3.73537	20170737	0
C-127	28	OID00480	P01137	LAP TGF-beta-1	0	Olink INFLAMMATION	20170737-001_SP180525_INFI.csv	Pass	1.12009	3.24469	20170737	0
C-99	29	OID00480	P01137	LAP TGF-beta-1	0	Olink INFLAMMATION	20170737-001_SP180525_INFI.csv	Pass	1.12009	3.62957	20170737	0
C-43	30	OID00480	P01137	LAP TGF-beta-1	0	Olink INFLAMMATION	20170737-001_SP180525_INFI.csv	Pass	1.12009	4.29805	20170737	0
C-177	31	OID00480	P01137	LAP TGF-beta-1	0	Olink INFLAMMATION	20170737-001_SP180525_INFI.csv	Warning	1.12009	3.71079	20170737	0
C-175	32	OID00480	P01137	LAP TGF-beta-1	0	Olink INFLAMMATION	20170737-001_SP180525_INFI.csv	Pass	1.12009	2.88067	20170737	0
C-88	33	OID00480	P01137	LAP TGF-beta-1	0	Olink INFLAMMATION	20170737-001_SP180525_INFI.csv	Pass	1.12009	2.91884	20170737	0
C-124	34	OID00480	P01137	LAP TGF-beta-1	0	Olink INFLAMMATION	20170737-001_SP180525_INFI.csv	Pass	1.12009	3.59702	20170737	0
C-71	35	OID00480	P01137	LAP TGF-beta-1	0	Olink INFLAMMATION	20170737-001_SP180525_INFI.csv	Pass	1.12009	1.66447	20170737	0
C-26	36	OID00480	P01137	LAP TGF-beta-1	0	Olink INFLAMMATION	20170737-001_SP180525_INFI.csv	Pass	1.12009	4.16035	20170737	0
C-37	37	OID00480	P01137	LAP TGF-beta-1	0	Olink INFLAMMATION	20170737-001_SP180525_INFI.csv	Pass	1.12009	4.4641	20170737	0
C-113	38	OID00480	P01137	LAP TGF-beta-1	0	Olink INFLAMMATION	20170737-001_SP180525_INFI.csv	Pass	1.12009	4.2239	20170737	0
C-227	39	OID00480	P01137	LAP TGF-beta-1	0	Olink INFLAMMATION	20170737-001_SP180525_INFI.csv	Pass	1.12009	3.33739	20170737	0
C-214	40	OID00480	P01137	LAP TGF-beta-1	0	Olink INFLAMMATION	20170737-001_SP180525_INFI.csv	Pass	1.12009	3.09676	20170737	0
C-51	41	OID00480	P01137	LAP TGF-beta-1	0	Olink INFLAMMATION	20170737-001_SP180525_INFI.csv	Pass	1.12009	4.36145	20170737	0
C-145	42	OID00480	P01137	LAP TGF-beta-1	0	Olink INFLAMMATION	20170737-001_SP180525_INFI.csv	Pass	1.12009	3.19948	20170737	0
C-189	43	OID00480	P01137	LAP TGF-beta-1	0	Olink INFLAMMATION	20170737-001_SP180525_INFI.csv	Pass	1.12009	4.1493	20170737	0
C-66	44	OID00480	P01137	LAP TGF-beta-1	0	Olink INFLAMMATION	20170737-001_SP180525_INFI.csv	Pass	1.12009	3.26961	20170737	0
C-63	45	OID00480	P01137	LAP TGF-beta-1	0	Olink INFLAMMATION	20170737-001_SP180525_INFI.csv	Pass	1.12009	4.11668	20170737	0
C-170	46	OID00480	P01137	LAP TGF-beta-1	0	Olink INFLAMMATION	20170737-001_SP180525_INFI.csv	Pass	1.12009	7.15366	20170737	0
LN 2887	47	OID00480	P01137	LAP TGF-beta-1	0	Olink INFLAMMATION	20170737-001_SP180525_INFI.csv	Pass	1.12009	4.6655	20170737	0
C-167	48	OID00480	P01137	LAP TGF-beta-1	0	Olink INFLAMMATION	20170737-001_SP180525_INFI.csv	Pass	1.12009	3.46125	20170737	0
C-195	49	OID00480	P01137	LAP TGF-beta-1	0	Olink INFLAMMATION	20170737-001_SP180525_INFI.csv	Pass	1.12009	2.9062	20170737	0
C-10	50	OID00480	P01137	LAP TGF-beta-1	0	Olink INFLAMMATION	20170737-001_SP180525_INFI.csv	Pass	1.12009	2.89268	20170737	0
C-158	51	OID00480	P01137	LAP TGF-beta-1	0	Olink INFLAMMATION	20170737-001_SP180525_INFI.csv	Pass	1.12009	3.69215	20170737	0
C-64	52	OID00480	P01137	LAP TGF-beta-1	0	Olink INFLAMMATION	20170737-001_SP180525_INFI.csv	Pass	1.12009	5.16285	20170737	0
C-128	53	OID00480	P01137	LAP TGF-beta-1	0	Olink INFLAMMATION	20170737-001_SP180525_INFI.csv	Pass	1.12009	4.88998	20170737	0
C-50	54	OID00480	P01137	LAP TGF-beta-1	0	Olink INFLAMMATION	20170737-001_SP180525_INFI.csv	Pass	1.12009	4.7409	20170737	0
C-75	55	OID00480	P01137	LAP TGF-beta-1	0	Olink INFLAMMATION	20170737-001_SP180525_INFI.csv	Pass	1.12009	4.29622	20170737	0
C-115	56	OID00480	P01137	LAP TGF-beta-1	0	Olink INFLAMMATION	20170737-001_SP180525_INFI.csv	Pass	1.12009	4.2833	20170737	0
C-77	57	OID00480	P01137	LAP TGF-beta-1	0	Olink INFLAMMATION	20170737-001_SP180525_INFI.csv	Pass	1.12009	4.14853	20170737	0
C-78	58	OID00480	P01137	LAP TGF-beta-1	0	Olink INFLAMMATION	20170737-001_SP180525_INFI.csv	Pass	1.12009	4.36814	20170737	0
C-208	59	OID00480	P01137	LAP TGF-beta-1	0	Olink INFLAMMATION	20170737-001_SP180525_INFI.csv	Pass	1.12009	3.9485	20170737	0
C-79	60	OID00480	P01137	LAP TGF-beta-1	0	Olink INFLAMMATION	20170737-001_SP180525_INFI.csv	Pass	1.12009	4.44671	20170737	0
C-57	61	OID00480	P01137	LAP TGF-beta-1	0	Olink INFLAMMATION	20170737-001_SP180525_INFI.csv	Pass	1.12009	5.54987	20170737	0
C-74	62	OID00480	P01137	LAP TGF-beta-1	0	Olink INFLAMMATION	20170737-001_SP180525_INFI.csv	Pass	1.12009	3.55297	20170737	0
C-105	63	OID00480	P01137	LAP TGF-beta-1	0	Olink INFLAMMATION	20170737-001_SP180525_INFI.csv	Pass	1.12009	4.61293	20170737	0
C-87	64	OID00480	P01137	LAP TGF-beta-1	0	Olink INFLAMMATION	20170737-001_SP180525_INFI.csv	Pass	1.12009	3.11322	20170737	0
C-207	65	OID00480	P01137	LAP TGF-beta-1	0	Olink INFLAMMATION	20170737-001_SP180525_INFI.csv	Pass	1.12009	2.39468	20170737	0
C-67	66	OID00480	P01137	LAP TGF-beta-1	0	Olink INFLAMMATION	20170737-001_SP180525_INFI.csv	Pass	1.12009	4.33619	20170737	0
C-235	67	OID00480	P01137	LAP TGF-beta-1	0	Olink INFLAMMATION	20170737-001_SP180525_INFI.csv	Pass	1.12009	3.67685	20170737	0
C-61	68	OID00480	P01137	LAP TGF-beta-1	0	Olink INFLAMMATION	20170737-001_SP180525_INFI.csv	Pass	1.12009	5.33168	20170737	0
C-46	69	OID00480	P01137	LAP TGF-beta-1	0	Olink INFLAMMATION	20170737-001_SP180525_INFI.csv	Pass	1.12009	4.93928	20170737	0
C-200	70	OID00480	P01137	LAP TGF-beta-1	0	Olink INFLAMMATION	20170737-001_SP180525_INFI.csv	Pass	1.12009	3.22437	20170737	0
C-38	71	OID00480	P01137	LAP TGF-beta-1	0	Olink INFLAMMATION	20170737-001_SP180525_INFI.csv	Pass	1.12009	3.87089	20170737	0
C-216	72	OID00480	P01137	LAP TGF-beta-1	0	Olink INFLAMMATION	20170737-001_SP180525_INFI.csv	Pass	1.12009	3.79504	20170737	0
C-133	73	OID00480	P01137	LAP TGF-beta-1	0	Olink INFLAMMATION	20170737-001_SP180525_INFI.csv	Pass	1.12009	3.79487	20170737	0
C-149	74	OID00480	P01137	LAP TGF-beta-1	0	Olink INFLAMMATION	20170737-001_SP180525_INFI.csv	Pass	1.12009	4.04412	20170737	0
C-185	75	OID00480	P01137	LAP TGF-beta-1	0	Olink INFLAMMATION	20170737-001_SP180525_INFI.csv	Pass	1.12009	2.88674	20170737	0
C-191	76	OID00480	P01137	LAP TGF-beta-1	0	Olink INFLAMMATION	20170737-001_SP180525_INFI.csv	Pass	1.12009	3.29787	20170737	0
C-72	77	OID00480	P01137	LAP TGF-beta-1	0	Olink INFLAMMATION	20170737-001_SP180525_INFI.csv	Pass	1.12009	3.72654	20170737	0
C-54	78	OID00480	P01137	LAP TGF-beta-1	0	Olink INFLAMMATION	20170737-001_SP180525_INFI.csv	Pass	1.12009	4.05122	20170737	0
C-29	79	OID00480	P01137	LAP TGF-beta-1	0	Olink INFLAMMATION	20170737-001_SP180525_INFI.csv	Pass	1.12009	4.09069	20170737	0
C-108	80	OID00480	P01137	LAP TGF-beta-1	0	Olink INFLAMMATION	20170737-001_SP180525_INFI.csv	Pass	1.12009	4.06573	20170737	0
C-198	81	OID00480	P01137	LAP TGF-beta-1	0	Olink INFLAMMATION	20170737-001_SP180525_INFI.csv	Pass	1.12009	3.40442	20170737	0
C-223	82	OID00480	P01137	LAP TGF-beta-1	0	Olink INFLAMMATION	20170737-001_SP180525_INFI.csv	Pass	1.12009	2.68898	20170737	0
C-120	83	OID00480	P01137	LAP TGF-beta-1	0	Olink INFLAMMATION	20170737-001_SP180525_INFI.csv	Pass	1.12009	3.51099	20170737	0
C-107	84	OID00480	P01137	LAP TGF-beta-1	0	Olink INFLAMMATION	20170737-001_SP180525_INFI.csv	Pass	1.12009	3.17478	20170737	0
C-204	85	OID00480	P01137	LAP TGF-beta-1	0	Olink INFLAMMATION	20170737-001_SP180525_INFI.csv	Pass	1.12009	3.48793	20170737	0
C-55	86	OID00480	P01137	LAP TGF-beta-1	0	Olink INFLAMMATION	20170737-001_SP180525_INFI.csv	Pass	1.12009	3.37379	20170737	0
C-4	87	OID00480	P01137	LAP TGF-beta-1	0	Olink INFLAMMATION	20170737-001_SP180525_INFI.csv	Pass	1.12009	5.24795	20170737	0
C-21	88	OID00480	P01137	LAP TGF-beta-1	0	Olink INFLAMMATION	20170737-001_SP180525_INFI.csv	Pass	1.12009	4.12126	20170737	0
C-13	89	OID00480	P01137	LAP TGF-beta-1	0	Olink INFLAMMATION	20170737-001_SP180525_INFI.csv	Pass	1.12009	4.00821	20170737	0
C-101	90	OID00480	P01137	LAP TGF-beta-1	0	Olink INFLAMMATION	20170737-001_SP180525_INFI.csv	Pass	1.12009	3.40345	20170737	0
C-156	91	OID00480	P01137	LAP TGF-beta-1	0	Olink INFLAMMATION	20170737-003_SP180526_INFI.csv	Pass	1.12009	4.20937	20170737	0
C-184	92	OID00480	P01137	LAP TGF-beta-1	0	Olink INFLAMMATION	20170737-003_SP180526_INFI.csv	Pass	1.12009	3.18827	20170737	0
C-2	93	OID00480	P01137	LAP TGF-beta-1	0	Olink INFLAMMATION	20170737-003_SP180526_INFI.csv	Warning	1.12009	5.42461	20170737	0
C-163	94	OID00480	P01137	LAP TGF-beta-1	0	Olink INFLAMMATION	20170737-003_SP180526_INFI.csv	Pass	1.12009	4.25389	20170737	0
C-16	95	OID00480	P01137	LAP TGF-beta-1	0	Olink INFLAMMATION	20170737-003_SP180526_INFI.csv	Pass	1.12009	4.26466	20170737	0
C-1	96	OID00480	P01137	LAP TGF-beta-1	0	Olink INFLAMMATION	20170737-003_SP180526_INFI.csv	Pass	1.12009	3.98871	20170737	0
C-150	97	OID00480	P01137	LAP TGF-beta-1	0	Olink INFLAMMATION	20170737-003_SP180526_INFI.csv	Pass	1.12009	2.93767	20170737	0
C-160	98	OID00480	P01137	LAP TGF-beta-1	0	Olink INFLAMMATION	20170737-003_SP180526_INFI.csv	Pass	1.12009	2.74597	20170737	0
C-65	99	OID00480	P01137	LAP TGF-beta-1	0	Olink INFLAMMATION	20170737-003_SP180526_INFI.csv	Pass	1.12009	4.78832	20170737	0
CONTROL_SAMPLE_AS 1	100	OID00480	P01137	LAP TGF-beta-1	0	Olink INFLAMMATION	20170737-003_SP180526_INFI.csv	Pass	1.12009	5.99335	20170737	0
C-131	101	OID00480	P01137	LAP TGF-beta-1	0	Olink INFLAMMATION	20170737-003_SP180526_INFI.csv	Pass	1.12009	3.8689	20170737	0
C-23	102	OID00480	P01137	LAP TGF-beta-1	0	Olink INFLAMMATION	20170737-003_SP180526_INFI.csv	Pass	1.12009	4.26462	20170737	0
C-190	103	OID00480	P01137	LAP TGF-beta-1	0	Olink INFLAMMATION	20170737-003_SP180526_INFI.csv	Pass	1.12009	5.57676	20170737	0
C-96	104	OID00480	P01137	LAP TGF-beta-1	0	Olink INFLAMMATION	20170737-003_SP180526_INFI.csv	Pass	1.12009	3.97013	20170737	0
C-15	105	OID00480	P01137	LAP TGF-beta-1	0	Olink INFLAMMATION	20170737-003_SP180526_INFI.csv	Pass	1.12009	4.44579	20170737	0
C-81	106	OID00480	P01137	LAP TGF-beta-1	0	Olink INFLAMMATION	20170737-003_SP180526_INFI.csv	Pass	1.12009	3.53382	20170737	0
C-76	107	OID00480	P01137	LAP TGF-beta-1	0	Olink INFLAMMATION	20170737-003_SP180526_INFI.csv	Warning	1.12009	2.48862	20170737	0
C-165	108	OID00480	P01137	LAP TGF-beta-1	0	Olink INFLAMMATION	20170737-003_SP180526_INFI.csv	Pass	1.12009	3.73821	20170737	0
C-82	109	OID00480	P01137	LAP TGF-beta-1	0	Olink INFLAMMATION	20170737-003_SP180526_INFI.csv	Pass	1.12009	3.95797	20170737	0
CONTROL_SAMPLE_AS 2	110	OID00480	P01137	LAP TGF-beta-1	0	Olink INFLAMMATION	20170737-003_SP180526_INFI.csv	Pass	1.12009	5.81141	20170737	0
C-118	111	OID00480	P01137	LAP TGF-beta-1	0	Olink INFLAMMATION	20170737-003_SP180526_INFI.csv	Pass	1.12009	3.7949	20170737	0
C-45	112	OID00480	P01137	LAP TGF-beta-1	0	Olink INFLAMMATION	20170737-003_SP180526_INFI.csv	Pass	1.12009	3.35914	20170737	0
C-12	113	OID00480	P01137	LAP TGF-beta-1	0	Olink INFLAMMATION	20170737-003_SP180526_INFI.csv	Pass	1.12009	6.45217	20170737	0
C-199	114	OID00480	P01137	LAP TGF-beta-1	0	Olink INFLAMMATION	20170737-003_SP180526_INFI.csv	Pass	1.12009	3.45868	20170737	0
C-123	115	OID00480	P01137	LAP TGF-beta-1	0	Olink INFLAMMATION	20170737-003_SP180526_INFI.csv	Pass	1.12009	4.14154	20170737	0
C-201	116	OID00480	P01137	LAP TGF-beta-1	0	Olink INFLAMMATION	20170737-003_SP180526_INFI.csv	Pass	1.12009	2.79088	20170737	0
C-106	117	OID00480	P01137	LAP TGF-beta-1	0	Olink INFLAMMATION	20170737-003_SP180526_INFI.csv	Pass	1.12009	3.43781	20170737	0
C-139	118	OID00480	P01137	LAP TGF-beta-1	0	Olink INFLAMMATION	20170737-003_SP180526_INFI.csv	Pass	1.12009	2.82899	20170737	0
C-95	119	OID00480	P01137	LAP TGF-beta-1	0	Olink INFLAMMATION	20170737-003_SP180526_INFI.csv	Pass	1.12009	3.57428	20170737	0
C-48	120	OID00480	P01137	LAP TGF-beta-1	0	Olink INFLAMMATION	20170737-003_SP180526_INFI.csv	Pass	1.12009	5.39005	20170737	0
C-58	121	OID00480	P01137	LAP TGF-beta-1	0	Olink INFLAMMATION	20170737-003_SP180526_INFI.csv	Pass	1.12009	3.82563	20170737	0
C-103	122	OID00480	P01137	LAP TGF-beta-1	0	Olink INFLAMMATION	20170737-003_SP180526_INFI.csv	Pass	1.12009	4.08052	20170737	0
C-40	123	OID00480	P01137	LAP TGF-beta-1	0	Olink INFLAMMATION	20170737-003_SP180526_INFI.csv	Pass	1.12009	3.20439	20170737	0
C-68	124	OID00480	P01137	LAP TGF-beta-1	0	Olink INFLAMMATION	20170737-003_SP180526_INFI.csv	Pass	1.12009	2.68095	20170737	0
C-119	125	OID00480	P01137	LAP TGF-beta-1	0	Olink INFLAMMATION	20170737-003_SP180526_INFI.csv	Pass	1.12009	4.09121	20170737	0
C-122	126	OID00480	P01137	LAP TGF-beta-1	0	Olink INFLAMMATION	20170737-003_SP180526_INFI.csv	Pass	1.12009	4.42482	20170737	0
C-14	127	OID00480	P01137	LAP TGF-beta-1	0	Olink INFLAMMATION	20170737-003_SP180526_INFI.csv	Pass	1.12009	3.72255	20170737	0
C-180	128	OID00480	P01137	LAP TGF-beta-1	0	Olink INFLAMMATION	20170737-003_SP180526_INFI.csv	Pass	1.12009	3.79909	20170737	0
C-155	129	OID00480	P01137	LAP TGF-beta-1	0	Olink INFLAMMATION	20170737-003_SP180526_INFI.csv	Pass	1.12009	4.202	20170737	0
C-62	130	OID00480	P01137	LAP TGF-beta-1	0	Olink INFLAMMATION	20170737-003_SP180526_INFI.csv	Pass	1.12009	4.77293	20170737	0
C-49	131	OID00480	P01137	LAP TGF-beta-1	0	Olink INFLAMMATION	20170737-003_SP180526_INFI.csv	Pass	1.12009	5.52863	20170737	0
C-44	132	OID00480	P01137	LAP TGF-beta-1	0	Olink INFLAMMATION	20170737-003_SP180526_INFI.csv	Pass	1.12009	3.03591	20170737	0
C-18	133	OID00480	P01137	LAP TGF-beta-1	0	Olink INFLAMMATION	20170737-003_SP180526_INFI.csv	Pass	1.12009	5.08328	20170737	0
C-39	134	OID00480	P01137	LAP TGF-beta-1	0	Olink INFLAMMATION	20170737-003_SP180526_INFI.csv	Pass	1.12009	4.14913	20170737	0
C-24	135	OID00480	P01137	LAP TGF-beta-1	0	Olink INFLAMMATION	20170737-003_SP180526_INFI.csv	Pass	1.12009	4.05763	20170737	0
C-138	136	OID00480	P01137	LAP TGF-beta-1	0	Olink INFLAMMATION	20170737-003_SP180526_INFI.csv	Pass	1.12009	3.99825	20170737	0
C-135	137	OID00480	P01137	LAP TGF-beta-1	0	Olink INFLAMMATION	20170737-003_SP180526_INFI.csv	Pass	1.12009	4.19123	20170737	0
C-202	138	OID00480	P01137	LAP TGF-beta-1	0	Olink INFLAMMATION	20170737-003_SP180526_INFI.csv	Pass	1.12009	2.84168	20170737	0
C-60	139	OID00480	P01137	LAP TGF-beta-1	0	Olink INFLAMMATION	20170737-003_SP180526_INFI.csv	Pass	1.12009	4.59962	20170737	0
C-90	140	OID00480	P01137	LAP TGF-beta-1	0	Olink INFLAMMATION	20170737-003_SP180526_INFI.csv	Pass	1.12009	4.03521	20170737	0
C-168	141	OID00480	P01137	LAP TGF-beta-1	0	Olink INFLAMMATION	20170737-003_SP180526_INFI.csv	Pass	1.12009	3.63799	20170737	0
C-111	142	OID00480	P01137	LAP TGF-beta-1	0	Olink INFLAMMATION	20170737-003_SP180526_INFI.csv	Pass	1.12009	3.94159	20170737	0
C-172	143	OID00480	P01137	LAP TGF-beta-1	0	Olink INFLAMMATION	20170737-003_SP180526_INFI.csv	Pass	1.12009	3.56563	20170737	0
C-157	144	OID00480	P01137	LAP TGF-beta-1	0	Olink INFLAMMATION	20170737-003_SP180526_INFI.csv	Pass	1.12009	3.78109	20170737	0
C-219	145	OID00480	P01137	LAP TGF-beta-1	0	Olink INFLAMMATION	20170737-003_SP180526_INFI.csv	Pass	1.12009	3.18707	20170737	0
C-3	146	OID00480	P01137	LAP TGF-beta-1	0	Olink INFLAMMATION	20170737-003_SP180526_INFI.csv	Pass	1.12009	3.78073	20170737	0
C-169	147	OID00480	P01137	LAP TGF-beta-1	0	Olink INFLAMMATION	20170737-003_SP180526_INFI.csv	Pass	1.12009	4.50226	20170737	0
C-110	148	OID00480	P01137	LAP TGF-beta-1	0	Olink INFLAMMATION	20170737-003_SP180526_INFI.csv	Pass	1.12009	4.09495	20170737	0
C-187	149	OID00480	P01137	LAP TGF-beta-1	0	Olink INFLAMMATION	20170737-003_SP180526_INFI.csv	Pass	1.12009	4.38525	20170737	0
C-17	150	OID00480	P01137	LAP TGF-beta-1	0	Olink INFLAMMATION	20170737-003_SP180526_INFI.csv	Pass	1.12009	5.39514	20170737	0
C-196	151	OID00480	P01137	LAP TGF-beta-1	0	Olink INFLAMMATION	20170737-003_SP180526_INFI.csv	Pass	1.12009	3.29404	20170737	0
C-91	152	OID00480	P01137	LAP TGF-beta-1	0	Olink INFLAMMATION	20170737-003_SP180526_INFI.csv	Pass	1.12009	4.617	20170737	0
C-188	153	OID00480	P01137	LAP TGF-beta-1	0	Olink INFLAMMATION	20170737-003_SP180526_INFI.csv	Pass	1.12009	3.04631	20170737	0
C-186	154	OID00480	P01137	LAP TGF-beta-1	0	Olink INFLAMMATION	20170737-003_SP180526_INFI.csv	Pass	1.12009	3.39363	20170737	0
C-34	155	OID00480	P01137	LAP TGF-beta-1	0	Olink INFLAMMATION	20170737-003_SP180526_INFI.csv	Pass	1.12009	4.83439	20170737	0
C-85	156	OID00480	P01137	LAP TGF-beta-1	0	Olink INFLAMMATION	20170737-003_SP180526_INFI.csv	Pass	1.12009	3.80487	20170737	0
C-22	157	OID00480	P01137	LAP TGF-beta-1	0	Olink INFLAMMATION	20170737-003_SP180526_INFI.csv	Pass	1.12009	3.17545	20170737	0
C-28	158	OID00480	P01137	LAP TGF-beta-1	0	Olink INFLAMMATION	20170737-003_SP180526_INFI.csv	Pass	1.12009	3.57301	20170737	0
C-125	159	OID00480	P01137	LAP TGF-beta-1	0	Olink INFLAMMATION	20170737-003_SP180526_INFI.csv	Pass	1.12009	3.9052	20170737	0
C-132	160	OID00480	P01137	LAP TGF-beta-1	0	Olink INFLAMMATION	20170737-003_SP180526_INFI.csv	Pass	1.12009	4.08207	20170737	0
C-27	161	OID00480	P01137	LAP TGF-beta-1	0	Olink INFLAMMATION	20170737-003_SP180526_INFI.csv	Pass	1.12009	3.78251	20170737	0
C-11	162	OID00480	P01137	LAP TGF-beta-1	0	Olink INFLAMMATION	20170737-003_SP180526_INFI.csv	Pass	1.12009	3.26806	20170737	0
C-209	163	OID00480	P01137	LAP TGF-beta-1	0	Olink INFLAMMATION	20170737-003_SP180526_INFI.csv	Pass	1.12009	3.13645	20170737	0
C-213	1	OID00481	P00749	uPA	0	Olink INFLAMMATION	20170737-001_SP180525_INFI.csv	Pass	0.78305	4.84512	20170737	0
C-171	2	OID00481	P00749	uPA	0	Olink INFLAMMATION	20170737-001_SP180525_INFI.csv	Pass	0.78305	6.98187	20170737	0
C-19	3	OID00481	P00749	uPA	0	Olink INFLAMMATION	20170737-001_SP180525_INFI.csv	Pass	0.78305	6.7085	20170737	0
C-121	4	OID00481	P00749	uPA	0	Olink INFLAMMATION	20170737-001_SP180525_INFI.csv	Pass	0.78305	6.63321	20170737	0
C-112	5	OID00481	P00749	uPA	0	Olink INFLAMMATION	20170737-001_SP180525_INFI.csv	Pass	0.78305	6.52514	20170737	0
C-137	6	OID00481	P00749	uPA	0	Olink INFLAMMATION	20170737-001_SP180525_INFI.csv	Pass	0.78305	7.20229	20170737	0
C-25	7	OID00481	P00749	uPA	0	Olink INFLAMMATION	20170737-001_SP180525_INFI.csv	Pass	0.78305	6.15418	20170737	0
C-52	8	OID00481	P00749	uPA	0	Olink INFLAMMATION	20170737-001_SP180525_INFI.csv	Pass	0.78305	6.83248	20170737	0
C-109	9	OID00481	P00749	uPA	0	Olink INFLAMMATION	20170737-001_SP180525_INFI.csv	Pass	0.78305	6.77148	20170737	0
C-41	10	OID00481	P00749	uPA	0	Olink INFLAMMATION	20170737-001_SP180525_INFI.csv	Pass	0.78305	7.52947	20170737	0
C-32	11	OID00481	P00749	uPA	0	Olink INFLAMMATION	20170737-001_SP180525_INFI.csv	Pass	0.78305	2.61765	20170737	0
CONTROL_SAMPLE_AS 1	12	OID00481	P00749	uPA	0	Olink INFLAMMATION	20170737-001_SP180525_INFI.csv	Pass	0.78305	9.33829	20170737	0
C-152	13	OID00481	P00749	uPA	0	Olink INFLAMMATION	20170737-001_SP180525_INFI.csv	Pass	0.78305	7.75535	20170737	0
C-59	14	OID00481	P00749	uPA	0	Olink INFLAMMATION	20170737-001_SP180525_INFI.csv	Pass	0.78305	6.20635	20170737	0
C-146	15	OID00481	P00749	uPA	0	Olink INFLAMMATION	20170737-001_SP180525_INFI.csv	Pass	0.78305	6.07401	20170737	0
C-114	16	OID00481	P00749	uPA	0	Olink INFLAMMATION	20170737-001_SP180525_INFI.csv	Pass	0.78305	8.71797	20170737	0
C-86	17	OID00481	P00749	uPA	0	Olink INFLAMMATION	20170737-001_SP180525_INFI.csv	Pass	0.78305	6.37878	20170737	0
C-6	18	OID00481	P00749	uPA	0	Olink INFLAMMATION	20170737-001_SP180525_INFI.csv	Warning	0.78305	8.1004	20170737	0
C-100	19	OID00481	P00749	uPA	0	Olink INFLAMMATION	20170737-001_SP180525_INFI.csv	Pass	0.78305	6.15833	20170737	0
C-104	20	OID00481	P00749	uPA	0	Olink INFLAMMATION	20170737-001_SP180525_INFI.csv	Pass	0.78305	7.91444	20170737	0
C-206	21	OID00481	P00749	uPA	0	Olink INFLAMMATION	20170737-001_SP180525_INFI.csv	Pass	0.78305	6.79306	20170737	0
C-92	22	OID00481	P00749	uPA	0	Olink INFLAMMATION	20170737-001_SP180525_INFI.csv	Pass	0.78305	5.95345	20170737	0
C-73	23	OID00481	P00749	uPA	0	Olink INFLAMMATION	20170737-001_SP180525_INFI.csv	Pass	0.78305	6.69145	20170737	0
CONTROL_SAMPLE_AS 2	24	OID00481	P00749	uPA	0	Olink INFLAMMATION	20170737-001_SP180525_INFI.csv	Pass	0.78305	9.23663	20170737	0
C-36	25	OID00481	P00749	uPA	0	Olink INFLAMMATION	20170737-001_SP180525_INFI.csv	Pass	0.78305	6.40099	20170737	0
C-97	26	OID00481	P00749	uPA	0	Olink INFLAMMATION	20170737-001_SP180525_INFI.csv	Pass	0.78305	5.90566	20170737	0
C-20	27	OID00481	P00749	uPA	0	Olink INFLAMMATION	20170737-001_SP180525_INFI.csv	Pass	0.78305	6.84998	20170737	0
C-127	28	OID00481	P00749	uPA	0	Olink INFLAMMATION	20170737-001_SP180525_INFI.csv	Pass	0.78305	6.65286	20170737	0
C-99	29	OID00481	P00749	uPA	0	Olink INFLAMMATION	20170737-001_SP180525_INFI.csv	Pass	0.78305	5.40074	20170737	0
C-43	30	OID00481	P00749	uPA	0	Olink INFLAMMATION	20170737-001_SP180525_INFI.csv	Pass	0.78305	5.98628	20170737	0
C-177	31	OID00481	P00749	uPA	0	Olink INFLAMMATION	20170737-001_SP180525_INFI.csv	Warning	0.78305	7.33183	20170737	0
C-175	32	OID00481	P00749	uPA	0	Olink INFLAMMATION	20170737-001_SP180525_INFI.csv	Pass	0.78305	6.64154	20170737	0
C-88	33	OID00481	P00749	uPA	0	Olink INFLAMMATION	20170737-001_SP180525_INFI.csv	Pass	0.78305	6.08197	20170737	0
C-124	34	OID00481	P00749	uPA	0	Olink INFLAMMATION	20170737-001_SP180525_INFI.csv	Pass	0.78305	6.38159	20170737	0
C-71	35	OID00481	P00749	uPA	0	Olink INFLAMMATION	20170737-001_SP180525_INFI.csv	Pass	0.78305	3.13364	20170737	0
C-26	36	OID00481	P00749	uPA	0	Olink INFLAMMATION	20170737-001_SP180525_INFI.csv	Pass	0.78305	6.75276	20170737	0
C-37	37	OID00481	P00749	uPA	0	Olink INFLAMMATION	20170737-001_SP180525_INFI.csv	Pass	0.78305	6.94752	20170737	0
C-113	38	OID00481	P00749	uPA	0	Olink INFLAMMATION	20170737-001_SP180525_INFI.csv	Pass	0.78305	6.50508	20170737	0
C-227	39	OID00481	P00749	uPA	0	Olink INFLAMMATION	20170737-001_SP180525_INFI.csv	Pass	0.78305	6.22056	20170737	0
C-214	40	OID00481	P00749	uPA	0	Olink INFLAMMATION	20170737-001_SP180525_INFI.csv	Pass	0.78305	7.77807	20170737	0
C-51	41	OID00481	P00749	uPA	0	Olink INFLAMMATION	20170737-001_SP180525_INFI.csv	Pass	0.78305	6.28087	20170737	0
C-145	42	OID00481	P00749	uPA	0	Olink INFLAMMATION	20170737-001_SP180525_INFI.csv	Pass	0.78305	6.30873	20170737	0
C-189	43	OID00481	P00749	uPA	0	Olink INFLAMMATION	20170737-001_SP180525_INFI.csv	Pass	0.78305	7.20371	20170737	0
C-66	44	OID00481	P00749	uPA	0	Olink INFLAMMATION	20170737-001_SP180525_INFI.csv	Pass	0.78305	6.30316	20170737	0
C-63	45	OID00481	P00749	uPA	0	Olink INFLAMMATION	20170737-001_SP180525_INFI.csv	Pass	0.78305	5.27429	20170737	0
C-170	46	OID00481	P00749	uPA	0	Olink INFLAMMATION	20170737-001_SP180525_INFI.csv	Pass	0.78305	6.53717	20170737	0
LN 2887	47	OID00481	P00749	uPA	0	Olink INFLAMMATION	20170737-001_SP180525_INFI.csv	Pass	0.78305	6.41643	20170737	0
C-167	48	OID00481	P00749	uPA	0	Olink INFLAMMATION	20170737-001_SP180525_INFI.csv	Pass	0.78305	6.67427	20170737	0
C-195	49	OID00481	P00749	uPA	0	Olink INFLAMMATION	20170737-001_SP180525_INFI.csv	Pass	0.78305	6.1666	20170737	0
C-10	50	OID00481	P00749	uPA	0	Olink INFLAMMATION	20170737-001_SP180525_INFI.csv	Pass	0.78305	4.261	20170737	0
C-158	51	OID00481	P00749	uPA	0	Olink INFLAMMATION	20170737-001_SP180525_INFI.csv	Pass	0.78305	6.28182	20170737	0
C-64	52	OID00481	P00749	uPA	0	Olink INFLAMMATION	20170737-001_SP180525_INFI.csv	Pass	0.78305	6.41523	20170737	0
C-128	53	OID00481	P00749	uPA	0	Olink INFLAMMATION	20170737-001_SP180525_INFI.csv	Pass	0.78305	6.97364	20170737	0
C-50	54	OID00481	P00749	uPA	0	Olink INFLAMMATION	20170737-001_SP180525_INFI.csv	Pass	0.78305	6.94769	20170737	0
C-75	55	OID00481	P00749	uPA	0	Olink INFLAMMATION	20170737-001_SP180525_INFI.csv	Pass	0.78305	7.04584	20170737	0
C-115	56	OID00481	P00749	uPA	0	Olink INFLAMMATION	20170737-001_SP180525_INFI.csv	Pass	0.78305	7.24646	20170737	0
C-77	57	OID00481	P00749	uPA	0	Olink INFLAMMATION	20170737-001_SP180525_INFI.csv	Pass	0.78305	6.60413	20170737	0
C-78	58	OID00481	P00749	uPA	0	Olink INFLAMMATION	20170737-001_SP180525_INFI.csv	Pass	0.78305	7.16101	20170737	0
C-208	59	OID00481	P00749	uPA	0	Olink INFLAMMATION	20170737-001_SP180525_INFI.csv	Pass	0.78305	6.49478	20170737	0
C-79	60	OID00481	P00749	uPA	0	Olink INFLAMMATION	20170737-001_SP180525_INFI.csv	Pass	0.78305	6.66525	20170737	0
C-57	61	OID00481	P00749	uPA	0	Olink INFLAMMATION	20170737-001_SP180525_INFI.csv	Pass	0.78305	6.8624	20170737	0
C-74	62	OID00481	P00749	uPA	0	Olink INFLAMMATION	20170737-001_SP180525_INFI.csv	Pass	0.78305	6.22324	20170737	0
C-105	63	OID00481	P00749	uPA	0	Olink INFLAMMATION	20170737-001_SP180525_INFI.csv	Pass	0.78305	6.56583	20170737	0
C-87	64	OID00481	P00749	uPA	0	Olink INFLAMMATION	20170737-001_SP180525_INFI.csv	Pass	0.78305	6.13555	20170737	0
C-207	65	OID00481	P00749	uPA	0	Olink INFLAMMATION	20170737-001_SP180525_INFI.csv	Pass	0.78305	5.47204	20170737	0
C-67	66	OID00481	P00749	uPA	0	Olink INFLAMMATION	20170737-001_SP180525_INFI.csv	Pass	0.78305	6.67731	20170737	0
C-235	67	OID00481	P00749	uPA	0	Olink INFLAMMATION	20170737-001_SP180525_INFI.csv	Pass	0.78305	6.88355	20170737	0
C-61	68	OID00481	P00749	uPA	0	Olink INFLAMMATION	20170737-001_SP180525_INFI.csv	Pass	0.78305	6.66175	20170737	0
C-46	69	OID00481	P00749	uPA	0	Olink INFLAMMATION	20170737-001_SP180525_INFI.csv	Pass	0.78305	6.54131	20170737	0
C-200	70	OID00481	P00749	uPA	0	Olink INFLAMMATION	20170737-001_SP180525_INFI.csv	Pass	0.78305	6.99454	20170737	0
C-38	71	OID00481	P00749	uPA	0	Olink INFLAMMATION	20170737-001_SP180525_INFI.csv	Pass	0.78305	6.61904	20170737	0
C-216	72	OID00481	P00749	uPA	0	Olink INFLAMMATION	20170737-001_SP180525_INFI.csv	Pass	0.78305	6.69821	20170737	0
C-133	73	OID00481	P00749	uPA	0	Olink INFLAMMATION	20170737-001_SP180525_INFI.csv	Pass	0.78305	6.68121	20170737	0
C-149	74	OID00481	P00749	uPA	0	Olink INFLAMMATION	20170737-001_SP180525_INFI.csv	Pass	0.78305	6.89862	20170737	0
C-185	75	OID00481	P00749	uPA	0	Olink INFLAMMATION	20170737-001_SP180525_INFI.csv	Pass	0.78305	6.24313	20170737	0
C-191	76	OID00481	P00749	uPA	0	Olink INFLAMMATION	20170737-001_SP180525_INFI.csv	Pass	0.78305	6.91329	20170737	0
C-72	77	OID00481	P00749	uPA	0	Olink INFLAMMATION	20170737-001_SP180525_INFI.csv	Pass	0.78305	6.81303	20170737	0
C-54	78	OID00481	P00749	uPA	0	Olink INFLAMMATION	20170737-001_SP180525_INFI.csv	Pass	0.78305	6.68099	20170737	0
C-29	79	OID00481	P00749	uPA	0	Olink INFLAMMATION	20170737-001_SP180525_INFI.csv	Pass	0.78305	6.11579	20170737	0
C-108	80	OID00481	P00749	uPA	0	Olink INFLAMMATION	20170737-001_SP180525_INFI.csv	Pass	0.78305	7.37608	20170737	0
C-198	81	OID00481	P00749	uPA	0	Olink INFLAMMATION	20170737-001_SP180525_INFI.csv	Pass	0.78305	6.75177	20170737	0
C-223	82	OID00481	P00749	uPA	0	Olink INFLAMMATION	20170737-001_SP180525_INFI.csv	Pass	0.78305	6.07014	20170737	0
C-120	83	OID00481	P00749	uPA	0	Olink INFLAMMATION	20170737-001_SP180525_INFI.csv	Pass	0.78305	6.33565	20170737	0
C-107	84	OID00481	P00749	uPA	0	Olink INFLAMMATION	20170737-001_SP180525_INFI.csv	Pass	0.78305	6.54754	20170737	0
C-204	85	OID00481	P00749	uPA	0	Olink INFLAMMATION	20170737-001_SP180525_INFI.csv	Pass	0.78305	6.96019	20170737	0
C-55	86	OID00481	P00749	uPA	0	Olink INFLAMMATION	20170737-001_SP180525_INFI.csv	Pass	0.78305	6.72792	20170737	0
C-4	87	OID00481	P00749	uPA	0	Olink INFLAMMATION	20170737-001_SP180525_INFI.csv	Pass	0.78305	6.77116	20170737	0
C-21	88	OID00481	P00749	uPA	0	Olink INFLAMMATION	20170737-001_SP180525_INFI.csv	Pass	0.78305	7.29756	20170737	0
C-13	89	OID00481	P00749	uPA	0	Olink INFLAMMATION	20170737-001_SP180525_INFI.csv	Pass	0.78305	6.78322	20170737	0
C-101	90	OID00481	P00749	uPA	0	Olink INFLAMMATION	20170737-001_SP180525_INFI.csv	Pass	0.78305	5.50507	20170737	0
C-156	91	OID00481	P00749	uPA	0	Olink INFLAMMATION	20170737-003_SP180526_INFI.csv	Pass	0.78305	7.5344	20170737	0
C-184	92	OID00481	P00749	uPA	0	Olink INFLAMMATION	20170737-003_SP180526_INFI.csv	Pass	0.78305	6.73769	20170737	0
C-2	93	OID00481	P00749	uPA	0	Olink INFLAMMATION	20170737-003_SP180526_INFI.csv	Warning	0.78305	6.4568	20170737	0
C-163	94	OID00481	P00749	uPA	0	Olink INFLAMMATION	20170737-003_SP180526_INFI.csv	Pass	0.78305	6.90353	20170737	0
C-16	95	OID00481	P00749	uPA	0	Olink INFLAMMATION	20170737-003_SP180526_INFI.csv	Pass	0.78305	6.71377	20170737	0
C-1	96	OID00481	P00749	uPA	0	Olink INFLAMMATION	20170737-003_SP180526_INFI.csv	Pass	0.78305	6.39827	20170737	0
C-150	97	OID00481	P00749	uPA	0	Olink INFLAMMATION	20170737-003_SP180526_INFI.csv	Pass	0.78305	6.50279	20170737	0
C-160	98	OID00481	P00749	uPA	0	Olink INFLAMMATION	20170737-003_SP180526_INFI.csv	Pass	0.78305	5.91571	20170737	0
C-65	99	OID00481	P00749	uPA	0	Olink INFLAMMATION	20170737-003_SP180526_INFI.csv	Pass	0.78305	6.43496	20170737	0
CONTROL_SAMPLE_AS 1	100	OID00481	P00749	uPA	0	Olink INFLAMMATION	20170737-003_SP180526_INFI.csv	Pass	0.78305	9.32469	20170737	0
C-131	101	OID00481	P00749	uPA	0	Olink INFLAMMATION	20170737-003_SP180526_INFI.csv	Pass	0.78305	6.7272	20170737	0
C-23	102	OID00481	P00749	uPA	0	Olink INFLAMMATION	20170737-003_SP180526_INFI.csv	Pass	0.78305	6.7038	20170737	0
C-190	103	OID00481	P00749	uPA	0	Olink INFLAMMATION	20170737-003_SP180526_INFI.csv	Pass	0.78305	6.86556	20170737	0
C-96	104	OID00481	P00749	uPA	0	Olink INFLAMMATION	20170737-003_SP180526_INFI.csv	Pass	0.78305	6.3708	20170737	0
C-15	105	OID00481	P00749	uPA	0	Olink INFLAMMATION	20170737-003_SP180526_INFI.csv	Pass	0.78305	6.45407	20170737	0
C-81	106	OID00481	P00749	uPA	0	Olink INFLAMMATION	20170737-003_SP180526_INFI.csv	Pass	0.78305	5.96281	20170737	0
C-76	107	OID00481	P00749	uPA	0	Olink INFLAMMATION	20170737-003_SP180526_INFI.csv	Warning	0.78305	4.62855	20170737	0
C-165	108	OID00481	P00749	uPA	0	Olink INFLAMMATION	20170737-003_SP180526_INFI.csv	Pass	0.78305	6.732	20170737	0
C-82	109	OID00481	P00749	uPA	0	Olink INFLAMMATION	20170737-003_SP180526_INFI.csv	Pass	0.78305	6.4371	20170737	0
CONTROL_SAMPLE_AS 2	110	OID00481	P00749	uPA	0	Olink INFLAMMATION	20170737-003_SP180526_INFI.csv	Pass	0.78305	9.14626	20170737	0
C-118	111	OID00481	P00749	uPA	0	Olink INFLAMMATION	20170737-003_SP180526_INFI.csv	Pass	0.78305	7.17445	20170737	0
C-45	112	OID00481	P00749	uPA	0	Olink INFLAMMATION	20170737-003_SP180526_INFI.csv	Pass	0.78305	6.50019	20170737	0
C-12	113	OID00481	P00749	uPA	0	Olink INFLAMMATION	20170737-003_SP180526_INFI.csv	Pass	0.78305	6.65667	20170737	0
C-199	114	OID00481	P00749	uPA	0	Olink INFLAMMATION	20170737-003_SP180526_INFI.csv	Pass	0.78305	6.36781	20170737	0
C-123	115	OID00481	P00749	uPA	0	Olink INFLAMMATION	20170737-003_SP180526_INFI.csv	Pass	0.78305	7.28656	20170737	0
C-201	116	OID00481	P00749	uPA	0	Olink INFLAMMATION	20170737-003_SP180526_INFI.csv	Pass	0.78305	5.65281	20170737	0
C-106	117	OID00481	P00749	uPA	0	Olink INFLAMMATION	20170737-003_SP180526_INFI.csv	Pass	0.78305	6.75101	20170737	0
C-139	118	OID00481	P00749	uPA	0	Olink INFLAMMATION	20170737-003_SP180526_INFI.csv	Pass	0.78305	6.45403	20170737	0
C-95	119	OID00481	P00749	uPA	0	Olink INFLAMMATION	20170737-003_SP180526_INFI.csv	Pass	0.78305	6.13329	20170737	0
C-48	120	OID00481	P00749	uPA	0	Olink INFLAMMATION	20170737-003_SP180526_INFI.csv	Pass	0.78305	6.97267	20170737	0
C-58	121	OID00481	P00749	uPA	0	Olink INFLAMMATION	20170737-003_SP180526_INFI.csv	Pass	0.78305	6.55452	20170737	0
C-103	122	OID00481	P00749	uPA	0	Olink INFLAMMATION	20170737-003_SP180526_INFI.csv	Pass	0.78305	6.1656	20170737	0
C-40	123	OID00481	P00749	uPA	0	Olink INFLAMMATION	20170737-003_SP180526_INFI.csv	Pass	0.78305	6.13749	20170737	0
C-68	124	OID00481	P00749	uPA	0	Olink INFLAMMATION	20170737-003_SP180526_INFI.csv	Pass	0.78305	6.0199	20170737	0
C-119	125	OID00481	P00749	uPA	0	Olink INFLAMMATION	20170737-003_SP180526_INFI.csv	Pass	0.78305	6.72716	20170737	0
C-122	126	OID00481	P00749	uPA	0	Olink INFLAMMATION	20170737-003_SP180526_INFI.csv	Pass	0.78305	7.35401	20170737	0
C-14	127	OID00481	P00749	uPA	0	Olink INFLAMMATION	20170737-003_SP180526_INFI.csv	Pass	0.78305	6.5396	20170737	0
C-180	128	OID00481	P00749	uPA	0	Olink INFLAMMATION	20170737-003_SP180526_INFI.csv	Pass	0.78305	7.06144	20170737	0
C-155	129	OID00481	P00749	uPA	0	Olink INFLAMMATION	20170737-003_SP180526_INFI.csv	Pass	0.78305	6.96704	20170737	0
C-62	130	OID00481	P00749	uPA	0	Olink INFLAMMATION	20170737-003_SP180526_INFI.csv	Pass	0.78305	7.17072	20170737	0
C-49	131	OID00481	P00749	uPA	0	Olink INFLAMMATION	20170737-003_SP180526_INFI.csv	Pass	0.78305	6.52312	20170737	0
C-44	132	OID00481	P00749	uPA	0	Olink INFLAMMATION	20170737-003_SP180526_INFI.csv	Pass	0.78305	6.08548	20170737	0
C-18	133	OID00481	P00749	uPA	0	Olink INFLAMMATION	20170737-003_SP180526_INFI.csv	Pass	0.78305	7.73977	20170737	0
C-39	134	OID00481	P00749	uPA	0	Olink INFLAMMATION	20170737-003_SP180526_INFI.csv	Pass	0.78305	6.62613	20170737	0
C-24	135	OID00481	P00749	uPA	0	Olink INFLAMMATION	20170737-003_SP180526_INFI.csv	Pass	0.78305	7.07612	20170737	0
C-138	136	OID00481	P00749	uPA	0	Olink INFLAMMATION	20170737-003_SP180526_INFI.csv	Pass	0.78305	6.5146	20170737	0
C-135	137	OID00481	P00749	uPA	0	Olink INFLAMMATION	20170737-003_SP180526_INFI.csv	Pass	0.78305	6.56273	20170737	0
C-202	138	OID00481	P00749	uPA	0	Olink INFLAMMATION	20170737-003_SP180526_INFI.csv	Pass	0.78305	6.60928	20170737	0
C-60	139	OID00481	P00749	uPA	0	Olink INFLAMMATION	20170737-003_SP180526_INFI.csv	Pass	0.78305	7.23816	20170737	0
C-90	140	OID00481	P00749	uPA	0	Olink INFLAMMATION	20170737-003_SP180526_INFI.csv	Pass	0.78305	6.29832	20170737	0
C-168	141	OID00481	P00749	uPA	0	Olink INFLAMMATION	20170737-003_SP180526_INFI.csv	Pass	0.78305	6.92936	20170737	0
C-111	142	OID00481	P00749	uPA	0	Olink INFLAMMATION	20170737-003_SP180526_INFI.csv	Pass	0.78305	7.26215	20170737	0
C-172	143	OID00481	P00749	uPA	0	Olink INFLAMMATION	20170737-003_SP180526_INFI.csv	Pass	0.78305	6.20937	20170737	0
C-157	144	OID00481	P00749	uPA	0	Olink INFLAMMATION	20170737-003_SP180526_INFI.csv	Pass	0.78305	6.87925	20170737	0
C-219	145	OID00481	P00749	uPA	0	Olink INFLAMMATION	20170737-003_SP180526_INFI.csv	Pass	0.78305	6.63875	20170737	0
C-3	146	OID00481	P00749	uPA	0	Olink INFLAMMATION	20170737-003_SP180526_INFI.csv	Pass	0.78305	5.68038	20170737	0
C-169	147	OID00481	P00749	uPA	0	Olink INFLAMMATION	20170737-003_SP180526_INFI.csv	Pass	0.78305	6.90148	20170737	0
C-110	148	OID00481	P00749	uPA	0	Olink INFLAMMATION	20170737-003_SP180526_INFI.csv	Pass	0.78305	6.70047	20170737	0
C-187	149	OID00481	P00749	uPA	0	Olink INFLAMMATION	20170737-003_SP180526_INFI.csv	Pass	0.78305	6.7233	20170737	0
C-17	150	OID00481	P00749	uPA	0	Olink INFLAMMATION	20170737-003_SP180526_INFI.csv	Pass	0.78305	6.99591	20170737	0
C-196	151	OID00481	P00749	uPA	0	Olink INFLAMMATION	20170737-003_SP180526_INFI.csv	Pass	0.78305	6.73437	20170737	0
C-91	152	OID00481	P00749	uPA	0	Olink INFLAMMATION	20170737-003_SP180526_INFI.csv	Pass	0.78305	7.41522	20170737	0
C-188	153	OID00481	P00749	uPA	0	Olink INFLAMMATION	20170737-003_SP180526_INFI.csv	Pass	0.78305	6.10143	20170737	0
C-186	154	OID00481	P00749	uPA	0	Olink INFLAMMATION	20170737-003_SP180526_INFI.csv	Pass	0.78305	7.12686	20170737	0
C-34	155	OID00481	P00749	uPA	0	Olink INFLAMMATION	20170737-003_SP180526_INFI.csv	Pass	0.78305	7.14257	20170737	0
C-85	156	OID00481	P00749	uPA	0	Olink INFLAMMATION	20170737-003_SP180526_INFI.csv	Pass	0.78305	6.84331	20170737	0
C-22	157	OID00481	P00749	uPA	0	Olink INFLAMMATION	20170737-003_SP180526_INFI.csv	Pass	0.78305	6.13417	20170737	0
C-28	158	OID00481	P00749	uPA	0	Olink INFLAMMATION	20170737-003_SP180526_INFI.csv	Pass	0.78305	6.89693	20170737	0
C-125	159	OID00481	P00749	uPA	0	Olink INFLAMMATION	20170737-003_SP180526_INFI.csv	Pass	0.78305	7.19412	20170737	0
C-132	160	OID00481	P00749	uPA	0	Olink INFLAMMATION	20170737-003_SP180526_INFI.csv	Pass	0.78305	6.88283	20170737	0
C-27	161	OID00481	P00749	uPA	0	Olink INFLAMMATION	20170737-003_SP180526_INFI.csv	Pass	0.78305	5.79526	20170737	0
C-11	162	OID00481	P00749	uPA	0	Olink INFLAMMATION	20170737-003_SP180526_INFI.csv	Pass	0.78305	6.25615	20170737	0
C-209	163	OID00481	P00749	uPA	0	Olink INFLAMMATION	20170737-003_SP180526_INFI.csv	Pass	0.78305	6.57162	20170737	0
C-213	1	OID00482	P05231	IL6	0.00492611	Olink INFLAMMATION	20170737-001_SP180525_INFI.csv	Pass	1.43809	1.63611	20170737	0
C-171	2	OID00482	P05231	IL6	0.00492611	Olink INFLAMMATION	20170737-001_SP180525_INFI.csv	Pass	1.43809	3.50539	20170737	0
C-19	3	OID00482	P05231	IL6	0.00492611	Olink INFLAMMATION	20170737-001_SP180525_INFI.csv	Pass	1.43809	3.32234	20170737	0
C-121	4	OID00482	P05231	IL6	0.00492611	Olink INFLAMMATION	20170737-001_SP180525_INFI.csv	Pass	1.43809	3.37581	20170737	0
C-112	5	OID00482	P05231	IL6	0.00492611	Olink INFLAMMATION	20170737-001_SP180525_INFI.csv	Pass	1.43809	3.31523	20170737	0
C-137	6	OID00482	P05231	IL6	0.00492611	Olink INFLAMMATION	20170737-001_SP180525_INFI.csv	Pass	1.43809	3.32718	20170737	0
C-25	7	OID00482	P05231	IL6	0.00492611	Olink INFLAMMATION	20170737-001_SP180525_INFI.csv	Pass	1.43809	3.25064	20170737	0
C-52	8	OID00482	P05231	IL6	0.00492611	Olink INFLAMMATION	20170737-001_SP180525_INFI.csv	Pass	1.43809	4.40935	20170737	0
C-109	9	OID00482	P05231	IL6	0.00492611	Olink INFLAMMATION	20170737-001_SP180525_INFI.csv	Pass	1.43809	4.20864	20170737	0
C-41	10	OID00482	P05231	IL6	0.00492611	Olink INFLAMMATION	20170737-001_SP180525_INFI.csv	Pass	1.43809	4.81142	20170737	0
C-32	11	OID00482	P05231	IL6	0.00492611	Olink INFLAMMATION	20170737-001_SP180525_INFI.csv	Pass	1.43809	1.07835	20170737	0
CONTROL_SAMPLE_AS 1	12	OID00482	P05231	IL6	0.00492611	Olink INFLAMMATION	20170737-001_SP180525_INFI.csv	Pass	1.43809	2.81525	20170737	0
C-152	13	OID00482	P05231	IL6	0.00492611	Olink INFLAMMATION	20170737-001_SP180525_INFI.csv	Pass	1.43809	3.74128	20170737	0
C-59	14	OID00482	P05231	IL6	0.00492611	Olink INFLAMMATION	20170737-001_SP180525_INFI.csv	Pass	1.43809	3.62111	20170737	0
C-146	15	OID00482	P05231	IL6	0.00492611	Olink INFLAMMATION	20170737-001_SP180525_INFI.csv	Pass	1.43809	3.39658	20170737	0
C-114	16	OID00482	P05231	IL6	0.00492611	Olink INFLAMMATION	20170737-001_SP180525_INFI.csv	Pass	1.43809	5.21905	20170737	0
C-86	17	OID00482	P05231	IL6	0.00492611	Olink INFLAMMATION	20170737-001_SP180525_INFI.csv	Pass	1.43809	4.01717	20170737	0
C-6	18	OID00482	P05231	IL6	0.00492611	Olink INFLAMMATION	20170737-001_SP180525_INFI.csv	Warning	1.43809	5.93039	20170737	0
C-100	19	OID00482	P05231	IL6	0.00492611	Olink INFLAMMATION	20170737-001_SP180525_INFI.csv	Pass	1.43809	3.31198	20170737	0
C-104	20	OID00482	P05231	IL6	0.00492611	Olink INFLAMMATION	20170737-001_SP180525_INFI.csv	Pass	1.43809	4.99418	20170737	0
C-206	21	OID00482	P05231	IL6	0.00492611	Olink INFLAMMATION	20170737-001_SP180525_INFI.csv	Pass	1.43809	3.27233	20170737	0
C-92	22	OID00482	P05231	IL6	0.00492611	Olink INFLAMMATION	20170737-001_SP180525_INFI.csv	Pass	1.43809	4.56916	20170737	0
C-73	23	OID00482	P05231	IL6	0.00492611	Olink INFLAMMATION	20170737-001_SP180525_INFI.csv	Pass	1.43809	3.51175	20170737	0
CONTROL_SAMPLE_AS 2	24	OID00482	P05231	IL6	0.00492611	Olink INFLAMMATION	20170737-001_SP180525_INFI.csv	Pass	1.43809	2.68232	20170737	0
C-36	25	OID00482	P05231	IL6	0.00492611	Olink INFLAMMATION	20170737-001_SP180525_INFI.csv	Pass	1.43809	4.10616	20170737	0
C-97	26	OID00482	P05231	IL6	0.00492611	Olink INFLAMMATION	20170737-001_SP180525_INFI.csv	Pass	1.43809	1.93137	20170737	0
C-20	27	OID00482	P05231	IL6	0.00492611	Olink INFLAMMATION	20170737-001_SP180525_INFI.csv	Pass	1.43809	3.51479	20170737	0
C-127	28	OID00482	P05231	IL6	0.00492611	Olink INFLAMMATION	20170737-001_SP180525_INFI.csv	Pass	1.43809	3.90718	20170737	0
C-99	29	OID00482	P05231	IL6	0.00492611	Olink INFLAMMATION	20170737-001_SP180525_INFI.csv	Pass	1.43809	3.85311	20170737	0
C-43	30	OID00482	P05231	IL6	0.00492611	Olink INFLAMMATION	20170737-001_SP180525_INFI.csv	Pass	1.43809	2.70575	20170737	0
C-177	31	OID00482	P05231	IL6	0.00492611	Olink INFLAMMATION	20170737-001_SP180525_INFI.csv	Warning	1.43809	5.43219	20170737	0
C-175	32	OID00482	P05231	IL6	0.00492611	Olink INFLAMMATION	20170737-001_SP180525_INFI.csv	Pass	1.43809	3.65238	20170737	0
C-88	33	OID00482	P05231	IL6	0.00492611	Olink INFLAMMATION	20170737-001_SP180525_INFI.csv	Pass	1.43809	3.33767	20170737	0
C-124	34	OID00482	P05231	IL6	0.00492611	Olink INFLAMMATION	20170737-001_SP180525_INFI.csv	Pass	1.43809	2.97619	20170737	0
C-71	35	OID00482	P05231	IL6	0.00492611	Olink INFLAMMATION	20170737-001_SP180525_INFI.csv	Pass	1.43809	1.75983	20170737	0
C-26	36	OID00482	P05231	IL6	0.00492611	Olink INFLAMMATION	20170737-001_SP180525_INFI.csv	Pass	1.43809	3.13575	20170737	0
C-37	37	OID00482	P05231	IL6	0.00492611	Olink INFLAMMATION	20170737-001_SP180525_INFI.csv	Pass	1.43809	2.71107	20170737	0
C-113	38	OID00482	P05231	IL6	0.00492611	Olink INFLAMMATION	20170737-001_SP180525_INFI.csv	Pass	1.43809	4.8863	20170737	0
C-227	39	OID00482	P05231	IL6	0.00492611	Olink INFLAMMATION	20170737-001_SP180525_INFI.csv	Pass	1.43809	3.30107	20170737	0
C-214	40	OID00482	P05231	IL6	0.00492611	Olink INFLAMMATION	20170737-001_SP180525_INFI.csv	Pass	1.43809	4.86422	20170737	0
C-51	41	OID00482	P05231	IL6	0.00492611	Olink INFLAMMATION	20170737-001_SP180525_INFI.csv	Pass	1.43809	3.06294	20170737	0
C-145	42	OID00482	P05231	IL6	0.00492611	Olink INFLAMMATION	20170737-001_SP180525_INFI.csv	Pass	1.43809	3.13159	20170737	0
C-189	43	OID00482	P05231	IL6	0.00492611	Olink INFLAMMATION	20170737-001_SP180525_INFI.csv	Pass	1.43809	3.20991	20170737	0
C-66	44	OID00482	P05231	IL6	0.00492611	Olink INFLAMMATION	20170737-001_SP180525_INFI.csv	Pass	1.43809	3.51326	20170737	0
C-63	45	OID00482	P05231	IL6	0.00492611	Olink INFLAMMATION	20170737-001_SP180525_INFI.csv	Pass	1.43809	2.3111	20170737	0
C-170	46	OID00482	P05231	IL6	0.00492611	Olink INFLAMMATION	20170737-001_SP180525_INFI.csv	Pass	1.43809	3.32556	20170737	0
LN 2887	47	OID00482	P05231	IL6	0.00492611	Olink INFLAMMATION	20170737-001_SP180525_INFI.csv	Pass	1.43809	3.64404	20170737	0
C-167	48	OID00482	P05231	IL6	0.00492611	Olink INFLAMMATION	20170737-001_SP180525_INFI.csv	Pass	1.43809	3.78946	20170737	0
C-195	49	OID00482	P05231	IL6	0.00492611	Olink INFLAMMATION	20170737-001_SP180525_INFI.csv	Pass	1.43809	2.96175	20170737	0
C-10	50	OID00482	P05231	IL6	0.00492611	Olink INFLAMMATION	20170737-001_SP180525_INFI.csv	Pass	1.43809	2.71315	20170737	0
C-158	51	OID00482	P05231	IL6	0.00492611	Olink INFLAMMATION	20170737-001_SP180525_INFI.csv	Pass	1.43809	3.04025	20170737	0
C-64	52	OID00482	P05231	IL6	0.00492611	Olink INFLAMMATION	20170737-001_SP180525_INFI.csv	Pass	1.43809	7.42627	20170737	0
C-128	53	OID00482	P05231	IL6	0.00492611	Olink INFLAMMATION	20170737-001_SP180525_INFI.csv	Pass	1.43809	4.6894	20170737	0
C-50	54	OID00482	P05231	IL6	0.00492611	Olink INFLAMMATION	20170737-001_SP180525_INFI.csv	Pass	1.43809	5.06827	20170737	0
C-75	55	OID00482	P05231	IL6	0.00492611	Olink INFLAMMATION	20170737-001_SP180525_INFI.csv	Pass	1.43809	4.17294	20170737	0
C-115	56	OID00482	P05231	IL6	0.00492611	Olink INFLAMMATION	20170737-001_SP180525_INFI.csv	Pass	1.43809	3.36189	20170737	0
C-77	57	OID00482	P05231	IL6	0.00492611	Olink INFLAMMATION	20170737-001_SP180525_INFI.csv	Pass	1.43809	2.72277	20170737	0
C-78	58	OID00482	P05231	IL6	0.00492611	Olink INFLAMMATION	20170737-001_SP180525_INFI.csv	Pass	1.43809	3.60676	20170737	0
C-208	59	OID00482	P05231	IL6	0.00492611	Olink INFLAMMATION	20170737-001_SP180525_INFI.csv	Pass	1.43809	4.15011	20170737	0
C-79	60	OID00482	P05231	IL6	0.00492611	Olink INFLAMMATION	20170737-001_SP180525_INFI.csv	Pass	1.43809	3.72654	20170737	0
C-57	61	OID00482	P05231	IL6	0.00492611	Olink INFLAMMATION	20170737-001_SP180525_INFI.csv	Pass	1.43809	3.63196	20170737	0
C-74	62	OID00482	P05231	IL6	0.00492611	Olink INFLAMMATION	20170737-001_SP180525_INFI.csv	Pass	1.43809	3.57501	20170737	0
C-105	63	OID00482	P05231	IL6	0.00492611	Olink INFLAMMATION	20170737-001_SP180525_INFI.csv	Pass	1.43809	3.68506	20170737	0
C-87	64	OID00482	P05231	IL6	0.00492611	Olink INFLAMMATION	20170737-001_SP180525_INFI.csv	Pass	1.43809	3.47431	20170737	0
C-207	65	OID00482	P05231	IL6	0.00492611	Olink INFLAMMATION	20170737-001_SP180525_INFI.csv	Pass	1.43809	3.15587	20170737	0
C-67	66	OID00482	P05231	IL6	0.00492611	Olink INFLAMMATION	20170737-001_SP180525_INFI.csv	Pass	1.43809	3.78423	20170737	0
C-235	67	OID00482	P05231	IL6	0.00492611	Olink INFLAMMATION	20170737-001_SP180525_INFI.csv	Pass	1.43809	3.8752	20170737	0
C-61	68	OID00482	P05231	IL6	0.00492611	Olink INFLAMMATION	20170737-001_SP180525_INFI.csv	Pass	1.43809	2.86043	20170737	0
C-46	69	OID00482	P05231	IL6	0.00492611	Olink INFLAMMATION	20170737-001_SP180525_INFI.csv	Pass	1.43809	3.26843	20170737	0
C-200	70	OID00482	P05231	IL6	0.00492611	Olink INFLAMMATION	20170737-001_SP180525_INFI.csv	Pass	1.43809	2.58053	20170737	0
C-38	71	OID00482	P05231	IL6	0.00492611	Olink INFLAMMATION	20170737-001_SP180525_INFI.csv	Pass	1.43809	2.58934	20170737	0
C-216	72	OID00482	P05231	IL6	0.00492611	Olink INFLAMMATION	20170737-001_SP180525_INFI.csv	Pass	1.43809	3.88444	20170737	0
C-133	73	OID00482	P05231	IL6	0.00492611	Olink INFLAMMATION	20170737-001_SP180525_INFI.csv	Pass	1.43809	3.16475	20170737	0
C-149	74	OID00482	P05231	IL6	0.00492611	Olink INFLAMMATION	20170737-001_SP180525_INFI.csv	Pass	1.43809	3.52957	20170737	0
C-185	75	OID00482	P05231	IL6	0.00492611	Olink INFLAMMATION	20170737-001_SP180525_INFI.csv	Pass	1.43809	3.49574	20170737	0
C-191	76	OID00482	P05231	IL6	0.00492611	Olink INFLAMMATION	20170737-001_SP180525_INFI.csv	Pass	1.43809	2.90212	20170737	0
C-72	77	OID00482	P05231	IL6	0.00492611	Olink INFLAMMATION	20170737-001_SP180525_INFI.csv	Pass	1.43809	3.15795	20170737	0
C-54	78	OID00482	P05231	IL6	0.00492611	Olink INFLAMMATION	20170737-001_SP180525_INFI.csv	Pass	1.43809	2.75488	20170737	0
C-29	79	OID00482	P05231	IL6	0.00492611	Olink INFLAMMATION	20170737-001_SP180525_INFI.csv	Pass	1.43809	2.99474	20170737	0
C-108	80	OID00482	P05231	IL6	0.00492611	Olink INFLAMMATION	20170737-001_SP180525_INFI.csv	Pass	1.43809	3.71199	20170737	0
C-198	81	OID00482	P05231	IL6	0.00492611	Olink INFLAMMATION	20170737-001_SP180525_INFI.csv	Pass	1.43809	3.9165	20170737	0
C-223	82	OID00482	P05231	IL6	0.00492611	Olink INFLAMMATION	20170737-001_SP180525_INFI.csv	Pass	1.43809	3.1849	20170737	0
C-120	83	OID00482	P05231	IL6	0.00492611	Olink INFLAMMATION	20170737-001_SP180525_INFI.csv	Pass	1.43809	3.22437	20170737	0
C-107	84	OID00482	P05231	IL6	0.00492611	Olink INFLAMMATION	20170737-001_SP180525_INFI.csv	Pass	1.43809	3.11266	20170737	0
C-204	85	OID00482	P05231	IL6	0.00492611	Olink INFLAMMATION	20170737-001_SP180525_INFI.csv	Pass	1.43809	2.59489	20170737	0
C-55	86	OID00482	P05231	IL6	0.00492611	Olink INFLAMMATION	20170737-001_SP180525_INFI.csv	Pass	1.43809	3.00041	20170737	0
C-4	87	OID00482	P05231	IL6	0.00492611	Olink INFLAMMATION	20170737-001_SP180525_INFI.csv	Pass	1.43809	3.81169	20170737	0
C-21	88	OID00482	P05231	IL6	0.00492611	Olink INFLAMMATION	20170737-001_SP180525_INFI.csv	Pass	1.43809	3.73202	20170737	0
C-13	89	OID00482	P05231	IL6	0.00492611	Olink INFLAMMATION	20170737-001_SP180525_INFI.csv	Pass	1.43809	3.36499	20170737	0
C-101	90	OID00482	P05231	IL6	0.00492611	Olink INFLAMMATION	20170737-001_SP180525_INFI.csv	Pass	1.43809	4.17569	20170737	0
C-156	91	OID00482	P05231	IL6	0.00492611	Olink INFLAMMATION	20170737-003_SP180526_INFI.csv	Pass	1.43809	5.15385	20170737	0
C-184	92	OID00482	P05231	IL6	0.00492611	Olink INFLAMMATION	20170737-003_SP180526_INFI.csv	Pass	1.43809	2.86674	20170737	0
C-2	93	OID00482	P05231	IL6	0.00492611	Olink INFLAMMATION	20170737-003_SP180526_INFI.csv	Warning	1.43809	3.48425	20170737	0
C-163	94	OID00482	P05231	IL6	0.00492611	Olink INFLAMMATION	20170737-003_SP180526_INFI.csv	Pass	1.43809	3.20158	20170737	0
C-16	95	OID00482	P05231	IL6	0.00492611	Olink INFLAMMATION	20170737-003_SP180526_INFI.csv	Pass	1.43809	4.43139	20170737	0
C-1	96	OID00482	P05231	IL6	0.00492611	Olink INFLAMMATION	20170737-003_SP180526_INFI.csv	Pass	1.43809	4.11414	20170737	0
C-150	97	OID00482	P05231	IL6	0.00492611	Olink INFLAMMATION	20170737-003_SP180526_INFI.csv	Pass	1.43809	2.86658	20170737	0
C-160	98	OID00482	P05231	IL6	0.00492611	Olink INFLAMMATION	20170737-003_SP180526_INFI.csv	Pass	1.43809	3.86885	20170737	0
C-65	99	OID00482	P05231	IL6	0.00492611	Olink INFLAMMATION	20170737-003_SP180526_INFI.csv	Pass	1.43809	2.97142	20170737	0
CONTROL_SAMPLE_AS 1	100	OID00482	P05231	IL6	0.00492611	Olink INFLAMMATION	20170737-003_SP180526_INFI.csv	Pass	1.43809	2.86769	20170737	0
C-131	101	OID00482	P05231	IL6	0.00492611	Olink INFLAMMATION	20170737-003_SP180526_INFI.csv	Pass	1.43809	3.95278	20170737	0
C-23	102	OID00482	P05231	IL6	0.00492611	Olink INFLAMMATION	20170737-003_SP180526_INFI.csv	Pass	1.43809	3.48663	20170737	0
C-190	103	OID00482	P05231	IL6	0.00492611	Olink INFLAMMATION	20170737-003_SP180526_INFI.csv	Pass	1.43809	2.66041	20170737	0
C-96	104	OID00482	P05231	IL6	0.00492611	Olink INFLAMMATION	20170737-003_SP180526_INFI.csv	Pass	1.43809	3.89346	20170737	0
C-15	105	OID00482	P05231	IL6	0.00492611	Olink INFLAMMATION	20170737-003_SP180526_INFI.csv	Pass	1.43809	3.18849	20170737	0
C-81	106	OID00482	P05231	IL6	0.00492611	Olink INFLAMMATION	20170737-003_SP180526_INFI.csv	Pass	1.43809	3.75125	20170737	0
C-76	107	OID00482	P05231	IL6	0.00492611	Olink INFLAMMATION	20170737-003_SP180526_INFI.csv	Warning	1.43809	2.33093	20170737	0
C-165	108	OID00482	P05231	IL6	0.00492611	Olink INFLAMMATION	20170737-003_SP180526_INFI.csv	Pass	1.43809	3.1891	20170737	0
C-82	109	OID00482	P05231	IL6	0.00492611	Olink INFLAMMATION	20170737-003_SP180526_INFI.csv	Pass	1.43809	1.83206	20170737	0
CONTROL_SAMPLE_AS 2	110	OID00482	P05231	IL6	0.00492611	Olink INFLAMMATION	20170737-003_SP180526_INFI.csv	Pass	1.43809	2.62567	20170737	0
C-118	111	OID00482	P05231	IL6	0.00492611	Olink INFLAMMATION	20170737-003_SP180526_INFI.csv	Pass	1.43809	3.35907	20170737	0
C-45	112	OID00482	P05231	IL6	0.00492611	Olink INFLAMMATION	20170737-003_SP180526_INFI.csv	Pass	1.43809	3.10373	20170737	0
C-12	113	OID00482	P05231	IL6	0.00492611	Olink INFLAMMATION	20170737-003_SP180526_INFI.csv	Pass	1.43809	2.80781	20170737	0
C-199	114	OID00482	P05231	IL6	0.00492611	Olink INFLAMMATION	20170737-003_SP180526_INFI.csv	Pass	1.43809	3.38619	20170737	0
C-123	115	OID00482	P05231	IL6	0.00492611	Olink INFLAMMATION	20170737-003_SP180526_INFI.csv	Pass	1.43809	4.2198	20170737	0
C-201	116	OID00482	P05231	IL6	0.00492611	Olink INFLAMMATION	20170737-003_SP180526_INFI.csv	Pass	1.43809	3.1438	20170737	0
C-106	117	OID00482	P05231	IL6	0.00492611	Olink INFLAMMATION	20170737-003_SP180526_INFI.csv	Pass	1.43809	3.37691	20170737	0
C-139	118	OID00482	P05231	IL6	0.00492611	Olink INFLAMMATION	20170737-003_SP180526_INFI.csv	Pass	1.43809	3.36816	20170737	0
C-95	119	OID00482	P05231	IL6	0.00492611	Olink INFLAMMATION	20170737-003_SP180526_INFI.csv	Pass	1.43809	3.27263	20170737	0
C-48	120	OID00482	P05231	IL6	0.00492611	Olink INFLAMMATION	20170737-003_SP180526_INFI.csv	Pass	1.43809	3.08115	20170737	0
C-58	121	OID00482	P05231	IL6	0.00492611	Olink INFLAMMATION	20170737-003_SP180526_INFI.csv	Pass	1.43809	4.28903	20170737	0
C-103	122	OID00482	P05231	IL6	0.00492611	Olink INFLAMMATION	20170737-003_SP180526_INFI.csv	Pass	1.43809	3.80805	20170737	0
C-40	123	OID00482	P05231	IL6	0.00492611	Olink INFLAMMATION	20170737-003_SP180526_INFI.csv	Pass	1.43809	3.0947	20170737	0
C-68	124	OID00482	P05231	IL6	0.00492611	Olink INFLAMMATION	20170737-003_SP180526_INFI.csv	Pass	1.43809	3.26571	20170737	0
C-119	125	OID00482	P05231	IL6	0.00492611	Olink INFLAMMATION	20170737-003_SP180526_INFI.csv	Pass	1.43809	3.07713	20170737	0
C-122	126	OID00482	P05231	IL6	0.00492611	Olink INFLAMMATION	20170737-003_SP180526_INFI.csv	Pass	1.43809	3.9974	20170737	0
C-14	127	OID00482	P05231	IL6	0.00492611	Olink INFLAMMATION	20170737-003_SP180526_INFI.csv	Pass	1.43809	3.61278	20170737	0
C-180	128	OID00482	P05231	IL6	0.00492611	Olink INFLAMMATION	20170737-003_SP180526_INFI.csv	Pass	1.43809	3.76456	20170737	0
C-155	129	OID00482	P05231	IL6	0.00492611	Olink INFLAMMATION	20170737-003_SP180526_INFI.csv	Pass	1.43809	3.0077	20170737	0
C-62	130	OID00482	P05231	IL6	0.00492611	Olink INFLAMMATION	20170737-003_SP180526_INFI.csv	Pass	1.43809	4.41681	20170737	0
C-49	131	OID00482	P05231	IL6	0.00492611	Olink INFLAMMATION	20170737-003_SP180526_INFI.csv	Pass	1.43809	3.11607	20170737	0
C-44	132	OID00482	P05231	IL6	0.00492611	Olink INFLAMMATION	20170737-003_SP180526_INFI.csv	Pass	1.43809	3.16047	20170737	0
C-18	133	OID00482	P05231	IL6	0.00492611	Olink INFLAMMATION	20170737-003_SP180526_INFI.csv	Pass	1.43809	4.15834	20170737	0
C-39	134	OID00482	P05231	IL6	0.00492611	Olink INFLAMMATION	20170737-003_SP180526_INFI.csv	Pass	1.43809	4.12316	20170737	0
C-24	135	OID00482	P05231	IL6	0.00492611	Olink INFLAMMATION	20170737-003_SP180526_INFI.csv	Pass	1.43809	3.45943	20170737	0
C-138	136	OID00482	P05231	IL6	0.00492611	Olink INFLAMMATION	20170737-003_SP180526_INFI.csv	Pass	1.43809	2.41345	20170737	0
C-135	137	OID00482	P05231	IL6	0.00492611	Olink INFLAMMATION	20170737-003_SP180526_INFI.csv	Pass	1.43809	2.76532	20170737	0
C-202	138	OID00482	P05231	IL6	0.00492611	Olink INFLAMMATION	20170737-003_SP180526_INFI.csv	Pass	1.43809	4.36078	20170737	0
C-60	139	OID00482	P05231	IL6	0.00492611	Olink INFLAMMATION	20170737-003_SP180526_INFI.csv	Pass	1.43809	3.46495	20170737	0
C-90	140	OID00482	P05231	IL6	0.00492611	Olink INFLAMMATION	20170737-003_SP180526_INFI.csv	Pass	1.43809	2.65282	20170737	0
C-168	141	OID00482	P05231	IL6	0.00492611	Olink INFLAMMATION	20170737-003_SP180526_INFI.csv	Pass	1.43809	3.64544	20170737	0
C-111	142	OID00482	P05231	IL6	0.00492611	Olink INFLAMMATION	20170737-003_SP180526_INFI.csv	Pass	1.43809	4.37922	20170737	0
C-172	143	OID00482	P05231	IL6	0.00492611	Olink INFLAMMATION	20170737-003_SP180526_INFI.csv	Pass	1.43809	3.64668	20170737	0
C-157	144	OID00482	P05231	IL6	0.00492611	Olink INFLAMMATION	20170737-003_SP180526_INFI.csv	Pass	1.43809	4.19524	20170737	0
C-219	145	OID00482	P05231	IL6	0.00492611	Olink INFLAMMATION	20170737-003_SP180526_INFI.csv	Pass	1.43809	3.04764	20170737	0
C-3	146	OID00482	P05231	IL6	0.00492611	Olink INFLAMMATION	20170737-003_SP180526_INFI.csv	Pass	1.43809	5.27052	20170737	0
C-169	147	OID00482	P05231	IL6	0.00492611	Olink INFLAMMATION	20170737-003_SP180526_INFI.csv	Pass	1.43809	4.41397	20170737	0
C-110	148	OID00482	P05231	IL6	0.00492611	Olink INFLAMMATION	20170737-003_SP180526_INFI.csv	Pass	1.43809	3.6599	20170737	0
C-187	149	OID00482	P05231	IL6	0.00492611	Olink INFLAMMATION	20170737-003_SP180526_INFI.csv	Pass	1.43809	3.06358	20170737	0
C-17	150	OID00482	P05231	IL6	0.00492611	Olink INFLAMMATION	20170737-003_SP180526_INFI.csv	Pass	1.43809	3.61663	20170737	0
C-196	151	OID00482	P05231	IL6	0.00492611	Olink INFLAMMATION	20170737-003_SP180526_INFI.csv	Pass	1.43809	3.46453	20170737	0
C-91	152	OID00482	P05231	IL6	0.00492611	Olink INFLAMMATION	20170737-003_SP180526_INFI.csv	Pass	1.43809	3.45114	20170737	0
C-188	153	OID00482	P05231	IL6	0.00492611	Olink INFLAMMATION	20170737-003_SP180526_INFI.csv	Pass	1.43809	2.97327	20170737	0
C-186	154	OID00482	P05231	IL6	0.00492611	Olink INFLAMMATION	20170737-003_SP180526_INFI.csv	Pass	1.43809	3.73329	20170737	0
C-34	155	OID00482	P05231	IL6	0.00492611	Olink INFLAMMATION	20170737-003_SP180526_INFI.csv	Pass	1.43809	3.48501	20170737	0
C-85	156	OID00482	P05231	IL6	0.00492611	Olink INFLAMMATION	20170737-003_SP180526_INFI.csv	Pass	1.43809	3.10753	20170737	0
C-22	157	OID00482	P05231	IL6	0.00492611	Olink INFLAMMATION	20170737-003_SP180526_INFI.csv	Pass	1.43809	3.18134	20170737	0
C-28	158	OID00482	P05231	IL6	0.00492611	Olink INFLAMMATION	20170737-003_SP180526_INFI.csv	Pass	1.43809	2.96809	20170737	0
C-125	159	OID00482	P05231	IL6	0.00492611	Olink INFLAMMATION	20170737-003_SP180526_INFI.csv	Pass	1.43809	3.58667	20170737	0
C-132	160	OID00482	P05231	IL6	0.00492611	Olink INFLAMMATION	20170737-003_SP180526_INFI.csv	Pass	1.43809	3.62144	20170737	0
C-27	161	OID00482	P05231	IL6	0.00492611	Olink INFLAMMATION	20170737-003_SP180526_INFI.csv	Pass	1.43809	3.50303	20170737	0
C-11	162	OID00482	P05231	IL6	0.00492611	Olink INFLAMMATION	20170737-003_SP180526_INFI.csv	Pass	1.43809	2.41535	20170737	0
C-209	163	OID00482	P05231	IL6	0.00492611	Olink INFLAMMATION	20170737-003_SP180526_INFI.csv	Pass	1.43809	3.32543	20170737	0
C-213	1	OID00483	Q9P0M4	IL-17C	0.975369	Olink INFLAMMATION	20170737-001_SP180525_INFI.csv	Pass	0.69731	-0.11135	20170737	0
C-171	2	OID00483	Q9P0M4	IL-17C	0.975369	Olink INFLAMMATION	20170737-001_SP180525_INFI.csv	Pass	0.69731	0.07963	20170737	0
C-19	3	OID00483	Q9P0M4	IL-17C	0.975369	Olink INFLAMMATION	20170737-001_SP180525_INFI.csv	Pass	0.69731	-0.08654	20170737	0
C-121	4	OID00483	Q9P0M4	IL-17C	0.975369	Olink INFLAMMATION	20170737-001_SP180525_INFI.csv	Pass	0.69731	0.11517	20170737	0
C-112	5	OID00483	Q9P0M4	IL-17C	0.975369	Olink INFLAMMATION	20170737-001_SP180525_INFI.csv	Pass	0.69731	0.12705	20170737	0
C-137	6	OID00483	Q9P0M4	IL-17C	0.975369	Olink INFLAMMATION	20170737-001_SP180525_INFI.csv	Pass	0.69731	0.15716	20170737	0
C-25	7	OID00483	Q9P0M4	IL-17C	0.975369	Olink INFLAMMATION	20170737-001_SP180525_INFI.csv	Pass	0.69731	0.11649	20170737	0
C-52	8	OID00483	Q9P0M4	IL-17C	0.975369	Olink INFLAMMATION	20170737-001_SP180525_INFI.csv	Pass	0.69731	0.32505	20170737	0
C-109	9	OID00483	Q9P0M4	IL-17C	0.975369	Olink INFLAMMATION	20170737-001_SP180525_INFI.csv	Pass	0.69731	0.09864	20170737	0
C-41	10	OID00483	Q9P0M4	IL-17C	0.975369	Olink INFLAMMATION	20170737-001_SP180525_INFI.csv	Pass	0.69731	-0.05437	20170737	0
C-32	11	OID00483	Q9P0M4	IL-17C	0.975369	Olink INFLAMMATION	20170737-001_SP180525_INFI.csv	Pass	0.69731	0.30734	20170737	0
CONTROL_SAMPLE_AS 1	12	OID00483	Q9P0M4	IL-17C	0.975369	Olink INFLAMMATION	20170737-001_SP180525_INFI.csv	Pass	0.69731	1.38347	20170737	0
C-152	13	OID00483	Q9P0M4	IL-17C	0.975369	Olink INFLAMMATION	20170737-001_SP180525_INFI.csv	Pass	0.69731	0.12351	20170737	0
C-59	14	OID00483	Q9P0M4	IL-17C	0.975369	Olink INFLAMMATION	20170737-001_SP180525_INFI.csv	Pass	0.69731	0.19375	20170737	0
C-146	15	OID00483	Q9P0M4	IL-17C	0.975369	Olink INFLAMMATION	20170737-001_SP180525_INFI.csv	Pass	0.69731	0.0712	20170737	0
C-114	16	OID00483	Q9P0M4	IL-17C	0.975369	Olink INFLAMMATION	20170737-001_SP180525_INFI.csv	Pass	0.69731	-0.18796	20170737	0
C-86	17	OID00483	Q9P0M4	IL-17C	0.975369	Olink INFLAMMATION	20170737-001_SP180525_INFI.csv	Pass	0.69731	0.25666	20170737	0
C-6	18	OID00483	Q9P0M4	IL-17C	0.975369	Olink INFLAMMATION	20170737-001_SP180525_INFI.csv	Warning	0.69731	-0.08874	20170737	0
C-100	19	OID00483	Q9P0M4	IL-17C	0.975369	Olink INFLAMMATION	20170737-001_SP180525_INFI.csv	Pass	0.69731	-0.11979	20170737	0
C-104	20	OID00483	Q9P0M4	IL-17C	0.975369	Olink INFLAMMATION	20170737-001_SP180525_INFI.csv	Pass	0.69731	-0.38835	20170737	0
C-206	21	OID00483	Q9P0M4	IL-17C	0.975369	Olink INFLAMMATION	20170737-001_SP180525_INFI.csv	Pass	0.69731	-0.31154	20170737	0
C-92	22	OID00483	Q9P0M4	IL-17C	0.975369	Olink INFLAMMATION	20170737-001_SP180525_INFI.csv	Pass	0.69731	0.22766	20170737	0
C-73	23	OID00483	Q9P0M4	IL-17C	0.975369	Olink INFLAMMATION	20170737-001_SP180525_INFI.csv	Pass	0.69731	0.17041	20170737	0
CONTROL_SAMPLE_AS 2	24	OID00483	Q9P0M4	IL-17C	0.975369	Olink INFLAMMATION	20170737-001_SP180525_INFI.csv	Pass	0.69731	1.11677	20170737	0
C-36	25	OID00483	Q9P0M4	IL-17C	0.975369	Olink INFLAMMATION	20170737-001_SP180525_INFI.csv	Pass	0.69731	0.18702	20170737	0
C-97	26	OID00483	Q9P0M4	IL-17C	0.975369	Olink INFLAMMATION	20170737-001_SP180525_INFI.csv	Pass	0.69731	0.01704	20170737	0
C-20	27	OID00483	Q9P0M4	IL-17C	0.975369	Olink INFLAMMATION	20170737-001_SP180525_INFI.csv	Pass	0.69731	0.19165	20170737	0
C-127	28	OID00483	Q9P0M4	IL-17C	0.975369	Olink INFLAMMATION	20170737-001_SP180525_INFI.csv	Pass	0.69731	0.54001	20170737	0
C-99	29	OID00483	Q9P0M4	IL-17C	0.975369	Olink INFLAMMATION	20170737-001_SP180525_INFI.csv	Pass	0.69731	-0.33377	20170737	0
C-43	30	OID00483	Q9P0M4	IL-17C	0.975369	Olink INFLAMMATION	20170737-001_SP180525_INFI.csv	Pass	0.69731	0.04066	20170737	0
C-177	31	OID00483	Q9P0M4	IL-17C	0.975369	Olink INFLAMMATION	20170737-001_SP180525_INFI.csv	Warning	0.69731	0.25615	20170737	0
C-175	32	OID00483	Q9P0M4	IL-17C	0.975369	Olink INFLAMMATION	20170737-001_SP180525_INFI.csv	Pass	0.69731	0.39658	20170737	0
C-88	33	OID00483	Q9P0M4	IL-17C	0.975369	Olink INFLAMMATION	20170737-001_SP180525_INFI.csv	Pass	0.69731	-0.09382	20170737	0
C-124	34	OID00483	Q9P0M4	IL-17C	0.975369	Olink INFLAMMATION	20170737-001_SP180525_INFI.csv	Pass	0.69731	0.21372	20170737	0
C-71	35	OID00483	Q9P0M4	IL-17C	0.975369	Olink INFLAMMATION	20170737-001_SP180525_INFI.csv	Pass	0.69731	0.00681	20170737	0
C-26	36	OID00483	Q9P0M4	IL-17C	0.975369	Olink INFLAMMATION	20170737-001_SP180525_INFI.csv	Pass	0.69731	0.14149	20170737	0
C-37	37	OID00483	Q9P0M4	IL-17C	0.975369	Olink INFLAMMATION	20170737-001_SP180525_INFI.csv	Pass	0.69731	-0.35477	20170737	0
C-113	38	OID00483	Q9P0M4	IL-17C	0.975369	Olink INFLAMMATION	20170737-001_SP180525_INFI.csv	Pass	0.69731	0.36055	20170737	0
C-227	39	OID00483	Q9P0M4	IL-17C	0.975369	Olink INFLAMMATION	20170737-001_SP180525_INFI.csv	Pass	0.69731	0.06138	20170737	0
C-214	40	OID00483	Q9P0M4	IL-17C	0.975369	Olink INFLAMMATION	20170737-001_SP180525_INFI.csv	Pass	0.69731	0.71689	20170737	0
C-51	41	OID00483	Q9P0M4	IL-17C	0.975369	Olink INFLAMMATION	20170737-001_SP180525_INFI.csv	Pass	0.69731	-0.13088	20170737	0
C-145	42	OID00483	Q9P0M4	IL-17C	0.975369	Olink INFLAMMATION	20170737-001_SP180525_INFI.csv	Pass	0.69731	0.43599	20170737	0
C-189	43	OID00483	Q9P0M4	IL-17C	0.975369	Olink INFLAMMATION	20170737-001_SP180525_INFI.csv	Pass	0.69731	-0.244	20170737	0
[truncated: 35,353 more rows]

## Sheet: Normalized Serum data
SampleId	Index	Assay	UniProt	Name	MissingFreq	Panel	Plate_ID	QC_Warning	LOD	NPX	Project	Adj_factor
S-214	1	OID00471	P10145	IL8	0	Olink INFLAMMATION	20170737-005_SP180527_INFI.csv	Pass	0.38778	6.89027	20170737	0
S-26	2	OID00471	P10145	IL8	0	Olink INFLAMMATION	20170737-005_SP180527_INFI.csv	Pass	0.38778	6.77726	20170737	0
S-101	3	OID00471	P10145	IL8	0	Olink INFLAMMATION	20170737-005_SP180527_INFI.csv	Pass	0.38778	8.06291	20170737	0
.2017-31	4	OID00471	P10145	IL8	0	Olink INFLAMMATION	20170737-005_SP180527_INFI.csv	Pass	0.38778	13.3339	20170737	0
S-157	5	OID00471	P10145	IL8	0	Olink INFLAMMATION	20170737-005_SP180527_INFI.csv	Pass	0.38778	7.69884	20170737	0
bg-7	6	OID00471	P10145	IL8	0	Olink INFLAMMATION	20170737-005_SP180527_INFI.csv	Warning	0.38778	10.3486	20170737	0
S-156	7	OID00471	P10145	IL8	0	Olink INFLAMMATION	20170737-005_SP180527_INFI.csv	Pass	0.38778	7.62907	20170737	0
S-186	8	OID00471	P10145	IL8	0	Olink INFLAMMATION	20170737-005_SP180527_INFI.csv	Pass	0.38778	8.04942	20170737	0
S-121	9	OID00471	P10145	IL8	0	Olink INFLAMMATION	20170737-005_SP180527_INFI.csv	Pass	0.38778	6.36657	20170737	0
S-21	10	OID00471	P10145	IL8	0	Olink INFLAMMATION	20170737-005_SP180527_INFI.csv	Pass	0.38778	7.38414	20170737	0
S-191	11	OID00471	P10145	IL8	0	Olink INFLAMMATION	20170737-005_SP180527_INFI.csv	Pass	0.38778	6.65127	20170737	0
CONTROL_SAMPLE_AS 1	12	OID00471	P10145	IL8	0	Olink INFLAMMATION	20170737-005_SP180527_INFI.csv	Pass	0.38778	4.6237	20170737	0
S-11	13	OID00471	P10145	IL8	0	Olink INFLAMMATION	20170737-005_SP180527_INFI.csv	Pass	0.38778	6.07913	20170737	0
S-74	14	OID00471	P10145	IL8	0	Olink INFLAMMATION	20170737-005_SP180527_INFI.csv	Pass	0.38778	7.71152	20170737	0
S-109	15	OID00471	P10145	IL8	0	Olink INFLAMMATION	20170737-005_SP180527_INFI.csv	Pass	0.38778	7.13227	20170737	0
S-73	16	OID00471	P10145	IL8	0	Olink INFLAMMATION	20170737-005_SP180527_INFI.csv	Pass	0.38778	8.08163	20170737	0
S-18	17	OID00471	P10145	IL8	0	Olink INFLAMMATION	20170737-005_SP180527_INFI.csv	Pass	0.38778	7.04965	20170737	0
S-20	18	OID00471	P10145	IL8	0	Olink INFLAMMATION	20170737-005_SP180527_INFI.csv	Pass	0.38778	6.80852	20170737	0
S-82	19	OID00471	P10145	IL8	0	Olink INFLAMMATION	20170737-005_SP180527_INFI.csv	Pass	0.38778	7.45536	20170737	0
S-124	20	OID00471	P10145	IL8	0	Olink INFLAMMATION	20170737-005_SP180527_INFI.csv	Pass	0.38778	7.20529	20170737	0
S-51	21	OID00471	P10145	IL8	0	Olink INFLAMMATION	20170737-005_SP180527_INFI.csv	Pass	0.38778	6.63864	20170737	0
S-1	22	OID00471	P10145	IL8	0	Olink INFLAMMATION	20170737-005_SP180527_INFI.csv	Pass	0.38778	6.67299	20170737	0
S-76	23	OID00471	P10145	IL8	0	Olink INFLAMMATION	20170737-005_SP180527_INFI.csv	Pass	0.38778	7.29567	20170737	0
CONTROL_SAMPLE_AS 2	24	OID00471	P10145	IL8	0	Olink INFLAMMATION	20170737-005_SP180527_INFI.csv	Pass	0.38778	4.48942	20170737	0
S-187	25	OID00471	P10145	IL8	0	Olink INFLAMMATION	20170737-005_SP180527_INFI.csv	Pass	0.38778	6.95126	20170737	0
S-204	26	OID00471	P10145	IL8	0	Olink INFLAMMATION	20170737-005_SP180527_INFI.csv	Pass	0.38778	6.56308	20170737	0
S-227	27	OID00471	P10145	IL8	0	Olink INFLAMMATION	20170737-005_SP180527_INFI.csv	Pass	0.38778	8.23755	20170737	0
S-99	28	OID00471	P10145	IL8	0	Olink INFLAMMATION	20170737-005_SP180527_INFI.csv	Pass	0.38778	7.16237	20170737	0
Bg-6	29	OID00471	P10145	IL8	0	Olink INFLAMMATION	20170737-005_SP180527_INFI.csv	Pass	0.38778	12.0403	20170737	0
S-190	30	OID00471	P10145	IL8	0	Olink INFLAMMATION	20170737-005_SP180527_INFI.csv	Pass	0.38778	6.95736	20170737	0
S-139	31	OID00471	P10145	IL8	0	Olink INFLAMMATION	20170737-005_SP180527_INFI.csv	Pass	0.38778	7.06988	20170737	0
S-122	32	OID00471	P10145	IL8	0	Olink INFLAMMATION	20170737-005_SP180527_INFI.csv	Pass	0.38778	7.71698	20170737	0
S-59	33	OID00471	P10145	IL8	0	Olink INFLAMMATION	20170737-005_SP180527_INFI.csv	Pass	0.38778	6.63972	20170737	0
S-16	34	OID00471	P10145	IL8	0	Olink INFLAMMATION	20170737-005_SP180527_INFI.csv	Pass	0.38778	6.61574	20170737	0
S-41	35	OID00471	P10145	IL8	0	Olink INFLAMMATION	20170737-005_SP180527_INFI.csv	Pass	0.38778	6.77292	20170737	0
S-200	36	OID00471	P10145	IL8	0	Olink INFLAMMATION	20170737-005_SP180527_INFI.csv	Pass	0.38778	7.68819	20170737	0
S-132	37	OID00471	P10145	IL8	0	Olink INFLAMMATION	20170737-005_SP180527_INFI.csv	Pass	0.38778	7.26765	20170737	0
S-207	38	OID00471	P10145	IL8	0	Olink INFLAMMATION	20170737-005_SP180527_INFI.csv	Pass	0.38778	7.2718	20170737	0
S-32	39	OID00471	P10145	IL8	0	Olink INFLAMMATION	20170737-005_SP180527_INFI.csv	Pass	0.38778	6.83507	20170737	0
S-63	40	OID00471	P10145	IL8	0	Olink INFLAMMATION	20170737-005_SP180527_INFI.csv	Pass	0.38778	8.37637	20170737	0
S-67	41	OID00471	P10145	IL8	0	Olink INFLAMMATION	20170737-005_SP180527_INFI.csv	Pass	0.38778	5.62997	20170737	0
S-54	42	OID00471	P10145	IL8	0	Olink INFLAMMATION	20170737-005_SP180527_INFI.csv	Warning	0.38778	7.54197	20170737	0
Lu-342	43	OID00471	P10145	IL8	0	Olink INFLAMMATION	20170737-005_SP180527_INFI.csv	Pass	0.38778	8.38682	20170737	0
S-36	44	OID00471	P10145	IL8	0	Olink INFLAMMATION	20170737-005_SP180527_INFI.csv	Pass	0.38778	7.55924	20170737	0
S-145	45	OID00471	P10145	IL8	0	Olink INFLAMMATION	20170737-005_SP180527_INFI.csv	Pass	0.38778	6.65691	20170737	0
S-107	46	OID00471	P10145	IL8	0	Olink INFLAMMATION	20170737-005_SP180527_INFI.csv	Pass	0.38778	8.66465	20170737	0
S-138	47	OID00471	P10145	IL8	0	Olink INFLAMMATION	20170737-005_SP180527_INFI.csv	Pass	0.38778	6.85569	20170737	0
S-111	48	OID00471	P10145	IL8	0	Olink INFLAMMATION	20170737-005_SP180527_INFI.csv	Pass	0.38778	6.71479	20170737	0
S-44	49	OID00471	P10145	IL8	0	Olink INFLAMMATION	20170737-005_SP180527_INFI.csv	Pass	0.38778	6.04071	20170737	0
S-106	50	OID00471	P10145	IL8	0	Olink INFLAMMATION	20170737-005_SP180527_INFI.csv	Pass	0.38778	7.83898	20170737	0
S-158	51	OID00471	P10145	IL8	0	Olink INFLAMMATION	20170737-005_SP180527_INFI.csv	Pass	0.38778	6.94661	20170737	0
S-125	52	OID00471	P10145	IL8	0	Olink INFLAMMATION	20170737-005_SP180527_INFI.csv	Pass	0.38778	7.28803	20170737	0
S-97	53	OID00471	P10145	IL8	0	Olink INFLAMMATION	20170737-005_SP180527_INFI.csv	Pass	0.38778	7.36333	20170737	0
Lu-338	54	OID00471	P10145	IL8	0	Olink INFLAMMATION	20170737-005_SP180527_INFI.csv	Pass	0.38778	11.1676	20170737	0
S-163	55	OID00471	P10145	IL8	0	Olink INFLAMMATION	20170737-005_SP180527_INFI.csv	Pass	0.38778	7.20975	20170737	0
S-195	56	OID00471	P10145	IL8	0	Olink INFLAMMATION	20170737-005_SP180527_INFI.csv	Pass	0.38778	6.87628	20170737	0
S-150	57	OID00471	P10145	IL8	0	Olink INFLAMMATION	20170737-005_SP180527_INFI.csv	Pass	0.38778	7.23148	20170737	0
S-103	58	OID00471	P10145	IL8	0	Olink INFLAMMATION	20170737-005_SP180527_INFI.csv	Pass	0.38778	6.06867	20170737	0
S-168	59	OID00471	P10145	IL8	0	Olink INFLAMMATION	20170737-005_SP180527_INFI.csv	Pass	0.38778	6.33329	20170737	0
S-14	60	OID00471	P10145	IL8	0	Olink INFLAMMATION	20170737-005_SP180527_INFI.csv	Pass	0.38778	6.84737	20170737	0
S-37	61	OID00471	P10145	IL8	0	Olink INFLAMMATION	20170737-005_SP180527_INFI.csv	Pass	0.38778	7.27067	20170737	0
S-10	62	OID00471	P10145	IL8	0	Olink INFLAMMATION	20170737-005_SP180527_INFI.csv	Pass	0.38778	6.95352	20170737	0
S-39	63	OID00471	P10145	IL8	0	Olink INFLAMMATION	20170737-005_SP180527_INFI.csv	Pass	0.38778	6.46441	20170737	0
S-55	64	OID00471	P10145	IL8	0	Olink INFLAMMATION	20170737-005_SP180527_INFI.csv	Pass	0.38778	7.16124	20170737	0
S-216	65	OID00471	P10145	IL8	0	Olink INFLAMMATION	20170737-005_SP180527_INFI.csv	Pass	0.38778	6.83231	20170737	0
S-201	66	OID00471	P10145	IL8	0	Olink INFLAMMATION	20170737-005_SP180527_INFI.csv	Pass	0.38778	7.24403	20170737	0
S-169	67	OID00471	P10145	IL8	0	Olink INFLAMMATION	20170737-005_SP180527_INFI.csv	Pass	0.38778	6.75963	20170737	0
S-202	68	OID00471	P10145	IL8	0	Olink INFLAMMATION	20170737-005_SP180527_INFI.csv	Pass	0.38778	6.94565	20170737	0
S-87	69	OID00471	P10145	IL8	0	Olink INFLAMMATION	20170737-005_SP180527_INFI.csv	Pass	0.38778	6.66679	20170737	0
S-28	70	OID00471	P10145	IL8	0	Olink INFLAMMATION	20170737-005_SP180527_INFI.csv	Pass	0.38778	6.17478	20170737	0
S-180	71	OID00471	P10145	IL8	0	Olink INFLAMMATION	20170737-005_SP180527_INFI.csv	Pass	0.38778	6.61422	20170737	0
Lu-344	72	OID00471	P10145	IL8	0	Olink INFLAMMATION	20170737-005_SP180527_INFI.csv	Pass	0.38778	13.603	20170737	0
S-213	73	OID00471	P10145	IL8	0	Olink INFLAMMATION	20170737-005_SP180527_INFI.csv	Pass	0.38778	6.62547	20170737	0
S-25	74	OID00471	P10145	IL8	0	Olink INFLAMMATION	20170737-005_SP180527_INFI.csv	Warning	0.38778	7.05812	20170737	0
S-155	75	OID00471	P10145	IL8	0	Olink INFLAMMATION	20170737-005_SP180527_INFI.csv	Pass	0.38778	6.81583	20170737	0
S-172	76	OID00471	P10145	IL8	0	Olink INFLAMMATION	20170737-005_SP180527_INFI.csv	Pass	0.38778	6.49367	20170737	0
S-17	77	OID00471	P10145	IL8	0	Olink INFLAMMATION	20170737-005_SP180527_INFI.csv	Pass	0.38778	7.86953	20170737	0
S-208	78	OID00471	P10145	IL8	0	Olink INFLAMMATION	20170737-005_SP180527_INFI.csv	Pass	0.38778	7.80672	20170737	0
S-127	79	OID00471	P10145	IL8	0	Olink INFLAMMATION	20170737-005_SP180527_INFI.csv	Pass	0.38778	6.55065	20170737	0
S-135	80	OID00471	P10145	IL8	0	Olink INFLAMMATION	20170737-005_SP180527_INFI.csv	Pass	0.38778	7.92158	20170737	0
S-167	81	OID00471	P10145	IL8	0	Olink INFLAMMATION	20170737-005_SP180527_INFI.csv	Pass	0.38778	7.32416	20170737	0
S-131	82	OID00471	P10145	IL8	0	Olink INFLAMMATION	20170737-005_SP180527_INFI.csv	Pass	0.38778	7.4248	20170737	0
S-114	83	OID00471	P10145	IL8	0	Olink INFLAMMATION	20170737-005_SP180527_INFI.csv	Pass	0.38778	6.05175	20170737	0
S-170	84	OID00471	P10145	IL8	0	Olink INFLAMMATION	20170737-005_SP180527_INFI.csv	Pass	0.38778	7.13738	20170737	0
S-110	85	OID00471	P10145	IL8	0	Olink INFLAMMATION	20170737-005_SP180527_INFI.csv	Pass	0.38778	8.04029	20170737	0
S-91	86	OID00471	P10145	IL8	0	Olink INFLAMMATION	20170737-005_SP180527_INFI.csv	Pass	0.38778	6.57667	20170737	0
S-38	87	OID00471	P10145	IL8	0	Olink INFLAMMATION	20170737-005_SP180527_INFI.csv	Pass	0.38778	7.23459	20170737	0
S-71	88	OID00471	P10145	IL8	0	Olink INFLAMMATION	20170737-005_SP180527_INFI.csv	Pass	0.38778	7.13981	20170737	0
S-43	89	OID00471	P10145	IL8	0	Olink INFLAMMATION	20170737-005_SP180527_INFI.csv	Pass	0.38778	6.61009	20170737	0
S-198	90	OID00471	P10145	IL8	0	Olink INFLAMMATION	20170737-005_SP180527_INFI.csv	Pass	0.38778	6.48382	20170737	0
S-219	91	OID00471	P10145	IL8	0	Olink INFLAMMATION	20170737-007_SP180528_INFI.csv	Pass	0.38778	6.04111	20170737	0
S-72	92	OID00471	P10145	IL8	0	Olink INFLAMMATION	20170737-007_SP180528_INFI.csv	Pass	0.38778	6.47756	20170737	0
S-64	93	OID00471	P10145	IL8	0	Olink INFLAMMATION	20170737-007_SP180528_INFI.csv	Pass	0.38778	6.92134	20170737	0
.2017-34	94	OID00471	P10145	IL8	0	Olink INFLAMMATION	20170737-007_SP180528_INFI.csv	Pass	0.38778	10.4739	20170737	0
.2017-46	95	OID00471	P10145	IL8	0	Olink INFLAMMATION	20170737-007_SP180528_INFI.csv	Pass	0.38778	9.01307	20170737	0
S-15	96	OID00471	P10145	IL8	0	Olink INFLAMMATION	20170737-007_SP180528_INFI.csv	Pass	0.38778	5.71066	20170737	0
S-104	97	OID00471	P10145	IL8	0	Olink INFLAMMATION	20170737-007_SP180528_INFI.csv	Pass	0.38778	7.12453	20170737	0
S-175	98	OID00471	P10145	IL8	0	Olink INFLAMMATION	20170737-007_SP180528_INFI.csv	Pass	0.38778	6.39633	20170737	0
S-46	99	OID00471	P10145	IL8	0	Olink INFLAMMATION	20170737-007_SP180528_INFI.csv	Pass	0.38778	6.98859	20170737	0
S-88	100	OID00471	P10145	IL8	0	Olink INFLAMMATION	20170737-007_SP180528_INFI.csv	Pass	0.38778	7.10957	20170737	0
S-171	101	OID00471	P10145	IL8	0	Olink INFLAMMATION	20170737-007_SP180528_INFI.csv	Pass	0.38778	6.22293	20170737	0
CONTROL_SAMPLE_AS 1	102	OID00471	P10145	IL8	0	Olink INFLAMMATION	20170737-007_SP180528_INFI.csv	Pass	0.38778	4.47041	20170737	0
S-96	103	OID00471	P10145	IL8	0	Olink INFLAMMATION	20170737-007_SP180528_INFI.csv	Pass	0.38778	7.16436	20170737	0
S-4	104	OID00471	P10145	IL8	0	Olink INFLAMMATION	20170737-007_SP180528_INFI.csv	Pass	0.38778	6.37217	20170737	0
S-206	105	OID00471	P10145	IL8	0	Olink INFLAMMATION	20170737-007_SP180528_INFI.csv	Pass	0.38778	7.19306	20170737	0
S-184	106	OID00471	P10145	IL8	0	Olink INFLAMMATION	20170737-007_SP180528_INFI.csv	Pass	0.38778	6.48622	20170737	0
S-62	107	OID00471	P10145	IL8	0	Olink INFLAMMATION	20170737-007_SP180528_INFI.csv	Pass	0.38778	6.63189	20170737	0
S-123	108	OID00471	P10145	IL8	0	Olink INFLAMMATION	20170737-007_SP180528_INFI.csv	Pass	0.38778	7.69002	20170737	0
S-199	109	OID00471	P10145	IL8	0	Olink INFLAMMATION	20170737-007_SP180528_INFI.csv	Pass	0.38778	7.2004	20170737	0
S-146	110	OID00471	P10145	IL8	0	Olink INFLAMMATION	20170737-007_SP180528_INFI.csv	Pass	0.38778	6.95866	20170737	0
Lu-341	111	OID00471	P10145	IL8	0	Olink INFLAMMATION	20170737-007_SP180528_INFI.csv	Pass	0.38778	9.33595	20170737	0
S-77	112	OID00471	P10145	IL8	0	Olink INFLAMMATION	20170737-007_SP180528_INFI.csv	Pass	0.38778	5.49123	20170737	0
S-120	113	OID00471	P10145	IL8	0	Olink INFLAMMATION	20170737-007_SP180528_INFI.csv	Pass	0.38778	7.76444	20170737	0
CONTROL_SAMPLE_AS 2	114	OID00471	P10145	IL8	0	Olink INFLAMMATION	20170737-007_SP180528_INFI.csv	Pass	0.38778	4.4005	20170737	0
S-23	115	OID00471	P10145	IL8	0	Olink INFLAMMATION	20170737-007_SP180528_INFI.csv	Warning	0.38778	6.91118	20170737	0
S-86	116	OID00471	P10145	IL8	0	Olink INFLAMMATION	20170737-007_SP180528_INFI.csv	Pass	0.38778	6.91891	20170737	0
S-57	117	OID00471	P10145	IL8	0	Olink INFLAMMATION	20170737-007_SP180528_INFI.csv	Pass	0.38778	7.63487	20170737	0
Bg-9	118	OID00471	P10145	IL8	0	Olink INFLAMMATION	20170737-007_SP180528_INFI.csv	Warning	0.38778	12.2585	20170737	0
S-27	119	OID00471	P10145	IL8	0	Olink INFLAMMATION	20170737-007_SP180528_INFI.csv	Pass	0.38778	6.04339	20170737	0
S-113	120	OID00471	P10145	IL8	0	Olink INFLAMMATION	20170737-007_SP180528_INFI.csv	Pass	0.38778	7.53918	20170737	0
S-235	121	OID00471	P10145	IL8	0	Olink INFLAMMATION	20170737-007_SP180528_INFI.csv	Pass	0.38778	8.72627	20170737	0
S-160	122	OID00471	P10145	IL8	0	Olink INFLAMMATION	20170737-007_SP180528_INFI.csv	Pass	0.38778	7.86012	20170737	0
S-188	123	OID00471	P10145	IL8	0	Olink INFLAMMATION	20170737-007_SP180528_INFI.csv	Pass	0.38778	7.39576	20170737	0
S-29	124	OID00471	P10145	IL8	0	Olink INFLAMMATION	20170737-007_SP180528_INFI.csv	Pass	0.38778	7.1894	20170737	0
S-2	125	OID00471	P10145	IL8	0	Olink INFLAMMATION	20170737-007_SP180528_INFI.csv	Pass	0.38778	6.38171	20170737	0
S-112	126	OID00471	P10145	IL8	0	Olink INFLAMMATION	20170737-007_SP180528_INFI.csv	Pass	0.38778	6.90345	20170737	0
S-68	127	OID00471	P10145	IL8	0	Olink INFLAMMATION	20170737-007_SP180528_INFI.csv	Pass	0.38778	6.6264	20170737	0
S-118	128	OID00471	P10145	IL8	0	Olink INFLAMMATION	20170737-007_SP180528_INFI.csv	Pass	0.38778	6.01999	20170737	0
.2017-16	129	OID00471	P10145	IL8	0	Olink INFLAMMATION	20170737-007_SP180528_INFI.csv	Pass	0.38778	12.9955	20170737	0
S-165	130	OID00471	P10145	IL8	0	Olink INFLAMMATION	20170737-007_SP180528_INFI.csv	Pass	0.38778	6.6827	20170737	0
S-177	131	OID00471	P10145	IL8	0	Olink INFLAMMATION	20170737-007_SP180528_INFI.csv	Pass	0.38778	7.21788	20170737	0
S-152	132	OID00471	P10145	IL8	0	Olink INFLAMMATION	20170737-007_SP180528_INFI.csv	Pass	0.38778	6.98121	20170737	0
S-95	133	OID00471	P10145	IL8	0	Olink INFLAMMATION	20170737-007_SP180528_INFI.csv	Pass	0.38778	6.56739	20170737	0
S-66	134	OID00471	P10145	IL8	0	Olink INFLAMMATION	20170737-007_SP180528_INFI.csv	Pass	0.38778	6.95647	20170737	0
S-19	135	OID00471	P10145	IL8	0	Olink INFLAMMATION	20170737-007_SP180528_INFI.csv	Pass	0.38778	5.99301	20170737	0
S-133	136	OID00471	P10145	IL8	0	Olink INFLAMMATION	20170737-007_SP180528_INFI.csv	Warning	0.38778	7.67672	20170737	0
S-50	137	OID00471	P10145	IL8	0	Olink INFLAMMATION	20170737-007_SP180528_INFI.csv	Pass	0.38778	7.29333	20170737	0
S-48	138	OID00471	P10145	IL8	0	Olink INFLAMMATION	20170737-007_SP180528_INFI.csv	Pass	0.38778	7.53154	20170737	0
Bg-10	139	OID00471	P10145	IL8	0	Olink INFLAMMATION	20170737-007_SP180528_INFI.csv	Pass	0.38778	11.5286	20170737	0
S-149	140	OID00471	P10145	IL8	0	Olink INFLAMMATION	20170737-007_SP180528_INFI.csv	Pass	0.38778	7.00351	20170737	0
S-52	141	OID00471	P10145	IL8	0	Olink INFLAMMATION	20170737-007_SP180528_INFI.csv	Pass	0.38778	6.18235	20170737	0
S-60	142	OID00471	P10145	IL8	0	Olink INFLAMMATION	20170737-007_SP180528_INFI.csv	Pass	0.38778	7.47998	20170737	0
S-58	143	OID00471	P10145	IL8	0	Olink INFLAMMATION	20170737-007_SP180528_INFI.csv	Pass	0.38778	7.1625	20170737	0
S-92	144	OID00471	P10145	IL8	0	Olink INFLAMMATION	20170737-007_SP180528_INFI.csv	Pass	0.38778	6.59613	20170737	0
S-12	145	OID00471	P10145	IL8	0	Olink INFLAMMATION	20170737-007_SP180528_INFI.csv	Pass	0.38778	6.04506	20170737	0
S-189	146	OID00471	P10145	IL8	0	Olink INFLAMMATION	20170737-007_SP180528_INFI.csv	Pass	0.38778	7.50647	20170737	0
S-65	147	OID00471	P10145	IL8	0	Olink INFLAMMATION	20170737-007_SP180528_INFI.csv	Pass	0.38778	5.62966	20170737	0
S-78	148	OID00471	P10145	IL8	0	Olink INFLAMMATION	20170737-007_SP180528_INFI.csv	Pass	0.38778	7.21938	20170737	0
S-115	149	OID00471	P10145	IL8	0	Olink INFLAMMATION	20170737-007_SP180528_INFI.csv	Pass	0.38778	7.35502	20170737	0
S-108	150	OID00471	P10145	IL8	0	Olink INFLAMMATION	20170737-007_SP180528_INFI.csv	Pass	0.38778	7.37616	20170737	0
S-137	151	OID00471	P10145	IL8	0	Olink INFLAMMATION	20170737-007_SP180528_INFI.csv	Pass	0.38778	9.94511	20170737	0
S-49	152	OID00471	P10145	IL8	0	Olink INFLAMMATION	20170737-007_SP180528_INFI.csv	Pass	0.38778	7.52708	20170737	0
S-61	153	OID00471	P10145	IL8	0	Olink INFLAMMATION	20170737-007_SP180528_INFI.csv	Pass	0.38778	7.22427	20170737	0
S-6	154	OID00471	P10145	IL8	0	Olink INFLAMMATION	20170737-007_SP180528_INFI.csv	Pass	0.38778	6.34722	20170737	0
S-13	155	OID00471	P10145	IL8	0	Olink INFLAMMATION	20170737-007_SP180528_INFI.csv	Pass	0.38778	5.58961	20170737	0
S-196	156	OID00471	P10145	IL8	0	Olink INFLAMMATION	20170737-007_SP180528_INFI.csv	Pass	0.38778	7.03055	20170737	0
S-105	157	OID00471	P10145	IL8	0	Olink INFLAMMATION	20170737-007_SP180528_INFI.csv	Pass	0.38778	7.07202	20170737	0
S-85	158	OID00471	P10145	IL8	0	Olink INFLAMMATION	20170737-007_SP180528_INFI.csv	Pass	0.38778	6.78919	20170737	0
S-34	159	OID00471	P10145	IL8	0	Olink INFLAMMATION	20170737-007_SP180528_INFI.csv	Pass	0.38778	5.96319	20170737	0
S-119	160	OID00471	P10145	IL8	0	Olink INFLAMMATION	20170737-007_SP180528_INFI.csv	Pass	0.38778	6.77075	20170737	0
.2017-47	161	OID00471	P10145	IL8	0	Olink INFLAMMATION	20170737-007_SP180528_INFI.csv	Warning	0.38778	10.0417	20170737	0
Lu-307	162	OID00471	P10145	IL8	0	Olink INFLAMMATION	20170737-007_SP180528_INFI.csv	Pass	0.38778	8.67494	20170737	0
.2017-50	163	OID00471	P10145	IL8	0	Olink INFLAMMATION	20170737-007_SP180528_INFI.csv	Pass	0.38778	11.1662	20170737	0
S-128	164	OID00471	P10145	IL8	0	Olink INFLAMMATION	20170737-007_SP180528_INFI.csv	Pass	0.38778	7.23918	20170737	0
S-40	165	OID00471	P10145	IL8	0	Olink INFLAMMATION	20170737-007_SP180528_INFI.csv	Pass	0.38778	6.8868	20170737	0
S-81	166	OID00471	P10145	IL8	0	Olink INFLAMMATION	20170737-007_SP180528_INFI.csv	Pass	0.38778	6.88028	20170737	0
Lu-343	167	OID00471	P10145	IL8	0	Olink INFLAMMATION	20170737-007_SP180528_INFI.csv	Pass	0.38778	13.8483	20170737	0
S-90	168	OID00471	P10145	IL8	0	Olink INFLAMMATION	20170737-007_SP180528_INFI.csv	Pass	0.38778	7.66878	20170737	0
S-100	169	OID00471	P10145	IL8	0	Olink INFLAMMATION	20170737-007_SP180528_INFI.csv	Pass	0.38778	6.81582	20170737	0
S-22	170	OID00471	P10145	IL8	0	Olink INFLAMMATION	20170737-007_SP180528_INFI.csv	Pass	0.38778	6.69106	20170737	0
S-209	171	OID00471	P10145	IL8	0	Olink INFLAMMATION	20170737-007_SP180528_INFI.csv	Pass	0.38778	7.21991	20170737	0
S-3	172	OID00471	P10145	IL8	0	Olink INFLAMMATION	20170737-007_SP180528_INFI.csv	Pass	0.38778	7.36748	20170737	0
S-75	173	OID00471	P10145	IL8	0	Olink INFLAMMATION	20170737-007_SP180528_INFI.csv	Pass	0.38778	7.26951	20170737	0
.2017-10	174	OID00471	P10145	IL8	0	Olink INFLAMMATION	20170737-007_SP180528_INFI.csv	Pass	0.38778	12.1349	20170737	0
S-45	175	OID00471	P10145	IL8	0	Olink INFLAMMATION	20170737-007_SP180528_INFI.csv	Pass	0.38778	6.52906	20170737	0
S-24	176	OID00471	P10145	IL8	0	Olink INFLAMMATION	20170737-007_SP180528_INFI.csv	Pass	0.38778	6.63375	20170737	0
S-223	177	OID00471	P10145	IL8	0	Olink INFLAMMATION	20170737-007_SP180528_INFI.csv	Pass	0.38778	7.26514	20170737	0
S-79	178	OID00471	P10145	IL8	0	Olink INFLAMMATION	20170737-007_SP180528_INFI.csv	Pass	0.38778	7.54086	20170737	0
S-185	179	OID00471	P10145	IL8	0	Olink INFLAMMATION	20170737-007_SP180528_INFI.csv	Pass	0.38778	7.19794	20170737	0
S-214	1	OID00472	P15692	VEGFA	0	Olink INFLAMMATION	20170737-005_SP180527_INFI.csv	Pass	1.15541	9.96552	20170737	0
S-26	2	OID00472	P15692	VEGFA	0	Olink INFLAMMATION	20170737-005_SP180527_INFI.csv	Pass	1.15541	10.1936	20170737	0
S-101	3	OID00472	P15692	VEGFA	0	Olink INFLAMMATION	20170737-005_SP180527_INFI.csv	Pass	1.15541	10.7009	20170737	0
.2017-31	4	OID00472	P15692	VEGFA	0	Olink INFLAMMATION	20170737-005_SP180527_INFI.csv	Pass	1.15541	11.8869	20170737	0
S-157	5	OID00472	P15692	VEGFA	0	Olink INFLAMMATION	20170737-005_SP180527_INFI.csv	Pass	1.15541	11.3455	20170737	0
bg-7	6	OID00472	P15692	VEGFA	0	Olink INFLAMMATION	20170737-005_SP180527_INFI.csv	Warning	1.15541	11.6782	20170737	0
S-156	7	OID00472	P15692	VEGFA	0	Olink INFLAMMATION	20170737-005_SP180527_INFI.csv	Pass	1.15541	9.92928	20170737	0
S-186	8	OID00472	P15692	VEGFA	0	Olink INFLAMMATION	20170737-005_SP180527_INFI.csv	Pass	1.15541	12.1899	20170737	0
S-121	9	OID00472	P15692	VEGFA	0	Olink INFLAMMATION	20170737-005_SP180527_INFI.csv	Pass	1.15541	9.99899	20170737	0
S-21	10	OID00472	P15692	VEGFA	0	Olink INFLAMMATION	20170737-005_SP180527_INFI.csv	Pass	1.15541	10.9778	20170737	0
S-191	11	OID00472	P15692	VEGFA	0	Olink INFLAMMATION	20170737-005_SP180527_INFI.csv	Pass	1.15541	9.40323	20170737	0
CONTROL_SAMPLE_AS 1	12	OID00472	P15692	VEGFA	0	Olink INFLAMMATION	20170737-005_SP180527_INFI.csv	Pass	1.15541	8.97691	20170737	0
S-11	13	OID00472	P15692	VEGFA	0	Olink INFLAMMATION	20170737-005_SP180527_INFI.csv	Pass	1.15541	11.1265	20170737	0
S-74	14	OID00472	P15692	VEGFA	0	Olink INFLAMMATION	20170737-005_SP180527_INFI.csv	Pass	1.15541	11.1499	20170737	0
S-109	15	OID00472	P15692	VEGFA	0	Olink INFLAMMATION	20170737-005_SP180527_INFI.csv	Pass	1.15541	11.5272	20170737	0
S-73	16	OID00472	P15692	VEGFA	0	Olink INFLAMMATION	20170737-005_SP180527_INFI.csv	Pass	1.15541	10.9295	20170737	0
S-18	17	OID00472	P15692	VEGFA	0	Olink INFLAMMATION	20170737-005_SP180527_INFI.csv	Pass	1.15541	9.92631	20170737	0
S-20	18	OID00472	P15692	VEGFA	0	Olink INFLAMMATION	20170737-005_SP180527_INFI.csv	Pass	1.15541	9.4338	20170737	0
S-82	19	OID00472	P15692	VEGFA	0	Olink INFLAMMATION	20170737-005_SP180527_INFI.csv	Pass	1.15541	10.4777	20170737	0
S-124	20	OID00472	P15692	VEGFA	0	Olink INFLAMMATION	20170737-005_SP180527_INFI.csv	Pass	1.15541	10.1766	20170737	0
S-51	21	OID00472	P15692	VEGFA	0	Olink INFLAMMATION	20170737-005_SP180527_INFI.csv	Pass	1.15541	10.5027	20170737	0
S-1	22	OID00472	P15692	VEGFA	0	Olink INFLAMMATION	20170737-005_SP180527_INFI.csv	Pass	1.15541	9.66314	20170737	0
S-76	23	OID00472	P15692	VEGFA	0	Olink INFLAMMATION	20170737-005_SP180527_INFI.csv	Pass	1.15541	11.1538	20170737	0
CONTROL_SAMPLE_AS 2	24	OID00472	P15692	VEGFA	0	Olink INFLAMMATION	20170737-005_SP180527_INFI.csv	Pass	1.15541	8.77731	20170737	0
S-187	25	OID00472	P15692	VEGFA	0	Olink INFLAMMATION	20170737-005_SP180527_INFI.csv	Pass	1.15541	10.039	20170737	0
S-204	26	OID00472	P15692	VEGFA	0	Olink INFLAMMATION	20170737-005_SP180527_INFI.csv	Pass	1.15541	10.2868	20170737	0
S-227	27	OID00472	P15692	VEGFA	0	Olink INFLAMMATION	20170737-005_SP180527_INFI.csv	Pass	1.15541	10.9327	20170737	0
S-99	28	OID00472	P15692	VEGFA	0	Olink INFLAMMATION	20170737-005_SP180527_INFI.csv	Pass	1.15541	10.3664	20170737	0
Bg-6	29	OID00472	P15692	VEGFA	0	Olink INFLAMMATION	20170737-005_SP180527_INFI.csv	Pass	1.15541	11.5174	20170737	0
S-190	30	OID00472	P15692	VEGFA	0	Olink INFLAMMATION	20170737-005_SP180527_INFI.csv	Pass	1.15541	10.237	20170737	0
S-139	31	OID00472	P15692	VEGFA	0	Olink INFLAMMATION	20170737-005_SP180527_INFI.csv	Pass	1.15541	9.58811	20170737	0
S-122	32	OID00472	P15692	VEGFA	0	Olink INFLAMMATION	20170737-005_SP180527_INFI.csv	Pass	1.15541	11.8439	20170737	0
S-59	33	OID00472	P15692	VEGFA	0	Olink INFLAMMATION	20170737-005_SP180527_INFI.csv	Pass	1.15541	9.90042	20170737	0
S-16	34	OID00472	P15692	VEGFA	0	Olink INFLAMMATION	20170737-005_SP180527_INFI.csv	Pass	1.15541	9.85111	20170737	0
S-41	35	OID00472	P15692	VEGFA	0	Olink INFLAMMATION	20170737-005_SP180527_INFI.csv	Pass	1.15541	11.2969	20170737	0
S-200	36	OID00472	P15692	VEGFA	0	Olink INFLAMMATION	20170737-005_SP180527_INFI.csv	Pass	1.15541	10.599	20170737	0
S-132	37	OID00472	P15692	VEGFA	0	Olink INFLAMMATION	20170737-005_SP180527_INFI.csv	Pass	1.15541	12.1676	20170737	0
S-207	38	OID00472	P15692	VEGFA	0	Olink INFLAMMATION	20170737-005_SP180527_INFI.csv	Pass	1.15541	10.2391	20170737	0
S-32	39	OID00472	P15692	VEGFA	0	Olink INFLAMMATION	20170737-005_SP180527_INFI.csv	Pass	1.15541	9.84582	20170737	0
S-63	40	OID00472	P15692	VEGFA	0	Olink INFLAMMATION	20170737-005_SP180527_INFI.csv	Pass	1.15541	11.7725	20170737	0
S-67	41	OID00472	P15692	VEGFA	0	Olink INFLAMMATION	20170737-005_SP180527_INFI.csv	Pass	1.15541	9.35187	20170737	0
S-54	42	OID00472	P15692	VEGFA	0	Olink INFLAMMATION	20170737-005_SP180527_INFI.csv	Warning	1.15541	10.392	20170737	0
Lu-342	43	OID00472	P15692	VEGFA	0	Olink INFLAMMATION	20170737-005_SP180527_INFI.csv	Pass	1.15541	11.4064	20170737	0
S-36	44	OID00472	P15692	VEGFA	0	Olink INFLAMMATION	20170737-005_SP180527_INFI.csv	Pass	1.15541	9.66768	20170737	0
S-145	45	OID00472	P15692	VEGFA	0	Olink INFLAMMATION	20170737-005_SP180527_INFI.csv	Pass	1.15541	10.7026	20170737	0
S-107	46	OID00472	P15692	VEGFA	0	Olink INFLAMMATION	20170737-005_SP180527_INFI.csv	Pass	1.15541	10.4025	20170737	0
S-138	47	OID00472	P15692	VEGFA	0	Olink INFLAMMATION	20170737-005_SP180527_INFI.csv	Pass	1.15541	10.2371	20170737	0
S-111	48	OID00472	P15692	VEGFA	0	Olink INFLAMMATION	20170737-005_SP180527_INFI.csv	Pass	1.15541	11.1456	20170737	0
S-44	49	OID00472	P15692	VEGFA	0	Olink INFLAMMATION	20170737-005_SP180527_INFI.csv	Pass	1.15541	10.3253	20170737	0
S-106	50	OID00472	P15692	VEGFA	0	Olink INFLAMMATION	20170737-005_SP180527_INFI.csv	Pass	1.15541	10.405	20170737	0
S-158	51	OID00472	P15692	VEGFA	0	Olink INFLAMMATION	20170737-005_SP180527_INFI.csv	Pass	1.15541	11.256	20170737	0
S-125	52	OID00472	P15692	VEGFA	0	Olink INFLAMMATION	20170737-005_SP180527_INFI.csv	Pass	1.15541	10.4447	20170737	0
S-97	53	OID00472	P15692	VEGFA	0	Olink INFLAMMATION	20170737-005_SP180527_INFI.csv	Pass	1.15541	9.88626	20170737	0
Lu-338	54	OID00472	P15692	VEGFA	0	Olink INFLAMMATION	20170737-005_SP180527_INFI.csv	Pass	1.15541	11.0652	20170737	0
S-163	55	OID00472	P15692	VEGFA	0	Olink INFLAMMATION	20170737-005_SP180527_INFI.csv	Pass	1.15541	9.97151	20170737	0
S-195	56	OID00472	P15692	VEGFA	0	Olink INFLAMMATION	20170737-005_SP180527_INFI.csv	Pass	1.15541	10.6701	20170737	0
S-150	57	OID00472	P15692	VEGFA	0	Olink INFLAMMATION	20170737-005_SP180527_INFI.csv	Pass	1.15541	9.61444	20170737	0
S-103	58	OID00472	P15692	VEGFA	0	Olink INFLAMMATION	20170737-005_SP180527_INFI.csv	Pass	1.15541	10.3229	20170737	0
S-168	59	OID00472	P15692	VEGFA	0	Olink INFLAMMATION	20170737-005_SP180527_INFI.csv	Pass	1.15541	10.2006	20170737	0
S-14	60	OID00472	P15692	VEGFA	0	Olink INFLAMMATION	20170737-005_SP180527_INFI.csv	Pass	1.15541	9.94847	20170737	0
S-37	61	OID00472	P15692	VEGFA	0	Olink INFLAMMATION	20170737-005_SP180527_INFI.csv	Pass	1.15541	9.85345	20170737	0
S-10	62	OID00472	P15692	VEGFA	0	Olink INFLAMMATION	20170737-005_SP180527_INFI.csv	Pass	1.15541	10.9922	20170737	0
S-39	63	OID00472	P15692	VEGFA	0	Olink INFLAMMATION	20170737-005_SP180527_INFI.csv	Pass	1.15541	10.7717	20170737	0
S-55	64	OID00472	P15692	VEGFA	0	Olink INFLAMMATION	20170737-005_SP180527_INFI.csv	Pass	1.15541	9.22606	20170737	0
S-216	65	OID00472	P15692	VEGFA	0	Olink INFLAMMATION	20170737-005_SP180527_INFI.csv	Pass	1.15541	10.5293	20170737	0
S-201	66	OID00472	P15692	VEGFA	0	Olink INFLAMMATION	20170737-005_SP180527_INFI.csv	Pass	1.15541	10.2099	20170737	0
S-169	67	OID00472	P15692	VEGFA	0	Olink INFLAMMATION	20170737-005_SP180527_INFI.csv	Pass	1.15541	10.7185	20170737	0
S-202	68	OID00472	P15692	VEGFA	0	Olink INFLAMMATION	20170737-005_SP180527_INFI.csv	Pass	1.15541	9.56341	20170737	0
S-87	69	OID00472	P15692	VEGFA	0	Olink INFLAMMATION	20170737-005_SP180527_INFI.csv	Pass	1.15541	11.2477	20170737	0
S-28	70	OID00472	P15692	VEGFA	0	Olink INFLAMMATION	20170737-005_SP180527_INFI.csv	Pass	1.15541	9.53758	20170737	0
S-180	71	OID00472	P15692	VEGFA	0	Olink INFLAMMATION	20170737-005_SP180527_INFI.csv	Pass	1.15541	10.5091	20170737	0
Lu-344	72	OID00472	P15692	VEGFA	0	Olink INFLAMMATION	20170737-005_SP180527_INFI.csv	Pass	1.15541	11.0315	20170737	0
S-213	73	OID00472	P15692	VEGFA	0	Olink INFLAMMATION	20170737-005_SP180527_INFI.csv	Pass	1.15541	10.5185	20170737	0
S-25	74	OID00472	P15692	VEGFA	0	Olink INFLAMMATION	20170737-005_SP180527_INFI.csv	Warning	1.15541	10.6817	20170737	0
S-155	75	OID00472	P15692	VEGFA	0	Olink INFLAMMATION	20170737-005_SP180527_INFI.csv	Pass	1.15541	10.5298	20170737	0
S-172	76	OID00472	P15692	VEGFA	0	Olink INFLAMMATION	20170737-005_SP180527_INFI.csv	Pass	1.15541	10.5824	20170737	0
S-17	77	OID00472	P15692	VEGFA	0	Olink INFLAMMATION	20170737-005_SP180527_INFI.csv	Pass	1.15541	11.1137	20170737	0
S-208	78	OID00472	P15692	VEGFA	0	Olink INFLAMMATION	20170737-005_SP180527_INFI.csv	Pass	1.15541	11.4451	20170737	0
S-127	79	OID00472	P15692	VEGFA	0	Olink INFLAMMATION	20170737-005_SP180527_INFI.csv	Pass	1.15541	10.6837	20170737	0
S-135	80	OID00472	P15692	VEGFA	0	Olink INFLAMMATION	20170737-005_SP180527_INFI.csv	Pass	1.15541	10.9477	20170737	0
S-167	81	OID00472	P15692	VEGFA	0	Olink INFLAMMATION	20170737-005_SP180527_INFI.csv	Pass	1.15541	9.82235	20170737	0
S-131	82	OID00472	P15692	VEGFA	0	Olink INFLAMMATION	20170737-005_SP180527_INFI.csv	Pass	1.15541	10.4226	20170737	0
S-114	83	OID00472	P15692	VEGFA	0	Olink INFLAMMATION	20170737-005_SP180527_INFI.csv	Pass	1.15541	10.1531	20170737	0
S-170	84	OID00472	P15692	VEGFA	0	Olink INFLAMMATION	20170737-005_SP180527_INFI.csv	Pass	1.15541	11.2172	20170737	0
S-110	85	OID00472	P15692	VEGFA	0	Olink INFLAMMATION	20170737-005_SP180527_INFI.csv	Pass	1.15541	11.6375	20170737	0
S-91	86	OID00472	P15692	VEGFA	0	Olink INFLAMMATION	20170737-005_SP180527_INFI.csv	Pass	1.15541	10.9825	20170737	0
S-38	87	OID00472	P15692	VEGFA	0	Olink INFLAMMATION	20170737-005_SP180527_INFI.csv	Pass	1.15541	10.4076	20170737	0
S-71	88	OID00472	P15692	VEGFA	0	Olink INFLAMMATION	20170737-005_SP180527_INFI.csv	Pass	1.15541	10.1754	20170737	0
S-43	89	OID00472	P15692	VEGFA	0	Olink INFLAMMATION	20170737-005_SP180527_INFI.csv	Pass	1.15541	10.1954	20170737	0
S-198	90	OID00472	P15692	VEGFA	0	Olink INFLAMMATION	20170737-005_SP180527_INFI.csv	Pass	1.15541	10.2167	20170737	0
S-219	91	OID00472	P15692	VEGFA	0	Olink INFLAMMATION	20170737-007_SP180528_INFI.csv	Pass	1.15541	10.4037	20170737	0
S-72	92	OID00472	P15692	VEGFA	0	Olink INFLAMMATION	20170737-007_SP180528_INFI.csv	Pass	1.15541	9.34467	20170737	0
S-64	93	OID00472	P15692	VEGFA	0	Olink INFLAMMATION	20170737-007_SP180528_INFI.csv	Pass	1.15541	10.7554	20170737	0
.2017-34	94	OID00472	P15692	VEGFA	0	Olink INFLAMMATION	20170737-007_SP180528_INFI.csv	Pass	1.15541	11.078	20170737	0
.2017-46	95	OID00472	P15692	VEGFA	0	Olink INFLAMMATION	20170737-007_SP180528_INFI.csv	Pass	1.15541	11.0503	20170737	0
S-15	96	OID00472	P15692	VEGFA	0	Olink INFLAMMATION	20170737-007_SP180528_INFI.csv	Pass	1.15541	10.4008	20170737	0
S-104	97	OID00472	P15692	VEGFA	0	Olink INFLAMMATION	20170737-007_SP180528_INFI.csv	Pass	1.15541	11.0367	20170737	0
S-175	98	OID00472	P15692	VEGFA	0	Olink INFLAMMATION	20170737-007_SP180528_INFI.csv	Pass	1.15541	10.1902	20170737	0
S-46	99	OID00472	P15692	VEGFA	0	Olink INFLAMMATION	20170737-007_SP180528_INFI.csv	Pass	1.15541	10.3351	20170737	0
S-88	100	OID00472	P15692	VEGFA	0	Olink INFLAMMATION	20170737-007_SP180528_INFI.csv	Pass	1.15541	9.94258	20170737	0
S-171	101	OID00472	P15692	VEGFA	0	Olink INFLAMMATION	20170737-007_SP180528_INFI.csv	Pass	1.15541	10.3004	20170737	0
CONTROL_SAMPLE_AS 1	102	OID00472	P15692	VEGFA	0	Olink INFLAMMATION	20170737-007_SP180528_INFI.csv	Pass	1.15541	8.99677	20170737	0
S-96	103	OID00472	P15692	VEGFA	0	Olink INFLAMMATION	20170737-007_SP180528_INFI.csv	Pass	1.15541	10.1171	20170737	0
S-4	104	OID00472	P15692	VEGFA	0	Olink INFLAMMATION	20170737-007_SP180528_INFI.csv	Pass	1.15541	9.91484	20170737	0
S-206	105	OID00472	P15692	VEGFA	0	Olink INFLAMMATION	20170737-007_SP180528_INFI.csv	Pass	1.15541	11.0192	20170737	0
S-184	106	OID00472	P15692	VEGFA	0	Olink INFLAMMATION	20170737-007_SP180528_INFI.csv	Pass	1.15541	11.877	20170737	0
S-62	107	OID00472	P15692	VEGFA	0	Olink INFLAMMATION	20170737-007_SP180528_INFI.csv	Pass	1.15541	10.7652	20170737	0
S-123	108	OID00472	P15692	VEGFA	0	Olink INFLAMMATION	20170737-007_SP180528_INFI.csv	Pass	1.15541	10.59	20170737	0
S-199	109	OID00472	P15692	VEGFA	0	Olink INFLAMMATION	20170737-007_SP180528_INFI.csv	Pass	1.15541	11.4022	20170737	0
S-146	110	OID00472	P15692	VEGFA	0	Olink INFLAMMATION	20170737-007_SP180528_INFI.csv	Pass	1.15541	11.4616	20170737	0
Lu-341	111	OID00472	P15692	VEGFA	0	Olink INFLAMMATION	20170737-007_SP180528_INFI.csv	Pass	1.15541	11.4712	20170737	0
S-77	112	OID00472	P15692	VEGFA	0	Olink INFLAMMATION	20170737-007_SP180528_INFI.csv	Pass	1.15541	10.8775	20170737	0
S-120	113	OID00472	P15692	VEGFA	0	Olink INFLAMMATION	20170737-007_SP180528_INFI.csv	Pass	1.15541	10.4194	20170737	0
CONTROL_SAMPLE_AS 2	114	OID00472	P15692	VEGFA	0	Olink INFLAMMATION	20170737-007_SP180528_INFI.csv	Pass	1.15541	8.86297	20170737	0
S-23	115	OID00472	P15692	VEGFA	0	Olink INFLAMMATION	20170737-007_SP180528_INFI.csv	Warning	1.15541	10.1212	20170737	0
S-86	116	OID00472	P15692	VEGFA	0	Olink INFLAMMATION	20170737-007_SP180528_INFI.csv	Pass	1.15541	9.38605	20170737	0
S-57	117	OID00472	P15692	VEGFA	0	Olink INFLAMMATION	20170737-007_SP180528_INFI.csv	Pass	1.15541	11.1156	20170737	0
Bg-9	118	OID00472	P15692	VEGFA	0	Olink INFLAMMATION	20170737-007_SP180528_INFI.csv	Warning	1.15541	11.7841	20170737	0
S-27	119	OID00472	P15692	VEGFA	0	Olink INFLAMMATION	20170737-007_SP180528_INFI.csv	Pass	1.15541	10.6208	20170737	0
S-113	120	OID00472	P15692	VEGFA	0	Olink INFLAMMATION	20170737-007_SP180528_INFI.csv	Pass	1.15541	10.6822	20170737	0
S-235	121	OID00472	P15692	VEGFA	0	Olink INFLAMMATION	20170737-007_SP180528_INFI.csv	Pass	1.15541	10.096	20170737	0
S-160	122	OID00472	P15692	VEGFA	0	Olink INFLAMMATION	20170737-007_SP180528_INFI.csv	Pass	1.15541	9.71344	20170737	0
S-188	123	OID00472	P15692	VEGFA	0	Olink INFLAMMATION	20170737-007_SP180528_INFI.csv	Pass	1.15541	11.3075	20170737	0
S-29	124	OID00472	P15692	VEGFA	0	Olink INFLAMMATION	20170737-007_SP180528_INFI.csv	Pass	1.15541	10.9639	20170737	0
S-2	125	OID00472	P15692	VEGFA	0	Olink INFLAMMATION	20170737-007_SP180528_INFI.csv	Pass	1.15541	9.99057	20170737	0
S-112	126	OID00472	P15692	VEGFA	0	Olink INFLAMMATION	20170737-007_SP180528_INFI.csv	Pass	1.15541	11.1867	20170737	0
S-68	127	OID00472	P15692	VEGFA	0	Olink INFLAMMATION	20170737-007_SP180528_INFI.csv	Pass	1.15541	10.1118	20170737	0
S-118	128	OID00472	P15692	VEGFA	0	Olink INFLAMMATION	20170737-007_SP180528_INFI.csv	Pass	1.15541	9.50849	20170737	0
.2017-16	129	OID00472	P15692	VEGFA	0	Olink INFLAMMATION	20170737-007_SP180528_INFI.csv	Pass	1.15541	12.0525	20170737	0
S-165	130	OID00472	P15692	VEGFA	0	Olink INFLAMMATION	20170737-007_SP180528_INFI.csv	Pass	1.15541	10.0939	20170737	0
S-177	131	OID00472	P15692	VEGFA	0	Olink INFLAMMATION	20170737-007_SP180528_INFI.csv	Pass	1.15541	10.6754	20170737	0
S-152	132	OID00472	P15692	VEGFA	0	Olink INFLAMMATION	20170737-007_SP180528_INFI.csv	Pass	1.15541	11.1882	20170737	0
S-95	133	OID00472	P15692	VEGFA	0	Olink INFLAMMATION	20170737-007_SP180528_INFI.csv	Pass	1.15541	9.70422	20170737	0
S-66	134	OID00472	P15692	VEGFA	0	Olink INFLAMMATION	20170737-007_SP180528_INFI.csv	Pass	1.15541	10.5667	20170737	0
S-19	135	OID00472	P15692	VEGFA	0	Olink INFLAMMATION	20170737-007_SP180528_INFI.csv	Pass	1.15541	9.90522	20170737	0
S-133	136	OID00472	P15692	VEGFA	0	Olink INFLAMMATION	20170737-007_SP180528_INFI.csv	Warning	1.15541	11.0747	20170737	0
S-50	137	OID00472	P15692	VEGFA	0	Olink INFLAMMATION	20170737-007_SP180528_INFI.csv	Pass	1.15541	10.1766	20170737	0
S-48	138	OID00472	P15692	VEGFA	0	Olink INFLAMMATION	20170737-007_SP180528_INFI.csv	Pass	1.15541	11.0838	20170737	0
Bg-10	139	OID00472	P15692	VEGFA	0	Olink INFLAMMATION	20170737-007_SP180528_INFI.csv	Pass	1.15541	11.1418	20170737	0
S-149	140	OID00472	P15692	VEGFA	0	Olink INFLAMMATION	20170737-007_SP180528_INFI.csv	Pass	1.15541	10.3648	20170737	0
S-52	141	OID00472	P15692	VEGFA	0	Olink INFLAMMATION	20170737-007_SP180528_INFI.csv	Pass	1.15541	10.9723	20170737	0
S-60	142	OID00472	P15692	VEGFA	0	Olink INFLAMMATION	20170737-007_SP180528_INFI.csv	Pass	1.15541	10.6753	20170737	0
S-58	143	OID00472	P15692	VEGFA	0	Olink INFLAMMATION	20170737-007_SP180528_INFI.csv	Pass	1.15541	11.1282	20170737	0
S-92	144	OID00472	P15692	VEGFA	0	Olink INFLAMMATION	20170737-007_SP180528_INFI.csv	Pass	1.15541	9.94588	20170737	0
S-12	145	OID00472	P15692	VEGFA	0	Olink INFLAMMATION	20170737-007_SP180528_INFI.csv	Pass	1.15541	10.4508	20170737	0
S-189	146	OID00472	P15692	VEGFA	0	Olink INFLAMMATION	20170737-007_SP180528_INFI.csv	Pass	1.15541	10.3918	20170737	0
S-65	147	OID00472	P15692	VEGFA	0	Olink INFLAMMATION	20170737-007_SP180528_INFI.csv	Pass	1.15541	9.97168	20170737	0
S-78	148	OID00472	P15692	VEGFA	0	Olink INFLAMMATION	20170737-007_SP180528_INFI.csv	Pass	1.15541	10.4244	20170737	0
S-115	149	OID00472	P15692	VEGFA	0	Olink INFLAMMATION	20170737-007_SP180528_INFI.csv	Pass	1.15541	9.90343	20170737	0
S-108	150	OID00472	P15692	VEGFA	0	Olink INFLAMMATION	20170737-007_SP180528_INFI.csv	Pass	1.15541	10.1275	20170737	0
S-137	151	OID00472	P15692	VEGFA	0	Olink INFLAMMATION	20170737-007_SP180528_INFI.csv	Pass	1.15541	10.8785	20170737	0
S-49	152	OID00472	P15692	VEGFA	0	Olink INFLAMMATION	20170737-007_SP180528_INFI.csv	Pass	1.15541	10.958	20170737	0
S-61	153	OID00472	P15692	VEGFA	0	Olink INFLAMMATION	20170737-007_SP180528_INFI.csv	Pass	1.15541	10.2582	20170737	0
S-6	154	OID00472	P15692	VEGFA	0	Olink INFLAMMATION	20170737-007_SP180528_INFI.csv	Pass	1.15541	10.1687	20170737	0
S-13	155	OID00472	P15692	VEGFA	0	Olink INFLAMMATION	20170737-007_SP180528_INFI.csv	Pass	1.15541	9.08882	20170737	0
S-196	156	OID00472	P15692	VEGFA	0	Olink INFLAMMATION	20170737-007_SP180528_INFI.csv	Pass	1.15541	9.7495	20170737	0
S-105	157	OID00472	P15692	VEGFA	0	Olink INFLAMMATION	20170737-007_SP180528_INFI.csv	Pass	1.15541	10.3919	20170737	0
S-85	158	OID00472	P15692	VEGFA	0	Olink INFLAMMATION	20170737-007_SP180528_INFI.csv	Pass	1.15541	10.8045	20170737	0
S-34	159	OID00472	P15692	VEGFA	0	Olink INFLAMMATION	20170737-007_SP180528_INFI.csv	Pass	1.15541	10.4827	20170737	0
S-119	160	OID00472	P15692	VEGFA	0	Olink INFLAMMATION	20170737-007_SP180528_INFI.csv	Pass	1.15541	9.30257	20170737	0
.2017-47	161	OID00472	P15692	VEGFA	0	Olink INFLAMMATION	20170737-007_SP180528_INFI.csv	Warning	1.15541	12.3061	20170737	0
Lu-307	162	OID00472	P15692	VEGFA	0	Olink INFLAMMATION	20170737-007_SP180528_INFI.csv	Pass	1.15541	10.7036	20170737	0
.2017-50	163	OID00472	P15692	VEGFA	0	Olink INFLAMMATION	20170737-007_SP180528_INFI.csv	Pass	1.15541	10.7779	20170737	0
S-128	164	OID00472	P15692	VEGFA	0	Olink INFLAMMATION	20170737-007_SP180528_INFI.csv	Pass	1.15541	10.2969	20170737	0
S-40	165	OID00472	P15692	VEGFA	0	Olink INFLAMMATION	20170737-007_SP180528_INFI.csv	Pass	1.15541	10.6862	20170737	0
S-81	166	OID00472	P15692	VEGFA	0	Olink INFLAMMATION	20170737-007_SP180528_INFI.csv	Pass	1.15541	10.4044	20170737	0
Lu-343	167	OID00472	P15692	VEGFA	0	Olink INFLAMMATION	20170737-007_SP180528_INFI.csv	Pass	1.15541	10.9913	20170737	0
S-90	168	OID00472	P15692	VEGFA	0	Olink INFLAMMATION	20170737-007_SP180528_INFI.csv	Pass	1.15541	9.95959	20170737	0
S-100	169	OID00472	P15692	VEGFA	0	Olink INFLAMMATION	20170737-007_SP180528_INFI.csv	Pass	1.15541	10.7849	20170737	0
S-22	170	OID00472	P15692	VEGFA	0	Olink INFLAMMATION	20170737-007_SP180528_INFI.csv	Pass	1.15541	10.4815	20170737	0
S-209	171	OID00472	P15692	VEGFA	0	Olink INFLAMMATION	20170737-007_SP180528_INFI.csv	Pass	1.15541	10.0326	20170737	0
S-3	172	OID00472	P15692	VEGFA	0	Olink INFLAMMATION	20170737-007_SP180528_INFI.csv	Pass	1.15541	11.2601	20170737	0
S-75	173	OID00472	P15692	VEGFA	0	Olink INFLAMMATION	20170737-007_SP180528_INFI.csv	Pass	1.15541	10.2121	20170737	0
.2017-10	174	OID00472	P15692	VEGFA	0	Olink INFLAMMATION	20170737-007_SP180528_INFI.csv	Pass	1.15541	11.1122	20170737	0
S-45	175	OID00472	P15692	VEGFA	0	Olink INFLAMMATION	20170737-007_SP180528_INFI.csv	Pass	1.15541	10.39	20170737	0
S-24	176	OID00472	P15692	VEGFA	0	Olink INFLAMMATION	20170737-007_SP180528_INFI.csv	Pass	1.15541	10.016	20170737	0
S-223	177	OID00472	P15692	VEGFA	0	Olink INFLAMMATION	20170737-007_SP180528_INFI.csv	Pass	1.15541	10.2949	20170737	0
S-79	178	OID00472	P15692	VEGFA	0	Olink INFLAMMATION	20170737-007_SP180528_INFI.csv	Pass	1.15541	11.4905	20170737	0
S-185	179	OID00472	P15692	VEGFA	0	Olink INFLAMMATION	20170737-007_SP180528_INFI.csv	Pass	1.15541	9.99134	20170737	0
S-214	1	OID05124	P01732	CD8A	0	Olink INFLAMMATION	20170737-005_SP180527_INFI.csv	Pass	0.44456	9.06269	20170737	0
S-26	2	OID05124	P01732	CD8A	0	Olink INFLAMMATION	20170737-005_SP180527_INFI.csv	Pass	0.44456	8.73741	20170737	0
S-101	3	OID05124	P01732	CD8A	0	Olink INFLAMMATION	20170737-005_SP180527_INFI.csv	Pass	0.44456	9.40019	20170737	0
.2017-31	4	OID05124	P01732	CD8A	0	Olink INFLAMMATION	20170737-005_SP180527_INFI.csv	Pass	0.44456	7.34294	20170737	0
S-157	5	OID05124	P01732	CD8A	0	Olink INFLAMMATION	20170737-005_SP180527_INFI.csv	Pass	0.44456	9.17856	20170737	0
bg-7	6	OID05124	P01732	CD8A	0	Olink INFLAMMATION	20170737-005_SP180527_INFI.csv	Warning	0.44456	8.91845	20170737	0
S-156	7	OID05124	P01732	CD8A	0	Olink INFLAMMATION	20170737-005_SP180527_INFI.csv	Pass	0.44456	5.57473	20170737	0
S-186	8	OID05124	P01732	CD8A	0	Olink INFLAMMATION	20170737-005_SP180527_INFI.csv	Pass	0.44456	10.3152	20170737	0
S-121	9	OID05124	P01732	CD8A	0	Olink INFLAMMATION	20170737-005_SP180527_INFI.csv	Pass	0.44456	9.14244	20170737	0
S-21	10	OID05124	P01732	CD8A	0	Olink INFLAMMATION	20170737-005_SP180527_INFI.csv	Pass	0.44456	8.30657	20170737	0
S-191	11	OID05124	P01732	CD8A	0	Olink INFLAMMATION	20170737-005_SP180527_INFI.csv	Pass	0.44456	9.10913	20170737	0
CONTROL_SAMPLE_AS 1	12	OID05124	P01732	CD8A	0	Olink INFLAMMATION	20170737-005_SP180527_INFI.csv	Pass	0.44456	9.59511	20170737	0
S-11	13	OID05124	P01732	CD8A	0	Olink INFLAMMATION	20170737-005_SP180527_INFI.csv	Pass	0.44456	8.09263	20170737	0
S-74	14	OID05124	P01732	CD8A	0	Olink INFLAMMATION	20170737-005_SP180527_INFI.csv	Pass	0.44456	8.21646	20170737	0
S-109	15	OID05124	P01732	CD8A	0	Olink INFLAMMATION	20170737-005_SP180527_INFI.csv	Pass	0.44456	5.27212	20170737	0
S-73	16	OID05124	P01732	CD8A	0	Olink INFLAMMATION	20170737-005_SP180527_INFI.csv	Pass	0.44456	8.33274	20170737	0
S-18	17	OID05124	P01732	CD8A	0	Olink INFLAMMATION	20170737-005_SP180527_INFI.csv	Pass	0.44456	7.08505	20170737	0
S-20	18	OID05124	P01732	CD8A	0	Olink INFLAMMATION	20170737-005_SP180527_INFI.csv	Pass	0.44456	7.99266	20170737	0
S-82	19	OID05124	P01732	CD8A	0	Olink INFLAMMATION	20170737-005_SP180527_INFI.csv	Pass	0.44456	8.50718	20170737	0
S-124	20	OID05124	P01732	CD8A	0	Olink INFLAMMATION	20170737-005_SP180527_INFI.csv	Pass	0.44456	5.8352	20170737	0
S-51	21	OID05124	P01732	CD8A	0	Olink INFLAMMATION	20170737-005_SP180527_INFI.csv	Pass	0.44456	8.38665	20170737	0
S-1	22	OID05124	P01732	CD8A	0	Olink INFLAMMATION	20170737-005_SP180527_INFI.csv	Pass	0.44456	6.43277	20170737	0
S-76	23	OID05124	P01732	CD8A	0	Olink INFLAMMATION	20170737-005_SP180527_INFI.csv	Pass	0.44456	9.61273	20170737	0
CONTROL_SAMPLE_AS 2	24	OID05124	P01732	CD8A	0	Olink INFLAMMATION	20170737-005_SP180527_INFI.csv	Pass	0.44456	9.32897	20170737	0
S-187	25	OID05124	P01732	CD8A	0	Olink INFLAMMATION	20170737-005_SP180527_INFI.csv	Pass	0.44456	8.64456	20170737	0
S-204	26	OID05124	P01732	CD8A	0	Olink INFLAMMATION	20170737-005_SP180527_INFI.csv	Pass	0.44456	9.34144	20170737	0
S-227	27	OID05124	P01732	CD8A	0	Olink INFLAMMATION	20170737-005_SP180527_INFI.csv	Pass	0.44456	10.0997	20170737	0
S-99	28	OID05124	P01732	CD8A	0	Olink INFLAMMATION	20170737-005_SP180527_INFI.csv	Pass	0.44456	9.48048	20170737	0
Bg-6	29	OID05124	P01732	CD8A	0	Olink INFLAMMATION	20170737-005_SP180527_INFI.csv	Pass	0.44456	8.63044	20170737	0
S-190	30	OID05124	P01732	CD8A	0	Olink INFLAMMATION	20170737-005_SP180527_INFI.csv	Pass	0.44456	8.85478	20170737	0
S-139	31	OID05124	P01732	CD8A	0	Olink INFLAMMATION	20170737-005_SP180527_INFI.csv	Pass	0.44456	8.2366	20170737	0
S-122	32	OID05124	P01732	CD8A	0	Olink INFLAMMATION	20170737-005_SP180527_INFI.csv	Pass	0.44456	9.83263	20170737	0
S-59	33	OID05124	P01732	CD8A	0	Olink INFLAMMATION	20170737-005_SP180527_INFI.csv	Pass	0.44456	9.00137	20170737	0
S-16	34	OID05124	P01732	CD8A	0	Olink INFLAMMATION	20170737-005_SP180527_INFI.csv	Pass	0.44456	7.88677	20170737	0
S-41	35	OID05124	P01732	CD8A	0	Olink INFLAMMATION	20170737-005_SP180527_INFI.csv	Pass	0.44456	8.54611	20170737	0
S-200	36	OID05124	P01732	CD8A	0	Olink INFLAMMATION	20170737-005_SP180527_INFI.csv	Pass	0.44456	8.07193	20170737	0
S-132	37	OID05124	P01732	CD8A	0	Olink INFLAMMATION	20170737-005_SP180527_INFI.csv	Pass	0.44456	8.47199	20170737	0
S-207	38	OID05124	P01732	CD8A	0	Olink INFLAMMATION	20170737-005_SP180527_INFI.csv	Pass	0.44456	9.6913	20170737	0
S-32	39	OID05124	P01732	CD8A	0	Olink INFLAMMATION	20170737-005_SP180527_INFI.csv	Pass	0.44456	8.69717	20170737	0
S-63	40	OID05124	P01732	CD8A	0	Olink INFLAMMATION	20170737-005_SP180527_INFI.csv	Pass	0.44456	10.4571	20170737	0
S-67	41	OID05124	P01732	CD8A	0	Olink INFLAMMATION	20170737-005_SP180527_INFI.csv	Pass	0.44456	5.78965	20170737	0
S-54	42	OID05124	P01732	CD8A	0	Olink INFLAMMATION	20170737-005_SP180527_INFI.csv	Warning	0.44456	7.38056	20170737	0
Lu-342	43	OID05124	P01732	CD8A	0	Olink INFLAMMATION	20170737-005_SP180527_INFI.csv	Pass	0.44456	9.18293	20170737	0
S-36	44	OID05124	P01732	CD8A	0	Olink INFLAMMATION	20170737-005_SP180527_INFI.csv	Pass	0.44456	7.46146	20170737	0
S-145	45	OID05124	P01732	CD8A	0	Olink INFLAMMATION	20170737-005_SP180527_INFI.csv	Pass	0.44456	7.73431	20170737	0
S-107	46	OID05124	P01732	CD8A	0	Olink INFLAMMATION	20170737-005_SP180527_INFI.csv	Pass	0.44456	9.52573	20170737	0
S-138	47	OID05124	P01732	CD8A	0	Olink INFLAMMATION	20170737-005_SP180527_INFI.csv	Pass	0.44456	9.70349	20170737	0
S-111	48	OID05124	P01732	CD8A	0	Olink INFLAMMATION	20170737-005_SP180527_INFI.csv	Pass	0.44456	8.28469	20170737	0
S-44	49	OID05124	P01732	CD8A	0	Olink INFLAMMATION	20170737-005_SP180527_INFI.csv	Pass	0.44456	8.55176	20170737	0
S-106	50	OID05124	P01732	CD8A	0	Olink INFLAMMATION	20170737-005_SP180527_INFI.csv	Pass	0.44456	8.6515	20170737	0
S-158	51	OID05124	P01732	CD8A	0	Olink INFLAMMATION	20170737-005_SP180527_INFI.csv	Pass	0.44456	8.31638	20170737	0
S-125	52	OID05124	P01732	CD8A	0	Olink INFLAMMATION	20170737-005_SP180527_INFI.csv	Pass	0.44456	4.94989	20170737	0
S-97	53	OID05124	P01732	CD8A	0	Olink INFLAMMATION	20170737-005_SP180527_INFI.csv	Pass	0.44456	8.76699	20170737	0
Lu-338	54	OID05124	P01732	CD8A	0	Olink INFLAMMATION	20170737-005_SP180527_INFI.csv	Pass	0.44456	8.88185	20170737	0
S-163	55	OID05124	P01732	CD8A	0	Olink INFLAMMATION	20170737-005_SP180527_INFI.csv	Pass	0.44456	8.35698	20170737	0
S-195	56	OID05124	P01732	CD8A	0	Olink INFLAMMATION	20170737-005_SP180527_INFI.csv	Pass	0.44456	9.75645	20170737	0
S-150	57	OID05124	P01732	CD8A	0	Olink INFLAMMATION	20170737-005_SP180527_INFI.csv	Pass	0.44456	8.44976	20170737	0
S-103	58	OID05124	P01732	CD8A	0	Olink INFLAMMATION	20170737-005_SP180527_INFI.csv	Pass	0.44456	7.69841	20170737	0
S-168	59	OID05124	P01732	CD8A	0	Olink INFLAMMATION	20170737-005_SP180527_INFI.csv	Pass	0.44456	9.13303	20170737	0
S-14	60	OID05124	P01732	CD8A	0	Olink INFLAMMATION	20170737-005_SP180527_INFI.csv	Pass	0.44456	9.13543	20170737	0
S-37	61	OID05124	P01732	CD8A	0	Olink INFLAMMATION	20170737-005_SP180527_INFI.csv	Pass	0.44456	8.94183	20170737	0
S-10	62	OID05124	P01732	CD8A	0	Olink INFLAMMATION	20170737-005_SP180527_INFI.csv	Pass	0.44456	7.39796	20170737	0
S-39	63	OID05124	P01732	CD8A	0	Olink INFLAMMATION	20170737-005_SP180527_INFI.csv	Pass	0.44456	7.27874	20170737	0
S-55	64	OID05124	P01732	CD8A	0	Olink INFLAMMATION	20170737-005_SP180527_INFI.csv	Pass	0.44456	8.0567	20170737	0
S-216	65	OID05124	P01732	CD8A	0	Olink INFLAMMATION	20170737-005_SP180527_INFI.csv	Pass	0.44456	8.35241	20170737	0
S-201	66	OID05124	P01732	CD8A	0	Olink INFLAMMATION	20170737-005_SP180527_INFI.csv	Pass	0.44456	8.27886	20170737	0
S-169	67	OID05124	P01732	CD8A	0	Olink INFLAMMATION	20170737-005_SP180527_INFI.csv	Pass	0.44456	8.89499	20170737	0
S-202	68	OID05124	P01732	CD8A	0	Olink INFLAMMATION	20170737-005_SP180527_INFI.csv	Pass	0.44456	8.69368	20170737	0
S-87	69	OID05124	P01732	CD8A	0	Olink INFLAMMATION	20170737-005_SP180527_INFI.csv	Pass	0.44456	7.0586	20170737	0
S-28	70	OID05124	P01732	CD8A	0	Olink INFLAMMATION	20170737-005_SP180527_INFI.csv	Pass	0.44456	8.44686	20170737	0
S-180	71	OID05124	P01732	CD8A	0	Olink INFLAMMATION	20170737-005_SP180527_INFI.csv	Pass	0.44456	8.78691	20170737	0
Lu-344	72	OID05124	P01732	CD8A	0	Olink INFLAMMATION	20170737-005_SP180527_INFI.csv	Pass	0.44456	7.54597	20170737	0
S-213	73	OID05124	P01732	CD8A	0	Olink INFLAMMATION	20170737-005_SP180527_INFI.csv	Pass	0.44456	9.55608	20170737	0
S-25	74	OID05124	P01732	CD8A	0	Olink INFLAMMATION	20170737-005_SP180527_INFI.csv	Warning	0.44456	9.99017	20170737	0
S-155	75	OID05124	P01732	CD8A	0	Olink INFLAMMATION	20170737-005_SP180527_INFI.csv	Pass	0.44456	9.42869	20170737	0
S-172	76	OID05124	P01732	CD8A	0	Olink INFLAMMATION	20170737-005_SP180527_INFI.csv	Pass	0.44456	9.59361	20170737	0
S-17	77	OID05124	P01732	CD8A	0	Olink INFLAMMATION	20170737-005_SP180527_INFI.csv	Pass	0.44456	6.79752	20170737	0
S-208	78	OID05124	P01732	CD8A	0	Olink INFLAMMATION	20170737-005_SP180527_INFI.csv	Pass	0.44456	8.21057	20170737	0
S-127	79	OID05124	P01732	CD8A	0	Olink INFLAMMATION	20170737-005_SP180527_INFI.csv	Pass	0.44456	9.80523	20170737	0
S-135	80	OID05124	P01732	CD8A	0	Olink INFLAMMATION	20170737-005_SP180527_INFI.csv	Pass	0.44456	8.6522	20170737	0
S-167	81	OID05124	P01732	CD8A	0	Olink INFLAMMATION	20170737-005_SP180527_INFI.csv	Pass	0.44456	7.67621	20170737	0
S-131	82	OID05124	P01732	CD8A	0	Olink INFLAMMATION	20170737-005_SP180527_INFI.csv	Pass	0.44456	8.59867	20170737	0
S-114	83	OID05124	P01732	CD8A	0	Olink INFLAMMATION	20170737-005_SP180527_INFI.csv	Pass	0.44456	9.64735	20170737	0
S-170	84	OID05124	P01732	CD8A	0	Olink INFLAMMATION	20170737-005_SP180527_INFI.csv	Pass	0.44456	9.11681	20170737	0
S-110	85	OID05124	P01732	CD8A	0	Olink INFLAMMATION	20170737-005_SP180527_INFI.csv	Pass	0.44456	6.92799	20170737	0
S-91	86	OID05124	P01732	CD8A	0	Olink INFLAMMATION	20170737-005_SP180527_INFI.csv	Pass	0.44456	7.60216	20170737	0
S-38	87	OID05124	P01732	CD8A	0	Olink INFLAMMATION	20170737-005_SP180527_INFI.csv	Pass	0.44456	9.23145	20170737	0
S-71	88	OID05124	P01732	CD8A	0	Olink INFLAMMATION	20170737-005_SP180527_INFI.csv	Pass	0.44456	8.80238	20170737	0
S-43	89	OID05124	P01732	CD8A	0	Olink INFLAMMATION	20170737-005_SP180527_INFI.csv	Pass	0.44456	9.60676	20170737	0
S-198	90	OID05124	P01732	CD8A	0	Olink INFLAMMATION	20170737-005_SP180527_INFI.csv	Pass	0.44456	7.20274	20170737	0
S-219	91	OID05124	P01732	CD8A	0	Olink INFLAMMATION	20170737-007_SP180528_INFI.csv	Pass	0.44456	9.63428	20170737	0
S-72	92	OID05124	P01732	CD8A	0	Olink INFLAMMATION	20170737-007_SP180528_INFI.csv	Pass	0.44456	6.61153	20170737	0
S-64	93	OID05124	P01732	CD8A	0	Olink INFLAMMATION	20170737-007_SP180528_INFI.csv	Pass	0.44456	8.73699	20170737	0
.2017-34	94	OID05124	P01732	CD8A	0	Olink INFLAMMATION	20170737-007_SP180528_INFI.csv	Pass	0.44456	8.54893	20170737	0
.2017-46	95	OID05124	P01732	CD8A	0	Olink INFLAMMATION	20170737-007_SP180528_INFI.csv	Pass	0.44456	7.16692	20170737	0
S-15	96	OID05124	P01732	CD8A	0	Olink INFLAMMATION	20170737-007_SP180528_INFI.csv	Pass	0.44456	6.2686	20170737	0
S-104	97	OID05124	P01732	CD8A	0	Olink INFLAMMATION	20170737-007_SP180528_INFI.csv	Pass	0.44456	9.79514	20170737	0
S-175	98	OID05124	P01732	CD8A	0	Olink INFLAMMATION	20170737-007_SP180528_INFI.csv	Pass	0.44456	10.3564	20170737	0
S-46	99	OID05124	P01732	CD8A	0	Olink INFLAMMATION	20170737-007_SP180528_INFI.csv	Pass	0.44456	7.42903	20170737	0
S-88	100	OID05124	P01732	CD8A	0	Olink INFLAMMATION	20170737-007_SP180528_INFI.csv	Pass	0.44456	7.61224	20170737	0
S-171	101	OID05124	P01732	CD8A	0	Olink INFLAMMATION	20170737-007_SP180528_INFI.csv	Pass	0.44456	9.03698	20170737	0
CONTROL_SAMPLE_AS 1	102	OID05124	P01732	CD8A	0	Olink INFLAMMATION	20170737-007_SP180528_INFI.csv	Pass	0.44456	9.59186	20170737	0
S-96	103	OID05124	P01732	CD8A	0	Olink INFLAMMATION	20170737-007_SP180528_INFI.csv	Pass	0.44456	8.78339	20170737	0
S-4	104	OID05124	P01732	CD8A	0	Olink INFLAMMATION	20170737-007_SP180528_INFI.csv	Pass	0.44456	4.34232	20170737	0
S-206	105	OID05124	P01732	CD8A	0	Olink INFLAMMATION	20170737-007_SP180528_INFI.csv	Pass	0.44456	8.44051	20170737	0
S-184	106	OID05124	P01732	CD8A	0	Olink INFLAMMATION	20170737-007_SP180528_INFI.csv	Pass	0.44456	8.01436	20170737	0
S-62	107	OID05124	P01732	CD8A	0	Olink INFLAMMATION	20170737-007_SP180528_INFI.csv	Pass	0.44456	9.66941	20170737	0
S-123	108	OID05124	P01732	CD8A	0	Olink INFLAMMATION	20170737-007_SP180528_INFI.csv	Pass	0.44456	8.7578	20170737	0
S-199	109	OID05124	P01732	CD8A	0	Olink INFLAMMATION	20170737-007_SP180528_INFI.csv	Pass	0.44456	9.95544	20170737	0
S-146	110	OID05124	P01732	CD8A	0	Olink INFLAMMATION	20170737-007_SP180528_INFI.csv	Pass	0.44456	8.30418	20170737	0
Lu-341	111	OID05124	P01732	CD8A	0	Olink INFLAMMATION	20170737-007_SP180528_INFI.csv	Pass	0.44456	8.37673	20170737	0
S-77	112	OID05124	P01732	CD8A	0	Olink INFLAMMATION	20170737-007_SP180528_INFI.csv	Pass	0.44456	8.02897	20170737	0
S-120	113	OID05124	P01732	CD8A	0	Olink INFLAMMATION	20170737-007_SP180528_INFI.csv	Pass	0.44456	8.89475	20170737	0
CONTROL_SAMPLE_AS 2	114	OID05124	P01732	CD8A	0	Olink INFLAMMATION	20170737-007_SP180528_INFI.csv	Pass	0.44456	9.38858	20170737	0
S-23	115	OID05124	P01732	CD8A	0	Olink INFLAMMATION	20170737-007_SP180528_INFI.csv	Warning	0.44456	7.95367	20170737	0
S-86	116	OID05124	P01732	CD8A	0	Olink INFLAMMATION	20170737-007_SP180528_INFI.csv	Pass	0.44456	5.7472	20170737	0
S-57	117	OID05124	P01732	CD8A	0	Olink INFLAMMATION	20170737-007_SP180528_INFI.csv	Pass	0.44456	7.98436	20170737	0
Bg-9	118	OID05124	P01732	CD8A	0	Olink INFLAMMATION	20170737-007_SP180528_INFI.csv	Warning	0.44456	8.98952	20170737	0
S-27	119	OID05124	P01732	CD8A	0	Olink INFLAMMATION	20170737-007_SP180528_INFI.csv	Pass	0.44456	9.72257	20170737	0
S-113	120	OID05124	P01732	CD8A	0	Olink INFLAMMATION	20170737-007_SP180528_INFI.csv	Pass	0.44456	8.36953	20170737	0
S-235	121	OID05124	P01732	CD8A	0	Olink INFLAMMATION	20170737-007_SP180528_INFI.csv	Pass	0.44456	9.0518	20170737	0
S-160	122	OID05124	P01732	CD8A	0	Olink INFLAMMATION	20170737-007_SP180528_INFI.csv	Pass	0.44456	8.55754	20170737	0
S-188	123	OID05124	P01732	CD8A	0	Olink INFLAMMATION	20170737-007_SP180528_INFI.csv	Pass	0.44456	9.32792	20170737	0
S-29	124	OID05124	P01732	CD8A	0	Olink INFLAMMATION	20170737-007_SP180528_INFI.csv	Pass	0.44456	8.80344	20170737	0
S-2	125	OID05124	P01732	CD8A	0	Olink INFLAMMATION	20170737-007_SP180528_INFI.csv	Pass	0.44456	2.939	20170737	0
S-112	126	OID05124	P01732	CD8A	0	Olink INFLAMMATION	20170737-007_SP180528_INFI.csv	Pass	0.44456	9.83011	20170737	0
S-68	127	OID05124	P01732	CD8A	0	Olink INFLAMMATION	20170737-007_SP180528_INFI.csv	Pass	0.44456	8.5735	20170737	0
S-118	128	OID05124	P01732	CD8A	0	Olink INFLAMMATION	20170737-007_SP180528_INFI.csv	Pass	0.44456	9.58507	20170737	0
.2017-16	129	OID05124	P01732	CD8A	0	Olink INFLAMMATION	20170737-007_SP180528_INFI.csv	Pass	0.44456	10.1274	20170737	0
S-165	130	OID05124	P01732	CD8A	0	Olink INFLAMMATION	20170737-007_SP180528_INFI.csv	Pass	0.44456	9.05535	20170737	0
S-177	131	OID05124	P01732	CD8A	0	Olink INFLAMMATION	20170737-007_SP180528_INFI.csv	Pass	0.44456	9.22713	20170737	0
S-152	132	OID05124	P01732	CD8A	0	Olink INFLAMMATION	20170737-007_SP180528_INFI.csv	Pass	0.44456	9.45046	20170737	0
S-95	133	OID05124	P01732	CD8A	0	Olink INFLAMMATION	20170737-007_SP180528_INFI.csv	Pass	0.44456	6.14221	20170737	0
S-66	134	OID05124	P01732	CD8A	0	Olink INFLAMMATION	20170737-007_SP180528_INFI.csv	Pass	0.44456	6.81301	20170737	0
S-19	135	OID05124	P01732	CD8A	0	Olink INFLAMMATION	20170737-007_SP180528_INFI.csv	Pass	0.44456	8.4879	20170737	0
S-133	136	OID05124	P01732	CD8A	0	Olink INFLAMMATION	20170737-007_SP180528_INFI.csv	Warning	0.44456	7.93924	20170737	0
S-50	137	OID05124	P01732	CD8A	0	Olink INFLAMMATION	20170737-007_SP180528_INFI.csv	Pass	0.44456	8.70864	20170737	0
S-48	138	OID05124	P01732	CD8A	0	Olink INFLAMMATION	20170737-007_SP180528_INFI.csv	Pass	0.44456	8.77765	20170737	0
Bg-10	139	OID05124	P01732	CD8A	0	Olink INFLAMMATION	20170737-007_SP180528_INFI.csv	Pass	0.44456	7.18893	20170737	0
S-149	140	OID05124	P01732	CD8A	0	Olink INFLAMMATION	20170737-007_SP180528_INFI.csv	Pass	0.44456	8.32144	20170737	0
S-52	141	OID05124	P01732	CD8A	0	Olink INFLAMMATION	20170737-007_SP180528_INFI.csv	Pass	0.44456	2.26337	20170737	0
S-60	142	OID05124	P01732	CD8A	0	Olink INFLAMMATION	20170737-007_SP180528_INFI.csv	Pass	0.44456	9.38024	20170737	0
S-58	143	OID05124	P01732	CD8A	0	Olink INFLAMMATION	20170737-007_SP180528_INFI.csv	Pass	0.44456	9.3059	20170737	0
S-92	144	OID05124	P01732	CD8A	0	Olink INFLAMMATION	20170737-007_SP180528_INFI.csv	Pass	0.44456	10.4308	20170737	0
S-12	145	OID05124	P01732	CD8A	0	Olink INFLAMMATION	20170737-007_SP180528_INFI.csv	Pass	0.44456	3.35323	20170737	0
S-189	146	OID05124	P01732	CD8A	0	Olink INFLAMMATION	20170737-007_SP180528_INFI.csv	Pass	0.44456	9.93888	20170737	0
S-65	147	OID05124	P01732	CD8A	0	Olink INFLAMMATION	20170737-007_SP180528_INFI.csv	Pass	0.44456	8.03372	20170737	0
S-78	148	OID05124	P01732	CD8A	0	Olink INFLAMMATION	20170737-007_SP180528_INFI.csv	Pass	0.44456	8.41996	20170737	0
S-115	149	OID05124	P01732	CD8A	0	Olink INFLAMMATION	20170737-007_SP180528_INFI.csv	Pass	0.44456	8.7077	20170737	0
S-108	150	OID05124	P01732	CD8A	0	Olink INFLAMMATION	20170737-007_SP180528_INFI.csv	Pass	0.44456	7.3685	20170737	0
S-137	151	OID05124	P01732	CD8A	0	Olink INFLAMMATION	20170737-007_SP180528_INFI.csv	Pass	0.44456	8.1158	20170737	0
S-49	152	OID05124	P01732	CD8A	0	Olink INFLAMMATION	20170737-007_SP180528_INFI.csv	Pass	0.44456	9.23027	20170737	0
S-61	153	OID05124	P01732	CD8A	0	Olink INFLAMMATION	20170737-007_SP180528_INFI.csv	Pass	0.44456	8.60822	20170737	0
S-6	154	OID05124	P01732	CD8A	0	Olink INFLAMMATION	20170737-007_SP180528_INFI.csv	Pass	0.44456	2.55364	20170737	0
S-13	155	OID05124	P01732	CD8A	0	Olink INFLAMMATION	20170737-007_SP180528_INFI.csv	Pass	0.44456	4.68651	20170737	0
S-196	156	OID05124	P01732	CD8A	0	Olink INFLAMMATION	20170737-007_SP180528_INFI.csv	Pass	0.44456	8.12341	20170737	0
S-105	157	OID05124	P01732	CD8A	0	Olink INFLAMMATION	20170737-007_SP180528_INFI.csv	Pass	0.44456	9.16276	20170737	0
S-85	158	OID05124	P01732	CD8A	0	Olink INFLAMMATION	20170737-007_SP180528_INFI.csv	Pass	0.44456	7.34392	20170737	0
S-34	159	OID05124	P01732	CD8A	0	Olink INFLAMMATION	20170737-007_SP180528_INFI.csv	Pass	0.44456	10.2911	20170737	0
S-119	160	OID05124	P01732	CD8A	0	Olink INFLAMMATION	20170737-007_SP180528_INFI.csv	Pass	0.44456	7.99013	20170737	0
.2017-47	161	OID05124	P01732	CD8A	0	Olink INFLAMMATION	20170737-007_SP180528_INFI.csv	Warning	0.44456	9.44569	20170737	0
Lu-307	162	OID05124	P01732	CD8A	0	Olink INFLAMMATION	20170737-007_SP180528_INFI.csv	Pass	0.44456	9.03202	20170737	0
.2017-50	163	OID05124	P01732	CD8A	0	Olink INFLAMMATION	20170737-007_SP180528_INFI.csv	Pass	0.44456	7.76908	20170737	0
S-128	164	OID05124	P01732	CD8A	0	Olink INFLAMMATION	20170737-007_SP180528_INFI.csv	Pass	0.44456	8.19871	20170737	0
S-40	165	OID05124	P01732	CD8A	0	Olink INFLAMMATION	20170737-007_SP180528_INFI.csv	Pass	0.44456	10.641	20170737	0
S-81	166	OID05124	P01732	CD8A	0	Olink INFLAMMATION	20170737-007_SP180528_INFI.csv	Pass	0.44456	6.02616	20170737	0
Lu-343	167	OID05124	P01732	CD8A	0	Olink INFLAMMATION	20170737-007_SP180528_INFI.csv	Pass	0.44456	9.67948	20170737	0
S-90	168	OID05124	P01732	CD8A	0	Olink INFLAMMATION	20170737-007_SP180528_INFI.csv	Pass	0.44456	9.50868	20170737	0
S-100	169	OID05124	P01732	CD8A	0	Olink INFLAMMATION	20170737-007_SP180528_INFI.csv	Pass	0.44456	8.96975	20170737	0
S-22	170	OID05124	P01732	CD8A	0	Olink INFLAMMATION	20170737-007_SP180528_INFI.csv	Pass	0.44456	8.35457	20170737	0
S-209	171	OID05124	P01732	CD8A	0	Olink INFLAMMATION	20170737-007_SP180528_INFI.csv	Pass	0.44456	9.11004	20170737	0
S-3	172	OID05124	P01732	CD8A	0	Olink INFLAMMATION	20170737-007_SP180528_INFI.csv	Pass	0.44456	9.53464	20170737	0
S-75	173	OID05124	P01732	CD8A	0	Olink INFLAMMATION	20170737-007_SP180528_INFI.csv	Pass	0.44456	8.48564	20170737	0
.2017-10	174	OID05124	P01732	CD8A	0	Olink INFLAMMATION	20170737-007_SP180528_INFI.csv	Pass	0.44456	8.6037	20170737	0
S-45	175	OID05124	P01732	CD8A	0	Olink INFLAMMATION	20170737-007_SP180528_INFI.csv	Pass	0.44456	7.56456	20170737	0
S-24	176	OID05124	P01732	CD8A	0	Olink INFLAMMATION	20170737-007_SP180528_INFI.csv	Pass	0.44456	8.35976	20170737	0
S-223	177	OID05124	P01732	CD8A	0	Olink INFLAMMATION	20170737-007_SP180528_INFI.csv	Pass	0.44456	8.68144	20170737	0
S-79	178	OID05124	P01732	CD8A	0	Olink INFLAMMATION	20170737-007_SP180528_INFI.csv	Pass	0.44456	7.0916	20170737	0
S-185	179	OID05124	P01732	CD8A	0	Olink INFLAMMATION	20170737-007_SP180528_INFI.csv	Pass	0.44456	9.20035	20170737	0
S-214	1	OID00474	P80098	MCP-3	0.0136986	Olink INFLAMMATION	20170737-005_SP180527_INFI.csv	Pass	0.97713	1.82685	20170737	0
S-26	2	OID00474	P80098	MCP-3	0.0136986	Olink INFLAMMATION	20170737-005_SP180527_INFI.csv	Pass	0.97713	2.34491	20170737	0
S-101	3	OID00474	P80098	MCP-3	0.0136986	Olink INFLAMMATION	20170737-005_SP180527_INFI.csv	Pass	0.97713	3.11025	20170737	0
.2017-31	4	OID00474	P80098	MCP-3	0.0136986	Olink INFLAMMATION	20170737-005_SP180527_INFI.csv	Pass	0.97713	5.31118	20170737	0
S-157	5	OID00474	P80098	MCP-3	0.0136986	Olink INFLAMMATION	20170737-005_SP180527_INFI.csv	Pass	0.97713	2.38646	20170737	0
bg-7	6	OID00474	P80098	MCP-3	0.0136986	Olink INFLAMMATION	20170737-005_SP180527_INFI.csv	Warning	0.97713	4.26219	20170737	0
S-156	7	OID00474	P80098	MCP-3	0.0136986	Olink INFLAMMATION	20170737-005_SP180527_INFI.csv	Pass	0.97713	2.4214	20170737	0
S-186	8	OID00474	P80098	MCP-3	0.0136986	Olink INFLAMMATION	20170737-005_SP180527_INFI.csv	Pass	0.97713	3.03013	20170737	0
S-121	9	OID00474	P80098	MCP-3	0.0136986	Olink INFLAMMATION	20170737-005_SP180527_INFI.csv	Pass	0.97713	1.45664	20170737	0
S-21	10	OID00474	P80098	MCP-3	0.0136986	Olink INFLAMMATION	20170737-005_SP180527_INFI.csv	Pass	0.97713	1.89501	20170737	0
S-191	11	OID00474	P80098	MCP-3	0.0136986	Olink INFLAMMATION	20170737-005_SP180527_INFI.csv	Pass	0.97713	1.22113	20170737	0
CONTROL_SAMPLE_AS 1	12	OID00474	P80098	MCP-3	0.0136986	Olink INFLAMMATION	20170737-005_SP180527_INFI.csv	Pass	0.97713	1.02883	20170737	0
S-11	13	OID00474	P80098	MCP-3	0.0136986	Olink INFLAMMATION	20170737-005_SP180527_INFI.csv	Pass	0.97713	3.16498	20170737	0
S-74	14	OID00474	P80098	MCP-3	0.0136986	Olink INFLAMMATION	20170737-005_SP180527_INFI.csv	Pass	0.97713	2.59652	20170737	0
S-109	15	OID00474	P80098	MCP-3	0.0136986	Olink INFLAMMATION	20170737-005_SP180527_INFI.csv	Pass	0.97713	2.38913	20170737	0
S-73	16	OID00474	P80098	MCP-3	0.0136986	Olink INFLAMMATION	20170737-005_SP180527_INFI.csv	Pass	0.97713	2.70141	20170737	0
S-18	17	OID00474	P80098	MCP-3	0.0136986	Olink INFLAMMATION	20170737-005_SP180527_INFI.csv	Pass	0.97713	2.12172	20170737	0
S-20	18	OID00474	P80098	MCP-3	0.0136986	Olink INFLAMMATION	20170737-005_SP180527_INFI.csv	Pass	0.97713	1.67566	20170737	0
S-82	19	OID00474	P80098	MCP-3	0.0136986	Olink INFLAMMATION	20170737-005_SP180527_INFI.csv	Pass	0.97713	2.32752	20170737	0
S-124	20	OID00474	P80098	MCP-3	0.0136986	Olink INFLAMMATION	20170737-005_SP180527_INFI.csv	Pass	0.97713	1.80135	20170737	0
S-51	21	OID00474	P80098	MCP-3	0.0136986	Olink INFLAMMATION	20170737-005_SP180527_INFI.csv	Pass	0.97713	1.97547	20170737	0
S-1	22	OID00474	P80098	MCP-3	0.0136986	Olink INFLAMMATION	20170737-005_SP180527_INFI.csv	Pass	0.97713	1.90781	20170737	0
S-76	23	OID00474	P80098	MCP-3	0.0136986	Olink INFLAMMATION	20170737-005_SP180527_INFI.csv	Pass	0.97713	2.52099	20170737	0
CONTROL_SAMPLE_AS 2	24	OID00474	P80098	MCP-3	0.0136986	Olink INFLAMMATION	20170737-005_SP180527_INFI.csv	Pass	0.97713	1.15082	20170737	0
S-187	25	OID00474	P80098	MCP-3	0.0136986	Olink INFLAMMATION	20170737-005_SP180527_INFI.csv	Pass	0.97713	1.45003	20170737	0
S-204	26	OID00474	P80098	MCP-3	0.0136986	Olink INFLAMMATION	20170737-005_SP180527_INFI.csv	Pass	0.97713	3.3432	20170737	0
S-227	27	OID00474	P80098	MCP-3	0.0136986	Olink INFLAMMATION	20170737-005_SP180527_INFI.csv	Pass	0.97713	2.99949	20170737	0
S-99	28	OID00474	P80098	MCP-3	0.0136986	Olink INFLAMMATION	20170737-005_SP180527_INFI.csv	Pass	0.97713	2.38486	20170737	0
Bg-6	29	OID00474	P80098	MCP-3	0.0136986	Olink INFLAMMATION	20170737-005_SP180527_INFI.csv	Pass	0.97713	3.87526	20170737	0
S-190	30	OID00474	P80098	MCP-3	0.0136986	Olink INFLAMMATION	20170737-005_SP180527_INFI.csv	Pass	0.97713	1.22762	20170737	0
S-139	31	OID00474	P80098	MCP-3	0.0136986	Olink INFLAMMATION	20170737-005_SP180527_INFI.csv	Pass	0.97713	2.77922	20170737	0
S-122	32	OID00474	P80098	MCP-3	0.0136986	Olink INFLAMMATION	20170737-005_SP180527_INFI.csv	Pass	0.97713	2.82543	20170737	0
S-59	33	OID00474	P80098	MCP-3	0.0136986	Olink INFLAMMATION	20170737-005_SP180527_INFI.csv	Pass	0.97713	2.56078	20170737	0
S-16	34	OID00474	P80098	MCP-3	0.0136986	Olink INFLAMMATION	20170737-005_SP180527_INFI.csv	Pass	0.97713	2.92174	20170737	0
S-41	35	OID00474	P80098	MCP-3	0.0136986	Olink INFLAMMATION	20170737-005_SP180527_INFI.csv	Pass	0.97713	2.20389	20170737	0
S-200	36	OID00474	P80098	MCP-3	0.0136986	Olink INFLAMMATION	20170737-005_SP180527_INFI.csv	Pass	0.97713	2.06558	20170737	0
S-132	37	OID00474	P80098	MCP-3	0.0136986	Olink INFLAMMATION	20170737-005_SP180527_INFI.csv	Pass	0.97713	2.38461	20170737	0
S-207	38	OID00474	P80098	MCP-3	0.0136986	Olink INFLAMMATION	20170737-005_SP180527_INFI.csv	Pass	0.97713	1.883	20170737	0
S-32	39	OID00474	P80098	MCP-3	0.0136986	Olink INFLAMMATION	20170737-005_SP180527_INFI.csv	Pass	0.97713	2.12281	20170737	0
S-63	40	OID00474	P80098	MCP-3	0.0136986	Olink INFLAMMATION	20170737-005_SP180527_INFI.csv	Pass	0.97713	3.79434	20170737	0
S-67	41	OID00474	P80098	MCP-3	0.0136986	Olink INFLAMMATION	20170737-005_SP180527_INFI.csv	Pass	0.97713	1.54417	20170737	0
S-54	42	OID00474	P80098	MCP-3	0.0136986	Olink INFLAMMATION	20170737-005_SP180527_INFI.csv	Warning	0.97713	2.14944	20170737	0
Lu-342	43	OID00474	P80098	MCP-3	0.0136986	Olink INFLAMMATION	20170737-005_SP180527_INFI.csv	Pass	0.97713	3.78687	20170737	0
S-36	44	OID00474	P80098	MCP-3	0.0136986	Olink INFLAMMATION	20170737-005_SP180527_INFI.csv	Pass	0.97713	2.2997	20170737	0
S-145	45	OID00474	P80098	MCP-3	0.0136986	Olink INFLAMMATION	20170737-005_SP180527_INFI.csv	Pass	0.97713	1.39294	20170737	0
S-107	46	OID00474	P80098	MCP-3	0.0136986	Olink INFLAMMATION	20170737-005_SP180527_INFI.csv	Pass	0.97713	2.60128	20170737	0
S-138	47	OID00474	P80098	MCP-3	0.0136986	Olink INFLAMMATION	20170737-005_SP180527_INFI.csv	Pass	0.97713	2.72173	20170737	0
S-111	48	OID00474	P80098	MCP-3	0.0136986	Olink INFLAMMATION	20170737-005_SP180527_INFI.csv	Pass	0.97713	2.18947	20170737	0
S-44	49	OID00474	P80098	MCP-3	0.0136986	Olink INFLAMMATION	20170737-005_SP180527_INFI.csv	Pass	0.97713	1.54228	20170737	0
S-106	50	OID00474	P80098	MCP-3	0.0136986	Olink INFLAMMATION	20170737-005_SP180527_INFI.csv	Pass	0.97713	3.37898	20170737	0
S-158	51	OID00474	P80098	MCP-3	0.0136986	Olink INFLAMMATION	20170737-005_SP180527_INFI.csv	Pass	0.97713	1.96163	20170737	0
S-125	52	OID00474	P80098	MCP-3	0.0136986	Olink INFLAMMATION	20170737-005_SP180527_INFI.csv	Pass	0.97713	2.22897	20170737	0
S-97	53	OID00474	P80098	MCP-3	0.0136986	Olink INFLAMMATION	20170737-005_SP180527_INFI.csv	Pass	0.97713	1.6056	20170737	0
Lu-338	54	OID00474	P80098	MCP-3	0.0136986	Olink INFLAMMATION	20170737-005_SP180527_INFI.csv	Pass	0.97713	4.00369	20170737	0
S-163	55	OID00474	P80098	MCP-3	0.0136986	Olink INFLAMMATION	20170737-005_SP180527_INFI.csv	Pass	0.97713	1.62296	20170737	0
S-195	56	OID00474	P80098	MCP-3	0.0136986	Olink INFLAMMATION	20170737-005_SP180527_INFI.csv	Pass	0.97713	2.03639	20170737	0
S-150	57	OID00474	P80098	MCP-3	0.0136986	Olink INFLAMMATION	20170737-005_SP180527_INFI.csv	Pass	0.97713	1.88837	20170737	0
S-103	58	OID00474	P80098	MCP-3	0.0136986	Olink INFLAMMATION	20170737-005_SP180527_INFI.csv	Pass	0.97713	1.45205	20170737	0
S-168	59	OID00474	P80098	MCP-3	0.0136986	Olink INFLAMMATION	20170737-005_SP180527_INFI.csv	Pass	0.97713	1.5389	20170737	0
S-14	60	OID00474	P80098	MCP-3	0.0136986	Olink INFLAMMATION	20170737-005_SP180527_INFI.csv	Pass	0.97713	1.65154	20170737	0
S-37	61	OID00474	P80098	MCP-3	0.0136986	Olink INFLAMMATION	20170737-005_SP180527_INFI.csv	Pass	0.97713	1.79476	20170737	0
S-10	62	OID00474	P80098	MCP-3	0.0136986	Olink INFLAMMATION	20170737-005_SP180527_INFI.csv	Pass	0.97713	2.22583	20170737	0
S-39	63	OID00474	P80098	MCP-3	0.0136986	Olink INFLAMMATION	20170737-005_SP180527_INFI.csv	Pass	0.97713	1.67795	20170737	0
S-55	64	OID00474	P80098	MCP-3	0.0136986	Olink INFLAMMATION	20170737-005_SP180527_INFI.csv	Pass	0.97713	1.94201	20170737	0
S-216	65	OID00474	P80098	MCP-3	0.0136986	Olink INFLAMMATION	20170737-005_SP180527_INFI.csv	Pass	0.97713	2.22377	20170737	0
S-201	66	OID00474	P80098	MCP-3	0.0136986	Olink INFLAMMATION	20170737-005_SP180527_INFI.csv	Pass	0.97713	2.07959	20170737	0
S-169	67	OID00474	P80098	MCP-3	0.0136986	Olink INFLAMMATION	20170737-005_SP180527_INFI.csv	Pass	0.97713	3.32925	20170737	0
S-202	68	OID00474	P80098	MCP-3	0.0136986	Olink INFLAMMATION	20170737-005_SP180527_INFI.csv	Pass	0.97713	1.76632	20170737	0
S-87	69	OID00474	P80098	MCP-3	0.0136986	Olink INFLAMMATION	20170737-005_SP180527_INFI.csv	Pass	0.97713	1.70411	20170737	0
S-28	70	OID00474	P80098	MCP-3	0.0136986	Olink INFLAMMATION	20170737-005_SP180527_INFI.csv	Pass	0.97713	2.03787	20170737	0
S-180	71	OID00474	P80098	MCP-3	0.0136986	Olink INFLAMMATION	20170737-005_SP180527_INFI.csv	Pass	0.97713	1.78025	20170737	0
Lu-344	72	OID00474	P80098	MCP-3	0.0136986	Olink INFLAMMATION	20170737-005_SP180527_INFI.csv	Pass	0.97713	5.0648	20170737	0
S-213	73	OID00474	P80098	MCP-3	0.0136986	Olink INFLAMMATION	20170737-005_SP180527_INFI.csv	Pass	0.97713	2.77986	20170737	0
S-25	74	OID00474	P80098	MCP-3	0.0136986	Olink INFLAMMATION	20170737-005_SP180527_INFI.csv	Warning	0.97713	1.93572	20170737	0
S-155	75	OID00474	P80098	MCP-3	0.0136986	Olink INFLAMMATION	20170737-005_SP180527_INFI.csv	Pass	0.97713	2.51071	20170737	0
S-172	76	OID00474	P80098	MCP-3	0.0136986	Olink INFLAMMATION	20170737-005_SP180527_INFI.csv	Pass	0.97713	2.66507	20170737	0
S-17	77	OID00474	P80098	MCP-3	0.0136986	Olink INFLAMMATION	20170737-005_SP180527_INFI.csv	Pass	0.97713	2.23333	20170737	0
S-208	78	OID00474	P80098	MCP-3	0.0136986	Olink INFLAMMATION	20170737-005_SP180527_INFI.csv	Pass	0.97713	1.77117	20170737	0
S-127	79	OID00474	P80098	MCP-3	0.0136986	Olink INFLAMMATION	20170737-005_SP180527_INFI.csv	Pass	0.97713	1.94411	20170737	0
S-135	80	OID00474	P80098	MCP-3	0.0136986	Olink INFLAMMATION	20170737-005_SP180527_INFI.csv	Pass	0.97713	2.3144	20170737	0
S-167	81	OID00474	P80098	MCP-3	0.0136986	Olink INFLAMMATION	20170737-005_SP180527_INFI.csv	Pass	0.97713	2.71808	20170737	0
S-131	82	OID00474	P80098	MCP-3	0.0136986	Olink INFLAMMATION	20170737-005_SP180527_INFI.csv	Pass	0.97713	3.70061	20170737	0
S-114	83	OID00474	P80098	MCP-3	0.0136986	Olink INFLAMMATION	20170737-005_SP180527_INFI.csv	Pass	0.97713	1.73658	20170737	0
S-170	84	OID00474	P80098	MCP-3	0.0136986	Olink INFLAMMATION	20170737-005_SP180527_INFI.csv	Pass	0.97713	2.56018	20170737	0
S-110	85	OID00474	P80098	MCP-3	0.0136986	Olink INFLAMMATION	20170737-005_SP180527_INFI.csv	Pass	0.97713	5.12915	20170737	0
S-91	86	OID00474	P80098	MCP-3	0.0136986	Olink INFLAMMATION	20170737-005_SP180527_INFI.csv	Pass	0.97713	2.11555	20170737	0
S-38	87	OID00474	P80098	MCP-3	0.0136986	Olink INFLAMMATION	20170737-005_SP180527_INFI.csv	Pass	0.97713	2.75553	20170737	0
S-71	88	OID00474	P80098	MCP-3	0.0136986	Olink INFLAMMATION	20170737-005_SP180527_INFI.csv	Pass	0.97713	1.70664	20170737	0
S-43	89	OID00474	P80098	MCP-3	0.0136986	Olink INFLAMMATION	20170737-005_SP180527_INFI.csv	Pass	0.97713	1.43399	20170737	0
S-198	90	OID00474	P80098	MCP-3	0.0136986	Olink INFLAMMATION	20170737-005_SP180527_INFI.csv	Pass	0.97713	3.29002	20170737	0
S-219	91	OID00474	P80098	MCP-3	0.0136986	Olink INFLAMMATION	20170737-007_SP180528_INFI.csv	Pass	0.97713	2.05234	20170737	0
S-72	92	OID00474	P80098	MCP-3	0.0136986	Olink INFLAMMATION	20170737-007_SP180528_INFI.csv	Pass	0.97713	0.90435	20170737	0
S-64	93	OID00474	P80098	MCP-3	0.0136986	Olink INFLAMMATION	20170737-007_SP180528_INFI.csv	Pass	0.97713	2.65977	20170737	0
.2017-34	94	OID00474	P80098	MCP-3	0.0136986	Olink INFLAMMATION	20170737-007_SP180528_INFI.csv	Pass	0.97713	3.95891	20170737	0
.2017-46	95	OID00474	P80098	MCP-3	0.0136986	Olink INFLAMMATION	20170737-007_SP180528_INFI.csv	Pass	0.97713	2.02113	20170737	0
S-15	96	OID00474	P80098	MCP-3	0.0136986	Olink INFLAMMATION	20170737-007_SP180528_INFI.csv	Pass	0.97713	1.86697	20170737	0
S-104	97	OID00474	P80098	MCP-3	0.0136986	Olink INFLAMMATION	20170737-007_SP180528_INFI.csv	Pass	0.97713	2.40692	20170737	0
S-175	98	OID00474	P80098	MCP-3	0.0136986	Olink INFLAMMATION	20170737-007_SP180528_INFI.csv	Pass	0.97713	1.68322	20170737	0
S-46	99	OID00474	P80098	MCP-3	0.0136986	Olink INFLAMMATION	20170737-007_SP180528_INFI.csv	Pass	0.97713	2.25041	20170737	0
S-88	100	OID00474	P80098	MCP-3	0.0136986	Olink INFLAMMATION	20170737-007_SP180528_INFI.csv	Pass	0.97713	1.60455	20170737	0
S-171	101	OID00474	P80098	MCP-3	0.0136986	Olink INFLAMMATION	20170737-007_SP180528_INFI.csv	Pass	0.97713	1.68739	20170737	0
CONTROL_SAMPLE_AS 1	102	OID00474	P80098	MCP-3	0.0136986	Olink INFLAMMATION	20170737-007_SP180528_INFI.csv	Pass	0.97713	0.6623	20170737	0
S-96	103	OID00474	P80098	MCP-3	0.0136986	Olink INFLAMMATION	20170737-007_SP180528_INFI.csv	Pass	0.97713	2.22786	20170737	0
S-4	104	OID00474	P80098	MCP-3	0.0136986	Olink INFLAMMATION	20170737-007_SP180528_INFI.csv	Pass	0.97713	2.61357	20170737	0
S-206	105	OID00474	P80098	MCP-3	0.0136986	Olink INFLAMMATION	20170737-007_SP180528_INFI.csv	Pass	0.97713	2.41764	20170737	0
S-184	106	OID00474	P80098	MCP-3	0.0136986	Olink INFLAMMATION	20170737-007_SP180528_INFI.csv	Pass	0.97713	2.06355	20170737	0
S-62	107	OID00474	P80098	MCP-3	0.0136986	Olink INFLAMMATION	20170737-007_SP180528_INFI.csv	Pass	0.97713	1.4803	20170737	0
S-123	108	OID00474	P80098	MCP-3	0.0136986	Olink INFLAMMATION	20170737-007_SP180528_INFI.csv	Pass	0.97713	2.08243	20170737	0
S-199	109	OID00474	P80098	MCP-3	0.0136986	Olink INFLAMMATION	20170737-007_SP180528_INFI.csv	Pass	0.97713	2.47159	20170737	0
S-146	110	OID00474	P80098	MCP-3	0.0136986	Olink INFLAMMATION	20170737-007_SP180528_INFI.csv	Pass	0.97713	2.4974	20170737	0
Lu-341	111	OID00474	P80098	MCP-3	0.0136986	Olink INFLAMMATION	20170737-007_SP180528_INFI.csv	Pass	0.97713	4.3616	20170737	0
S-77	112	OID00474	P80098	MCP-3	0.0136986	Olink INFLAMMATION	20170737-007_SP180528_INFI.csv	Pass	0.97713	1.88863	20170737	0
S-120	113	OID00474	P80098	MCP-3	0.0136986	Olink INFLAMMATION	20170737-007_SP180528_INFI.csv	Pass	0.97713	2.22554	20170737	0
CONTROL_SAMPLE_AS 2	114	OID00474	P80098	MCP-3	0.0136986	Olink INFLAMMATION	20170737-007_SP180528_INFI.csv	Pass	0.97713	0.50903	20170737	0
S-23	115	OID00474	P80098	MCP-3	0.0136986	Olink INFLAMMATION	20170737-007_SP180528_INFI.csv	Warning	0.97713	2.09476	20170737	0
S-86	116	OID00474	P80098	MCP-3	0.0136986	Olink INFLAMMATION	20170737-007_SP180528_INFI.csv	Pass	0.97713	2.33605	20170737	0
S-57	117	OID00474	P80098	MCP-3	0.0136986	Olink INFLAMMATION	20170737-007_SP180528_INFI.csv	Pass	0.97713	2.07169	20170737	0
Bg-9	118	OID00474	P80098	MCP-3	0.0136986	Olink INFLAMMATION	20170737-007_SP180528_INFI.csv	Warning	0.97713	4.01698	20170737	0
S-27	119	OID00474	P80098	MCP-3	0.0136986	Olink INFLAMMATION	20170737-007_SP180528_INFI.csv	Pass	0.97713	1.73347	20170737	0
S-113	120	OID00474	P80098	MCP-3	0.0136986	Olink INFLAMMATION	20170737-007_SP180528_INFI.csv	Pass	0.97713	3.21985	20170737	0
S-235	121	OID00474	P80098	MCP-3	0.0136986	Olink INFLAMMATION	20170737-007_SP180528_INFI.csv	Pass	0.97713	1.89759	20170737	0
S-160	122	OID00474	P80098	MCP-3	0.0136986	Olink INFLAMMATION	20170737-007_SP180528_INFI.csv	Pass	0.97713	1.06967	20170737	0
S-188	123	OID00474	P80098	MCP-3	0.0136986	Olink INFLAMMATION	20170737-007_SP180528_INFI.csv	Pass	0.97713	2.85587	20170737	0
S-29	124	OID00474	P80098	MCP-3	0.0136986	Olink INFLAMMATION	20170737-007_SP180528_INFI.csv	Pass	0.97713	2.29885	20170737	0
S-2	125	OID00474	P80098	MCP-3	0.0136986	Olink INFLAMMATION	20170737-007_SP180528_INFI.csv	Pass	0.97713	1.41797	20170737	0
S-112	126	OID00474	P80098	MCP-3	0.0136986	Olink INFLAMMATION	20170737-007_SP180528_INFI.csv	Pass	0.97713	1.74658	20170737	0
S-68	127	OID00474	P80098	MCP-3	0.0136986	Olink INFLAMMATION	20170737-007_SP180528_INFI.csv	Pass	0.97713	1.38852	20170737	0
S-118	128	OID00474	P80098	MCP-3	0.0136986	Olink INFLAMMATION	20170737-007_SP180528_INFI.csv	Pass	0.97713	1.24042	20170737	0
.2017-16	129	OID00474	P80098	MCP-3	0.0136986	Olink INFLAMMATION	20170737-007_SP180528_INFI.csv	Pass	0.97713	5.65647	20170737	0
S-165	130	OID00474	P80098	MCP-3	0.0136986	Olink INFLAMMATION	20170737-007_SP180528_INFI.csv	Pass	0.97713	2.27208	20170737	0
S-177	131	OID00474	P80098	MCP-3	0.0136986	Olink INFLAMMATION	20170737-007_SP180528_INFI.csv	Pass	0.97713	2.44761	20170737	0
S-152	132	OID00474	P80098	MCP-3	0.0136986	Olink INFLAMMATION	20170737-007_SP180528_INFI.csv	Pass	0.97713	1.4672	20170737	0
S-95	133	OID00474	P80098	MCP-3	0.0136986	Olink INFLAMMATION	20170737-007_SP180528_INFI.csv	Pass	0.97713	1.47984	20170737	0
S-66	134	OID00474	P80098	MCP-3	0.0136986	Olink INFLAMMATION	20170737-007_SP180528_INFI.csv	Pass	0.97713	1.74725	20170737	0
S-19	135	OID00474	P80098	MCP-3	0.0136986	Olink INFLAMMATION	20170737-007_SP180528_INFI.csv	Pass	0.97713	2.68439	20170737	0
S-133	136	OID00474	P80098	MCP-3	0.0136986	Olink INFLAMMATION	20170737-007_SP180528_INFI.csv	Warning	0.97713	1.83327	20170737	0
S-50	137	OID00474	P80098	MCP-3	0.0136986	Olink INFLAMMATION	20170737-007_SP180528_INFI.csv	Pass	0.97713	2.41889	20170737	0
S-48	138	OID00474	P80098	MCP-3	0.0136986	Olink INFLAMMATION	20170737-007_SP180528_INFI.csv	Pass	0.97713	2.61128	20170737	0
Bg-10	139	OID00474	P80098	MCP-3	0.0136986	Olink INFLAMMATION	20170737-007_SP180528_INFI.csv	Pass	0.97713	4.54301	20170737	0
S-149	140	OID00474	P80098	MCP-3	0.0136986	Olink INFLAMMATION	20170737-007_SP180528_INFI.csv	Pass	0.97713	2.51335	20170737	0
S-52	141	OID00474	P80098	MCP-3	0.0136986	Olink INFLAMMATION	20170737-007_SP180528_INFI.csv	Pass	0.97713	2.21383	20170737	0
S-60	142	OID00474	P80098	MCP-3	0.0136986	Olink INFLAMMATION	20170737-007_SP180528_INFI.csv	Pass	0.97713	2.46752	20170737	0
S-58	143	OID00474	P80098	MCP-3	0.0136986	Olink INFLAMMATION	20170737-007_SP180528_INFI.csv	Pass	0.97713	3.15805	20170737	0
S-92	144	OID00474	P80098	MCP-3	0.0136986	Olink INFLAMMATION	20170737-007_SP180528_INFI.csv	Pass	0.97713	1.79986	20170737	0
S-12	145	OID00474	P80098	MCP-3	0.0136986	Olink INFLAMMATION	20170737-007_SP180528_INFI.csv	Pass	0.97713	1.27681	20170737	0
S-189	146	OID00474	P80098	MCP-3	0.0136986	Olink INFLAMMATION	20170737-007_SP180528_INFI.csv	Pass	0.97713	2.05614	20170737	0
S-65	147	OID00474	P80098	MCP-3	0.0136986	Olink INFLAMMATION	20170737-007_SP180528_INFI.csv	Pass	0.97713	1.35009	20170737	0
S-78	148	OID00474	P80098	MCP-3	0.0136986	Olink INFLAMMATION	20170737-007_SP180528_INFI.csv	Pass	0.97713	2.58131	20170737	0
S-115	149	OID00474	P80098	MCP-3	0.0136986	Olink INFLAMMATION	20170737-007_SP180528_INFI.csv	Pass	0.97713	3.12923	20170737	0
S-108	150	OID00474	P80098	MCP-3	0.0136986	Olink INFLAMMATION	20170737-007_SP180528_INFI.csv	Pass	0.97713	2.90907	20170737	0
S-137	151	OID00474	P80098	MCP-3	0.0136986	Olink INFLAMMATION	20170737-007_SP180528_INFI.csv	Pass	0.97713	2.43292	20170737	0
S-49	152	OID00474	P80098	MCP-3	0.0136986	Olink INFLAMMATION	20170737-007_SP180528_INFI.csv	Pass	0.97713	1.86639	20170737	0
S-61	153	OID00474	P80098	MCP-3	0.0136986	Olink INFLAMMATION	20170737-007_SP180528_INFI.csv	Pass	0.97713	2.16916	20170737	0
S-6	154	OID00474	P80098	MCP-3	0.0136986	Olink INFLAMMATION	20170737-007_SP180528_INFI.csv	Pass	0.97713	3.1504	20170737	0
S-13	155	OID00474	P80098	MCP-3	0.0136986	Olink INFLAMMATION	20170737-007_SP180528_INFI.csv	Pass	0.97713	1.26152	20170737	0
S-196	156	OID00474	P80098	MCP-3	0.0136986	Olink INFLAMMATION	20170737-007_SP180528_INFI.csv	Pass	0.97713	1.08522	20170737	0
S-105	157	OID00474	P80098	MCP-3	0.0136986	Olink INFLAMMATION	20170737-007_SP180528_INFI.csv	Pass	0.97713	2.25073	20170737	0
S-85	158	OID00474	P80098	MCP-3	0.0136986	Olink INFLAMMATION	20170737-007_SP180528_INFI.csv	Pass	0.97713	2.0062	20170737	0
S-34	159	OID00474	P80098	MCP-3	0.0136986	Olink INFLAMMATION	20170737-007_SP180528_INFI.csv	Pass	0.97713	1.62872	20170737	0
S-119	160	OID00474	P80098	MCP-3	0.0136986	Olink INFLAMMATION	20170737-007_SP180528_INFI.csv	Pass	0.97713	2.48005	20170737	0
.2017-47	161	OID00474	P80098	MCP-3	0.0136986	Olink INFLAMMATION	20170737-007_SP180528_INFI.csv	Warning	0.97713	3.25812	20170737	0
Lu-307	162	OID00474	P80098	MCP-3	0.0136986	Olink INFLAMMATION	20170737-007_SP180528_INFI.csv	Pass	0.97713	2.68985	20170737	0
.2017-50	163	OID00474	P80098	MCP-3	0.0136986	Olink INFLAMMATION	20170737-007_SP180528_INFI.csv	Pass	0.97713	4.80135	20170737	0
S-128	164	OID00474	P80098	MCP-3	0.0136986	Olink INFLAMMATION	20170737-007_SP180528_INFI.csv	Pass	0.97713	2.02609	20170737	0
S-40	165	OID00474	P80098	MCP-3	0.0136986	Olink INFLAMMATION	20170737-007_SP180528_INFI.csv	Pass	0.97713	1.5262	20170737	0
S-81	166	OID00474	P80098	MCP-3	0.0136986	Olink INFLAMMATION	20170737-007_SP180528_INFI.csv	Pass	0.97713	1.88907	20170737	0
Lu-343	167	OID00474	P80098	MCP-3	0.0136986	Olink INFLAMMATION	20170737-007_SP180528_INFI.csv	Pass	0.97713	4.58746	20170737	0
S-90	168	OID00474	P80098	MCP-3	0.0136986	Olink INFLAMMATION	20170737-007_SP180528_INFI.csv	Pass	0.97713	1.34401	20170737	0
S-100	169	OID00474	P80098	MCP-3	0.0136986	Olink INFLAMMATION	20170737-007_SP180528_INFI.csv	Pass	0.97713	2.33443	20170737	0
S-22	170	OID00474	P80098	MCP-3	0.0136986	Olink INFLAMMATION	20170737-007_SP180528_INFI.csv	Pass	0.97713	2.24042	20170737	0
S-209	171	OID00474	P80098	MCP-3	0.0136986	Olink INFLAMMATION	20170737-007_SP180528_INFI.csv	Pass	0.97713	2.13819	20170737	0
S-3	172	OID00474	P80098	MCP-3	0.0136986	Olink INFLAMMATION	20170737-007_SP180528_INFI.csv	Pass	0.97713	2.6059	20170737	0
S-75	173	OID00474	P80098	MCP-3	0.0136986	Olink INFLAMMATION	20170737-007_SP180528_INFI.csv	Pass	0.97713	2.99399	20170737	0
.2017-10	174	OID00474	P80098	MCP-3	0.0136986	Olink INFLAMMATION	20170737-007_SP180528_INFI.csv	Pass	0.97713	5.85494	20170737	0
S-45	175	OID00474	P80098	MCP-3	0.0136986	Olink INFLAMMATION	20170737-007_SP180528_INFI.csv	Pass	0.97713	2.21721	20170737	0
S-24	176	OID00474	P80098	MCP-3	0.0136986	Olink INFLAMMATION	20170737-007_SP180528_INFI.csv	Pass	0.97713	1.90745	20170737	0
S-223	177	OID00474	P80098	MCP-3	0.0136986	Olink INFLAMMATION	20170737-007_SP180528_INFI.csv	Pass	0.97713	3.5153	20170737	0
S-79	178	OID00474	P80098	MCP-3	0.0136986	Olink INFLAMMATION	20170737-007_SP180528_INFI.csv	Pass	0.97713	2.1822	20170737	0
S-185	179	OID00474	P80098	MCP-3	0.0136986	Olink INFLAMMATION	20170737-007_SP180528_INFI.csv	Pass	0.97713	1.12182	20170737	0
S-214	1	OID00475	P39905	GDNF	0.127854	Olink INFLAMMATION	20170737-005_SP180527_INFI.csv	Pass	1.10693	1.54201	20170737	0
S-26	2	OID00475	P39905	GDNF	0.127854	Olink INFLAMMATION	20170737-005_SP180527_INFI.csv	Pass	1.10693	1.50831	20170737	0
S-101	3	OID00475	P39905	GDNF	0.127854	Olink INFLAMMATION	20170737-005_SP180527_INFI.csv	Pass	1.10693	1.84631	20170737	0
.2017-31	4	OID00475	P39905	GDNF	0.127854	Olink INFLAMMATION	20170737-005_SP180527_INFI.csv	Pass	1.10693	1.74467	20170737	0
S-157	5	OID00475	P39905	GDNF	0.127854	Olink INFLAMMATION	20170737-005_SP180527_INFI.csv	Pass	1.10693	1.4437	20170737	0
bg-7	6	OID00475	P39905	GDNF	0.127854	Olink INFLAMMATION	20170737-005_SP180527_INFI.csv	Warning	1.10693	1.7026	20170737	0
S-156	7	OID00475	P39905	GDNF	0.127854	Olink INFLAMMATION	20170737-005_SP180527_INFI.csv	Pass	1.10693	1.05789	20170737	0
S-186	8	OID00475	P39905	GDNF	0.127854	Olink INFLAMMATION	20170737-005_SP180527_INFI.csv	Pass	1.10693	1.68036	20170737	0
S-121	9	OID00475	P39905	GDNF	0.127854	Olink INFLAMMATION	20170737-005_SP180527_INFI.csv	Pass	1.10693	1.44794	20170737	0
S-21	10	OID00475	P39905	GDNF	0.127854	Olink INFLAMMATION	20170737-005_SP180527_INFI.csv	Pass	1.10693	1.77807	20170737	0
S-191	11	OID00475	P39905	GDNF	0.127854	Olink INFLAMMATION	20170737-005_SP180527_INFI.csv	Pass	1.10693	1.37785	20170737	0
CONTROL_SAMPLE_AS 1	12	OID00475	P39905	GDNF	0.127854	Olink INFLAMMATION	20170737-005_SP180527_INFI.csv	Pass	1.10693	1.96034	20170737	0
S-11	13	OID00475	P39905	GDNF	0.127854	Olink INFLAMMATION	20170737-005_SP180527_INFI.csv	Pass	1.10693	1.29737	20170737	0
S-74	14	OID00475	P39905	GDNF	0.127854	Olink INFLAMMATION	20170737-005_SP180527_INFI.csv	Pass	1.10693	2.0594	20170737	0
S-109	15	OID00475	P39905	GDNF	0.127854	Olink INFLAMMATION	20170737-005_SP180527_INFI.csv	Pass	1.10693	1.62733	20170737	0
S-73	16	OID00475	P39905	GDNF	0.127854	Olink INFLAMMATION	20170737-005_SP180527_INFI.csv	Pass	1.10693	2.11907	20170737	0
S-18	17	OID00475	P39905	GDNF	0.127854	Olink INFLAMMATION	20170737-005_SP180527_INFI.csv	Pass	1.10693	0.6988	20170737	0
S-20	18	OID00475	P39905	GDNF	0.127854	Olink INFLAMMATION	20170737-005_SP180527_INFI.csv	Pass	1.10693	1.57494	20170737	0
S-82	19	OID00475	P39905	GDNF	0.127854	Olink INFLAMMATION	20170737-005_SP180527_INFI.csv	Pass	1.10693	1.97679	20170737	0
S-124	20	OID00475	P39905	GDNF	0.127854	Olink INFLAMMATION	20170737-005_SP180527_INFI.csv	Pass	1.10693	1.51056	20170737	0
S-51	21	OID00475	P39905	GDNF	0.127854	Olink INFLAMMATION	20170737-005_SP180527_INFI.csv	Pass	1.10693	1.17103	20170737	0
S-1	22	OID00475	P39905	GDNF	0.127854	Olink INFLAMMATION	20170737-005_SP180527_INFI.csv	Pass	1.10693	1.32749	20170737	0
S-76	23	OID00475	P39905	GDNF	0.127854	Olink INFLAMMATION	20170737-005_SP180527_INFI.csv	Pass	1.10693	1.88668	20170737	0
CONTROL_SAMPLE_AS 2	24	OID00475	P39905	GDNF	0.127854	Olink INFLAMMATION	20170737-005_SP180527_INFI.csv	Pass	1.10693	1.54735	20170737	0
S-187	25	OID00475	P39905	GDNF	0.127854	Olink INFLAMMATION	20170737-005_SP180527_INFI.csv	Pass	1.10693	1.34401	20170737	0
S-204	26	OID00475	P39905	GDNF	0.127854	Olink INFLAMMATION	20170737-005_SP180527_INFI.csv	Pass	1.10693	0.97303	20170737	0
S-227	27	OID00475	P39905	GDNF	0.127854	Olink INFLAMMATION	20170737-005_SP180527_INFI.csv	Pass	1.10693	1.34656	20170737	0
S-99	28	OID00475	P39905	GDNF	0.127854	Olink INFLAMMATION	20170737-005_SP180527_INFI.csv	Pass	1.10693	1.4279	20170737	0
Bg-6	29	OID00475	P39905	GDNF	0.127854	Olink INFLAMMATION	20170737-005_SP180527_INFI.csv	Pass	1.10693	2.04597	20170737	0
S-190	30	OID00475	P39905	GDNF	0.127854	Olink INFLAMMATION	20170737-005_SP180527_INFI.csv	Pass	1.10693	1.25224	20170737	0
S-139	31	OID00475	P39905	GDNF	0.127854	Olink INFLAMMATION	20170737-005_SP180527_INFI.csv	Pass	1.10693	1.02837	20170737	0
S-122	32	OID00475	P39905	GDNF	0.127854	Olink INFLAMMATION	20170737-005_SP180527_INFI.csv	Pass	1.10693	1.88224	20170737	0
S-59	33	OID00475	P39905	GDNF	0.127854	Olink INFLAMMATION	20170737-005_SP180527_INFI.csv	Pass	1.10693	2.27328	20170737	0
S-16	34	OID00475	P39905	GDNF	0.127854	Olink INFLAMMATION	20170737-005_SP180527_INFI.csv	Pass	1.10693	2.06798	20170737	0
S-41	35	OID00475	P39905	GDNF	0.127854	Olink INFLAMMATION	20170737-005_SP180527_INFI.csv	Pass	1.10693	1.61536	20170737	0
S-200	36	OID00475	P39905	GDNF	0.127854	Olink INFLAMMATION	20170737-005_SP180527_INFI.csv	Pass	1.10693	1.17004	20170737	0
S-132	37	OID00475	P39905	GDNF	0.127854	Olink INFLAMMATION	20170737-005_SP180527_INFI.csv	Pass	1.10693	1.96875	20170737	0
S-207	38	OID00475	P39905	GDNF	0.127854	Olink INFLAMMATION	20170737-005_SP180527_INFI.csv	Pass	1.10693	2.13664	20170737	0
S-32	39	OID00475	P39905	GDNF	0.127854	Olink INFLAMMATION	20170737-005_SP180527_INFI.csv	Pass	1.10693	0.96718	20170737	0
S-63	40	OID00475	P39905	GDNF	0.127854	Olink INFLAMMATION	20170737-005_SP180527_INFI.csv	Pass	1.10693	2.63603	20170737	0
S-67	41	OID00475	P39905	GDNF	0.127854	Olink INFLAMMATION	20170737-005_SP180527_INFI.csv	Pass	1.10693	1.02876	20170737	0
S-54	42	OID00475	P39905	GDNF	0.127854	Olink INFLAMMATION	20170737-005_SP180527_INFI.csv	Warning	1.10693	1.43584	20170737	0
Lu-342	43	OID00475	P39905	GDNF	0.127854	Olink INFLAMMATION	20170737-005_SP180527_INFI.csv	Pass	1.10693	1.37519	20170737	0
S-36	44	OID00475	P39905	GDNF	0.127854	Olink INFLAMMATION	20170737-005_SP180527_INFI.csv	Pass	1.10693	1.69879	20170737	0
S-145	45	OID00475	P39905	GDNF	0.127854	Olink INFLAMMATION	20170737-005_SP180527_INFI.csv	Pass	1.10693	1.89451	20170737	0
S-107	46	OID00475	P39905	GDNF	0.127854	Olink INFLAMMATION	20170737-005_SP180527_INFI.csv	Pass	1.10693	2.00527	20170737	0
S-138	47	OID00475	P39905	GDNF	0.127854	Olink INFLAMMATION	20170737-005_SP180527_INFI.csv	Pass	1.10693	1.44698	20170737	0
S-111	48	OID00475	P39905	GDNF	0.127854	Olink INFLAMMATION	20170737-005_SP180527_INFI.csv	Pass	1.10693	1.25091	20170737	0
S-44	49	OID00475	P39905	GDNF	0.127854	Olink INFLAMMATION	20170737-005_SP180527_INFI.csv	Pass	1.10693	1.47691	20170737	0
S-106	50	OID00475	P39905	GDNF	0.127854	Olink INFLAMMATION	20170737-005_SP180527_INFI.csv	Pass	1.10693	2.15857	20170737	0
S-158	51	OID00475	P39905	GDNF	0.127854	Olink INFLAMMATION	20170737-005_SP180527_INFI.csv	Pass	1.10693	1.04092	20170737	0
S-125	52	OID00475	P39905	GDNF	0.127854	Olink INFLAMMATION	20170737-005_SP180527_INFI.csv	Pass	1.10693	1.01672	20170737	0
S-97	53	OID00475	P39905	GDNF	0.127854	Olink INFLAMMATION	20170737-005_SP180527_INFI.csv	Pass	1.10693	1.66506	20170737	0
Lu-338	54	OID00475	P39905	GDNF	0.127854	Olink INFLAMMATION	20170737-005_SP180527_INFI.csv	Pass	1.10693	1.70975	20170737	0
S-163	55	OID00475	P39905	GDNF	0.127854	Olink INFLAMMATION	20170737-005_SP180527_INFI.csv	Pass	1.10693	1.4372	20170737	0
S-195	56	OID00475	P39905	GDNF	0.127854	Olink INFLAMMATION	20170737-005_SP180527_INFI.csv	Pass	1.10693	2.03858	20170737	0
S-150	57	OID00475	P39905	GDNF	0.127854	Olink INFLAMMATION	20170737-005_SP180527_INFI.csv	Pass	1.10693	1.28249	20170737	0
S-103	58	OID00475	P39905	GDNF	0.127854	Olink INFLAMMATION	20170737-005_SP180527_INFI.csv	Pass	1.10693	1.44066	20170737	0
S-168	59	OID00475	P39905	GDNF	0.127854	Olink INFLAMMATION	20170737-005_SP180527_INFI.csv	Pass	1.10693	1.33388	20170737	0
S-14	60	OID00475	P39905	GDNF	0.127854	Olink INFLAMMATION	20170737-005_SP180527_INFI.csv	Pass	1.10693	1.70595	20170737	0
S-37	61	OID00475	P39905	GDNF	0.127854	Olink INFLAMMATION	20170737-005_SP180527_INFI.csv	Pass	1.10693	1.45298	20170737	0
S-10	62	OID00475	P39905	GDNF	0.127854	Olink INFLAMMATION	20170737-005_SP180527_INFI.csv	Pass	1.10693	1.52223	20170737	0
S-39	63	OID00475	P39905	GDNF	0.127854	Olink INFLAMMATION	20170737-005_SP180527_INFI.csv	Pass	1.10693	2.29715	20170737	0
S-55	64	OID00475	P39905	GDNF	0.127854	Olink INFLAMMATION	20170737-005_SP180527_INFI.csv	Pass	1.10693	1.56036	20170737	0
S-216	65	OID00475	P39905	GDNF	0.127854	Olink INFLAMMATION	20170737-005_SP180527_INFI.csv	Pass	1.10693	1.63813	20170737	0
S-201	66	OID00475	P39905	GDNF	0.127854	Olink INFLAMMATION	20170737-005_SP180527_INFI.csv	Pass	1.10693	2.14712	20170737	0
S-169	67	OID00475	P39905	GDNF	0.127854	Olink INFLAMMATION	20170737-005_SP180527_INFI.csv	Pass	1.10693	1.92976	20170737	0
S-202	68	OID00475	P39905	GDNF	0.127854	Olink INFLAMMATION	20170737-005_SP180527_INFI.csv	Pass	1.10693	1.40111	20170737	0
S-87	69	OID00475	P39905	GDNF	0.127854	Olink INFLAMMATION	20170737-005_SP180527_INFI.csv	Pass	1.10693	1.45362	20170737	0
S-28	70	OID00475	P39905	GDNF	0.127854	Olink INFLAMMATION	20170737-005_SP180527_INFI.csv	Pass	1.10693	1.64742	20170737	0
S-180	71	OID00475	P39905	GDNF	0.127854	Olink INFLAMMATION	20170737-005_SP180527_INFI.csv	Pass	1.10693	1.76739	20170737	0
Lu-344	72	OID00475	P39905	GDNF	0.127854	Olink INFLAMMATION	20170737-005_SP180527_INFI.csv	Pass	1.10693	1.82238	20170737	0
S-213	73	OID00475	P39905	GDNF	0.127854	Olink INFLAMMATION	20170737-005_SP180527_INFI.csv	Pass	1.10693	3.31401	20170737	0
S-25	74	OID00475	P39905	GDNF	0.127854	Olink INFLAMMATION	20170737-005_SP180527_INFI.csv	Warning	1.10693	1.59334	20170737	0
S-155	75	OID00475	P39905	GDNF	0.127854	Olink INFLAMMATION	20170737-005_SP180527_INFI.csv	Pass	1.10693	1.63689	20170737	0
S-172	76	OID00475	P39905	GDNF	0.127854	Olink INFLAMMATION	20170737-005_SP180527_INFI.csv	Pass	1.10693	1.50249	20170737	0
S-17	77	OID00475	P39905	GDNF	0.127854	Olink INFLAMMATION	20170737-005_SP180527_INFI.csv	Pass	1.10693	1.97586	20170737	0
S-208	78	OID00475	P39905	GDNF	0.127854	Olink INFLAMMATION	20170737-005_SP180527_INFI.csv	Pass	1.10693	1.64458	20170737	0
S-127	79	OID00475	P39905	GDNF	0.127854	Olink INFLAMMATION	20170737-005_SP180527_INFI.csv	Pass	1.10693	1.3151	20170737	0
S-135	80	OID00475	P39905	GDNF	0.127854	Olink INFLAMMATION	20170737-005_SP180527_INFI.csv	Pass	1.10693	1.42845	20170737	0
S-167	81	OID00475	P39905	GDNF	0.127854	Olink INFLAMMATION	20170737-005_SP180527_INFI.csv	Pass	1.10693	1.89876	20170737	0
S-131	82	OID00475	P39905	GDNF	0.127854	Olink INFLAMMATION	20170737-005_SP180527_INFI.csv	Pass	1.10693	0.83746	20170737	0
S-114	83	OID00475	P39905	GDNF	0.127854	Olink INFLAMMATION	20170737-005_SP180527_INFI.csv	Pass	1.10693	1.76694	20170737	0
S-170	84	OID00475	P39905	GDNF	0.127854	Olink INFLAMMATION	20170737-005_SP180527_INFI.csv	Pass	1.10693	1.51477	20170737	0
S-110	85	OID00475	P39905	GDNF	0.127854	Olink INFLAMMATION	20170737-005_SP180527_INFI.csv	Pass	1.10693	1.70027	20170737	0
S-91	86	OID00475	P39905	GDNF	0.127854	Olink INFLAMMATION	20170737-005_SP180527_INFI.csv	Pass	1.10693	1.89759	20170737	0
S-38	87	OID00475	P39905	GDNF	0.127854	Olink INFLAMMATION	20170737-005_SP180527_INFI.csv	Pass	1.10693	2.02685	20170737	0
S-71	88	OID00475	P39905	GDNF	0.127854	Olink INFLAMMATION	20170737-005_SP180527_INFI.csv	Pass	1.10693	1.95795	20170737	0
S-43	89	OID00475	P39905	GDNF	0.127854	Olink INFLAMMATION	20170737-005_SP180527_INFI.csv	Pass	1.10693	2.01805	20170737	0
S-198	90	OID00475	P39905	GDNF	0.127854	Olink INFLAMMATION	20170737-005_SP180527_INFI.csv	Pass	1.10693	1.53495	20170737	0
S-219	91	OID00475	P39905	GDNF	0.127854	Olink INFLAMMATION	20170737-007_SP180528_INFI.csv	Pass	1.10693	1.01884	20170737	0
S-72	92	OID00475	P39905	GDNF	0.127854	Olink INFLAMMATION	20170737-007_SP180528_INFI.csv	Pass	1.10693	1.0139	20170737	0
S-64	93	OID00475	P39905	GDNF	0.127854	Olink INFLAMMATION	20170737-007_SP180528_INFI.csv	Pass	1.10693	1.82427	20170737	0
.2017-34	94	OID00475	P39905	GDNF	0.127854	Olink INFLAMMATION	20170737-007_SP180528_INFI.csv	Pass	1.10693	1.91522	20170737	0
.2017-46	95	OID00475	P39905	GDNF	0.127854	Olink INFLAMMATION	20170737-007_SP180528_INFI.csv	Pass	1.10693	1.62381	20170737	0
S-15	96	OID00475	P39905	GDNF	0.127854	Olink INFLAMMATION	20170737-007_SP180528_INFI.csv	Pass	1.10693	1.08693	20170737	0
S-104	97	OID00475	P39905	GDNF	0.127854	Olink INFLAMMATION	20170737-007_SP180528_INFI.csv	Pass	1.10693	1.65043	20170737	0
S-175	98	OID00475	P39905	GDNF	0.127854	Olink INFLAMMATION	20170737-007_SP180528_INFI.csv	Pass	1.10693	2.17415	20170737	0
S-46	99	OID00475	P39905	GDNF	0.127854	Olink INFLAMMATION	20170737-007_SP180528_INFI.csv	Pass	1.10693	1.80989	20170737	0
S-88	100	OID00475	P39905	GDNF	0.127854	Olink INFLAMMATION	20170737-007_SP180528_INFI.csv	Pass	1.10693	1.23715	20170737	0
S-171	101	OID00475	P39905	GDNF	0.127854	Olink INFLAMMATION	20170737-007_SP180528_INFI.csv	Pass	1.10693	1.7553	20170737	0
CONTROL_SAMPLE_AS 1	102	OID00475	P39905	GDNF	0.127854	Olink INFLAMMATION	20170737-007_SP180528_INFI.csv	Pass	1.10693	1.68219	20170737	0
S-96	103	OID00475	P39905	GDNF	0.127854	Olink INFLAMMATION	20170737-007_SP180528_INFI.csv	Pass	1.10693	1.43421	20170737	0
S-4	104	OID00475	P39905	GDNF	0.127854	Olink INFLAMMATION	20170737-007_SP180528_INFI.csv	Pass	1.10693	0.74481	20170737	0
S-206	105	OID00475	P39905	GDNF	0.127854	Olink INFLAMMATION	20170737-007_SP180528_INFI.csv	Pass	1.10693	1.2506	20170737	0
S-184	106	OID00475	P39905	GDNF	0.127854	Olink INFLAMMATION	20170737-007_SP180528_INFI.csv	Pass	1.10693	1.49097	20170737	0
S-62	107	OID00475	P39905	GDNF	0.127854	Olink INFLAMMATION	20170737-007_SP180528_INFI.csv	Pass	1.10693	1.99235	20170737	0
S-123	108	OID00475	P39905	GDNF	0.127854	Olink INFLAMMATION	20170737-007_SP180528_INFI.csv	Pass	1.10693	0.97887	20170737	0
S-199	109	OID00475	P39905	GDNF	0.127854	Olink INFLAMMATION	20170737-007_SP180528_INFI.csv	Pass	1.10693	1.88504	20170737	0
S-146	110	OID00475	P39905	GDNF	0.127854	Olink INFLAMMATION	20170737-007_SP180528_INFI.csv	Pass	1.10693	1.63578	20170737	0
Lu-341	111	OID00475	P39905	GDNF	0.127854	Olink INFLAMMATION	20170737-007_SP180528_INFI.csv	Pass	1.10693	1.24932	20170737	0
S-77	112	OID00475	P39905	GDNF	0.127854	Olink INFLAMMATION	20170737-007_SP180528_INFI.csv	Pass	1.10693	1.41037	20170737	0
S-120	113	OID00475	P39905	GDNF	0.127854	Olink INFLAMMATION	20170737-007_SP180528_INFI.csv	Pass	1.10693	1.67255	20170737	0
CONTROL_SAMPLE_AS 2	114	OID00475	P39905	GDNF	0.127854	Olink INFLAMMATION	20170737-007_SP180528_INFI.csv	Pass	1.10693	1.60435	20170737	0
S-23	115	OID00475	P39905	GDNF	0.127854	Olink INFLAMMATION	20170737-007_SP180528_INFI.csv	Warning	1.10693	4.22593	20170737	0
S-86	116	OID00475	P39905	GDNF	0.127854	Olink INFLAMMATION	20170737-007_SP180528_INFI.csv	Pass	1.10693	0.94614	20170737	0
S-57	117	OID00475	P39905	GDNF	0.127854	Olink INFLAMMATION	20170737-007_SP180528_INFI.csv	Pass	1.10693	1.62547	20170737	0
Bg-9	118	OID00475	P39905	GDNF	0.127854	Olink INFLAMMATION	20170737-007_SP180528_INFI.csv	Warning	1.10693	2.20056	20170737	0
S-27	119	OID00475	P39905	GDNF	0.127854	Olink INFLAMMATION	20170737-007_SP180528_INFI.csv	Pass	1.10693	1.98985	20170737	0
S-113	120	OID00475	P39905	GDNF	0.127854	Olink INFLAMMATION	20170737-007_SP180528_INFI.csv	Pass	1.10693	2.25078	20170737	0
S-235	121	OID00475	P39905	GDNF	0.127854	Olink INFLAMMATION	20170737-007_SP180528_INFI.csv	Pass	1.10693	1.45982	20170737	0
S-160	122	OID00475	P39905	GDNF	0.127854	Olink INFLAMMATION	20170737-007_SP180528_INFI.csv	Pass	1.10693	1.27931	20170737	0
S-188	123	OID00475	P39905	GDNF	0.127854	Olink INFLAMMATION	20170737-007_SP180528_INFI.csv	Pass	1.10693	2.13538	20170737	0
S-29	124	OID00475	P39905	GDNF	0.127854	Olink INFLAMMATION	20170737-007_SP180528_INFI.csv	Pass	1.10693	1.94584	20170737	0
S-2	125	OID00475	P39905	GDNF	0.127854	Olink INFLAMMATION	20170737-007_SP180528_INFI.csv	Pass	1.10693	0.09816	20170737	0
S-112	126	OID00475	P39905	GDNF	0.127854	Olink INFLAMMATION	20170737-007_SP180528_INFI.csv	Pass	1.10693	1.47559	20170737	0
S-68	127	OID00475	P39905	GDNF	0.127854	Olink INFLAMMATION	20170737-007_SP180528_INFI.csv	Pass	1.10693	1.92848	20170737	0
S-118	128	OID00475	P39905	GDNF	0.127854	Olink INFLAMMATION	20170737-007_SP180528_INFI.csv	Pass	1.10693	1.8513	20170737	0
.2017-16	129	OID00475	P39905	GDNF	0.127854	Olink INFLAMMATION	20170737-007_SP180528_INFI.csv	Pass	1.10693	1.78629	20170737	0
S-165	130	OID00475	P39905	GDNF	0.127854	Olink INFLAMMATION	20170737-007_SP180528_INFI.csv	Pass	1.10693	1.63308	20170737	0
S-177	131	OID00475	P39905	GDNF	0.127854	Olink INFLAMMATION	20170737-007_SP180528_INFI.csv	Pass	1.10693	1.84172	20170737	0
S-152	132	OID00475	P39905	GDNF	0.127854	Olink INFLAMMATION	20170737-007_SP180528_INFI.csv	Pass	1.10693	1.83316	20170737	0
S-95	133	OID00475	P39905	GDNF	0.127854	Olink INFLAMMATION	20170737-007_SP180528_INFI.csv	Pass	1.10693	1.02493	20170737	0
S-66	134	OID00475	P39905	GDNF	0.127854	Olink INFLAMMATION	20170737-007_SP180528_INFI.csv	Pass	1.10693	0.97723	20170737	0
S-19	135	OID00475	P39905	GDNF	0.127854	Olink INFLAMMATION	20170737-007_SP180528_INFI.csv	Pass	1.10693	0.88301	20170737	0
S-133	136	OID00475	P39905	GDNF	0.127854	Olink INFLAMMATION	20170737-007_SP180528_INFI.csv	Warning	1.10693	1.90172	20170737	0
S-50	137	OID00475	P39905	GDNF	0.127854	Olink INFLAMMATION	20170737-007_SP180528_INFI.csv	Pass	1.10693	1.79921	20170737	0
S-48	138	OID00475	P39905	GDNF	0.127854	Olink INFLAMMATION	20170737-007_SP180528_INFI.csv	Pass	1.10693	1.05983	20170737	0
Bg-10	139	OID00475	P39905	GDNF	0.127854	Olink INFLAMMATION	20170737-007_SP180528_INFI.csv	Pass	1.10693	1.60485	20170737	0
S-149	140	OID00475	P39905	GDNF	0.127854	Olink INFLAMMATION	20170737-007_SP180528_INFI.csv	Pass	1.10693	1.7922	20170737	0
S-52	141	OID00475	P39905	GDNF	0.127854	Olink INFLAMMATION	20170737-007_SP180528_INFI.csv	Pass	1.10693	1.22348	20170737	0
S-60	142	OID00475	P39905	GDNF	0.127854	Olink INFLAMMATION	20170737-007_SP180528_INFI.csv	Pass	1.10693	2.23115	20170737	0
S-58	143	OID00475	P39905	GDNF	0.127854	Olink INFLAMMATION	20170737-007_SP180528_INFI.csv	Pass	1.10693	1.157	20170737	0
S-92	144	OID00475	P39905	GDNF	0.127854	Olink INFLAMMATION	20170737-007_SP180528_INFI.csv	Pass	1.10693	1.07114	20170737	0
S-12	145	OID00475	P39905	GDNF	0.127854	Olink INFLAMMATION	20170737-007_SP180528_INFI.csv	Pass	1.10693	0.82697	20170737	0
S-189	146	OID00475	P39905	GDNF	0.127854	Olink INFLAMMATION	20170737-007_SP180528_INFI.csv	Pass	1.10693	1.42562	20170737	0
S-65	147	OID00475	P39905	GDNF	0.127854	Olink INFLAMMATION	20170737-007_SP180528_INFI.csv	Pass	1.10693	1.3124	20170737	0
S-78	148	OID00475	P39905	GDNF	0.127854	Olink INFLAMMATION	20170737-007_SP180528_INFI.csv	Pass	1.10693	1.61916	20170737	0
S-115	149	OID00475	P39905	GDNF	0.127854	Olink INFLAMMATION	20170737-007_SP180528_INFI.csv	Pass	1.10693	1.49671	20170737	0
S-108	150	OID00475	P39905	GDNF	0.127854	Olink INFLAMMATION	20170737-007_SP180528_INFI.csv	Pass	1.10693	1.37713	20170737	0
S-137	151	OID00475	P39905	GDNF	0.127854	Olink INFLAMMATION	20170737-007_SP180528_INFI.csv	Pass	1.10693	1.38523	20170737	0
S-49	152	OID00475	P39905	GDNF	0.127854	Olink INFLAMMATION	20170737-007_SP180528_INFI.csv	Pass	1.10693	1.77567	20170737	0
S-61	153	OID00475	P39905	GDNF	0.127854	Olink INFLAMMATION	20170737-007_SP180528_INFI.csv	Pass	1.10693	1.41266	20170737	0
S-6	154	OID00475	P39905	GDNF	0.127854	Olink INFLAMMATION	20170737-007_SP180528_INFI.csv	Pass	1.10693	0.64342	20170737	0
S-13	155	OID00475	P39905	GDNF	0.127854	Olink INFLAMMATION	20170737-007_SP180528_INFI.csv	Pass	1.10693	0.8521	20170737	0
S-196	156	OID00475	P39905	GDNF	0.127854	Olink INFLAMMATION	20170737-007_SP180528_INFI.csv	Pass	1.10693	2.09232	20170737	0
S-105	157	OID00475	P39905	GDNF	0.127854	Olink INFLAMMATION	20170737-007_SP180528_INFI.csv	Pass	1.10693	1.81014	20170737	0
S-85	158	OID00475	P39905	GDNF	0.127854	Olink INFLAMMATION	20170737-007_SP180528_INFI.csv	Pass	1.10693	1.09443	20170737	0
S-34	159	OID00475	P39905	GDNF	0.127854	Olink INFLAMMATION	20170737-007_SP180528_INFI.csv	Pass	1.10693	1.6337	20170737	0
S-119	160	OID00475	P39905	GDNF	0.127854	Olink INFLAMMATION	20170737-007_SP180528_INFI.csv	Pass	1.10693	1.2913	20170737	0
.2017-47	161	OID00475	P39905	GDNF	0.127854	Olink INFLAMMATION	20170737-007_SP180528_INFI.csv	Warning	1.10693	2.02627	20170737	0
Lu-307	162	OID00475	P39905	GDNF	0.127854	Olink INFLAMMATION	20170737-007_SP180528_INFI.csv	Pass	1.10693	0.94653	20170737	0
.2017-50	163	OID00475	P39905	GDNF	0.127854	Olink INFLAMMATION	20170737-007_SP180528_INFI.csv	Pass	1.10693	1.62181	20170737	0
S-128	164	OID00475	P39905	GDNF	0.127854	Olink INFLAMMATION	20170737-007_SP180528_INFI.csv	Pass	1.10693	1.52802	20170737	0
S-40	165	OID00475	P39905	GDNF	0.127854	Olink INFLAMMATION	20170737-007_SP180528_INFI.csv	Pass	1.10693	2.16752	20170737	0
S-81	166	OID00475	P39905	GDNF	0.127854	Olink INFLAMMATION	20170737-007_SP180528_INFI.csv	Pass	1.10693	1.3711	20170737	0
Lu-343	167	OID00475	P39905	GDNF	0.127854	Olink INFLAMMATION	20170737-007_SP180528_INFI.csv	Pass	1.10693	1.21643	20170737	0
S-90	168	OID00475	P39905	GDNF	0.127854	Olink INFLAMMATION	20170737-007_SP180528_INFI.csv	Pass	1.10693	1.02332	20170737	0
S-100	169	OID00475	P39905	GDNF	0.127854	Olink INFLAMMATION	20170737-007_SP180528_INFI.csv	Pass	1.10693	1.27961	20170737	0
S-22	170	OID00475	P39905	GDNF	0.127854	Olink INFLAMMATION	20170737-007_SP180528_INFI.csv	Pass	1.10693	1.4435	20170737	0
S-209	171	OID00475	P39905	GDNF	0.127854	Olink INFLAMMATION	20170737-007_SP180528_INFI.csv	Pass	1.10693	1.37917	20170737	0
S-3	172	OID00475	P39905	GDNF	0.127854	Olink INFLAMMATION	20170737-007_SP180528_INFI.csv	Pass	1.10693	2.4451	20170737	0
S-75	173	OID00475	P39905	GDNF	0.127854	Olink INFLAMMATION	20170737-007_SP180528_INFI.csv	Pass	1.10693	1.61441	20170737	0
.2017-10	174	OID00475	P39905	GDNF	0.127854	Olink INFLAMMATION	20170737-007_SP180528_INFI.csv	Pass	1.10693	1.69984	20170737	0
S-45	175	OID00475	P39905	GDNF	0.127854	Olink INFLAMMATION	20170737-007_SP180528_INFI.csv	Pass	1.10693	1.67491	20170737	0
S-24	176	OID00475	P39905	GDNF	0.127854	Olink INFLAMMATION	20170737-007_SP180528_INFI.csv	Pass	1.10693	1.96774	20170737	0
S-223	177	OID00475	P39905	GDNF	0.127854	Olink INFLAMMATION	20170737-007_SP180528_INFI.csv	Pass	1.10693	1.35469	20170737	0
S-79	178	OID00475	P39905	GDNF	0.127854	Olink INFLAMMATION	20170737-007_SP180528_INFI.csv	Pass	1.10693	1.50102	20170737	0
S-185	179	OID00475	P39905	GDNF	0.127854	Olink INFLAMMATION	20170737-007_SP180528_INFI.csv	Pass	1.10693	2.0217	20170737	0
S-214	1	OID00476	Q9H5V8	CDCP1	0	Olink INFLAMMATION	20170737-005_SP180527_INFI.csv	Pass	0.21481	2.95489	20170737	0
S-26	2	OID00476	Q9H5V8	CDCP1	0	Olink INFLAMMATION	20170737-005_SP180527_INFI.csv	Pass	0.21481	5.00502	20170737	0
S-101	3	OID00476	Q9H5V8	CDCP1	0	Olink INFLAMMATION	20170737-005_SP180527_INFI.csv	Pass	0.21481	5.01753	20170737	0
.2017-31	4	OID00476	Q9H5V8	CDCP1	0	Olink INFLAMMATION	20170737-005_SP180527_INFI.csv	Pass	0.21481	4.92994	20170737	0
S-157	5	OID00476	Q9H5V8	CDCP1	0	Olink INFLAMMATION	20170737-005_SP180527_INFI.csv	Pass	0.21481	4.31381	20170737	0
bg-7	6	OID00476	Q9H5V8	CDCP1	0	Olink INFLAMMATION	20170737-005_SP180527_INFI.csv	Warning	0.21481	3.77841	20170737	0
S-156	7	OID00476	Q9H5V8	CDCP1	0	Olink INFLAMMATION	20170737-005_SP180527_INFI.csv	Pass	0.21481	3.22713	20170737	0
S-186	8	OID00476	Q9H5V8	CDCP1	0	Olink INFLAMMATION	20170737-005_SP180527_INFI.csv	Pass	0.21481	5.12362	20170737	0
S-121	9	OID00476	Q9H5V8	CDCP1	0	Olink INFLAMMATION	20170737-005_SP180527_INFI.csv	Pass	0.21481	3.35924	20170737	0
S-21	10	OID00476	Q9H5V8	CDCP1	0	Olink INFLAMMATION	20170737-005_SP180527_INFI.csv	Pass	0.21481	3.82136	20170737	0
S-191	11	OID00476	Q9H5V8	CDCP1	0	Olink INFLAMMATION	20170737-005_SP180527_INFI.csv	Pass	0.21481	3.36794	20170737	0
CONTROL_SAMPLE_AS 1	12	OID00476	Q9H5V8	CDCP1	0	Olink INFLAMMATION	20170737-005_SP180527_INFI.csv	Pass	0.21481	3.38466	20170737	0
S-11	13	OID00476	Q9H5V8	CDCP1	0	Olink INFLAMMATION	20170737-005_SP180527_INFI.csv	Pass	0.21481	4.64653	20170737	0
S-74	14	OID00476	Q9H5V8	CDCP1	0	Olink INFLAMMATION	20170737-005_SP180527_INFI.csv	Pass	0.21481	3.098	20170737	0
S-109	15	OID00476	Q9H5V8	CDCP1	0	Olink INFLAMMATION	20170737-005_SP180527_INFI.csv	Pass	0.21481	4.02661	20170737	0
S-73	16	OID00476	Q9H5V8	CDCP1	0	Olink INFLAMMATION	20170737-005_SP180527_INFI.csv	Pass	0.21481	5.45593	20170737	0
S-18	17	OID00476	Q9H5V8	CDCP1	0	Olink INFLAMMATION	20170737-005_SP180527_INFI.csv	Pass	0.21481	3.89731	20170737	0
S-20	18	OID00476	Q9H5V8	CDCP1	0	Olink INFLAMMATION	20170737-005_SP180527_INFI.csv	Pass	0.21481	2.98927	20170737	0
S-82	19	OID00476	Q9H5V8	CDCP1	0	Olink INFLAMMATION	20170737-005_SP180527_INFI.csv	Pass	0.21481	3.30888	20170737	0
S-124	20	OID00476	Q9H5V8	CDCP1	0	Olink INFLAMMATION	20170737-005_SP180527_INFI.csv	Pass	0.21481	4.37651	20170737	0
S-51	21	OID00476	Q9H5V8	CDCP1	0	Olink INFLAMMATION	20170737-005_SP180527_INFI.csv	Pass	0.21481	3.48207	20170737	0
S-1	22	OID00476	Q9H5V8	CDCP1	0	Olink INFLAMMATION	20170737-005_SP180527_INFI.csv	Pass	0.21481	3.51578	20170737	0
S-76	23	OID00476	Q9H5V8	CDCP1	0	Olink INFLAMMATION	20170737-005_SP180527_INFI.csv	Pass	0.21481	4.01529	20170737	0
CONTROL_SAMPLE_AS 2	24	OID00476	Q9H5V8	CDCP1	0	Olink INFLAMMATION	20170737-005_SP180527_INFI.csv	Pass	0.21481	3.04574	20170737	0
S-187	25	OID00476	Q9H5V8	CDCP1	0	Olink INFLAMMATION	20170737-005_SP180527_INFI.csv	Pass	0.21481	2.99433	20170737	0
S-204	26	OID00476	Q9H5V8	CDCP1	0	Olink INFLAMMATION	20170737-005_SP180527_INFI.csv	Pass	0.21481	3.73506	20170737	0
S-227	27	OID00476	Q9H5V8	CDCP1	0	Olink INFLAMMATION	20170737-005_SP180527_INFI.csv	Pass	0.21481	3.34739	20170737	0
S-99	28	OID00476	Q9H5V8	CDCP1	0	Olink INFLAMMATION	20170737-005_SP180527_INFI.csv	Pass	0.21481	3.92333	20170737	0
Bg-6	29	OID00476	Q9H5V8	CDCP1	0	Olink INFLAMMATION	20170737-005_SP180527_INFI.csv	Pass	0.21481	4.51319	20170737	0
S-190	30	OID00476	Q9H5V8	CDCP1	0	Olink INFLAMMATION	20170737-005_SP180527_INFI.csv	Pass	0.21481	2.54822	20170737	0
S-139	31	OID00476	Q9H5V8	CDCP1	0	Olink INFLAMMATION	20170737-005_SP180527_INFI.csv	Pass	0.21481	3.77896	20170737	0
S-122	32	OID00476	Q9H5V8	CDCP1	0	Olink INFLAMMATION	20170737-005_SP180527_INFI.csv	Pass	0.21481	5.37967	20170737	0
S-59	33	OID00476	Q9H5V8	CDCP1	0	Olink INFLAMMATION	20170737-005_SP180527_INFI.csv	Pass	0.21481	4.79228	20170737	0
S-16	34	OID00476	Q9H5V8	CDCP1	0	Olink INFLAMMATION	20170737-005_SP180527_INFI.csv	Pass	0.21481	5.19735	20170737	0
[truncated: 39,367 more rows]
