# Supplementary material for: Protein biomarker profiles in serum and CSF in 158 patients with PTLDS or persistent symptoms after presumed tick-bite exposure compared to those in patients with confirmed acute neuroborreliosis
Source: PLoS One. 2022 Nov 3;17(11):e0276407. doi: 10.1371/journal.pone.0276407 (PMC9632922; doi:10.1371/journal.pone.0276407)
Supplement: S6 File — (XLSX) [file pone.0276407.s009.xlsx]

## Sheet: Blad1
Table 2 b
Patient cohort	Gene Biomarker	Gene symbol	Biological process	Tissue expression and specificity	Disease area	Associated diseases	Reference
	C-X-C motif chemokine 10	CXCL10	Elicits its chemotactic activity on monocytes, T cells, NK cells, and dendritic cells.	Monocytes, T-cells, endothelial, fibroblasts	Neurological; Renal; Cardiovascular; Cancer; Cutaneous; Infectious	Hepatitis C, Tick-borne encephalitis, Multiple sclerosis, psoriasis	Jens V Stein et al. Immunology 2005;116:1-12
	C-X-C motif chemokine 11	CXCL11	Elicits chemotactic activity on neutrophils and is involved in inflammatory response	Leukocytes, prostatic cells, lymphoid cells, spleen, lung	Inflammatory; Renal; Cancer; Cardiovascular; Infectious	Hepatitis C, Rheumatoid arthritis, chronic pulmonary disease, Multiple sclerosis	Jens V Stein et al. Immunology 2005;116:1-12
	C-X-C motif chemokine 9	CXCL9	Eiicits chemotactic activity on T cells and is involved in inflammatory response.	Macrophages, T-cells, liver, lymphoid cells	Inflammatory; Pulmonary; Renal; Cancer; Cutaneous; Hepatic	Hepatitis C, skin inflam-mation, Rheumatoid arthritis, pharyngitis	Jens V Stein et al. Immunology 2005;116:1-12
	Granzyme A	GZMA	A protease in the cytosolic granules of cytotoxic T-cells and NK-cells which activates caspase-independent cell death with morphological features of apoptosis	Placenta, lymph node, spleen, bone marrow. intestine	Pulmonary; Cutaneous; Inflammatory	Inflammatory diseases	Judy Lieberman. Immunol Rev 2010;235:93-104
Cohort 2	Interleukin-18	IL18	Pro-inflammatory cytokine. Induces cell-mediated immunity and inflammatory reactions and release of IFN-gamma in the presence of microbial infection.	Epithelial cells, macrophages spleen, lung, liver	Inflammatory; Metabolic; Neurological; Pulmonary; Skeletal; Cancer; Cardiovas-cular; Hemic and Lymphatic; Infectious	Haschimotos disease, thyroiditis,Alzheimers disease, Rheumatoid arthritis	Michael J Robertson et al. Clin Cancer Res 2006;12:4265-73
	Eucaryotic translation initiation factor 4E binding protein 1	4E-BP1	A regulator of protein translation.	Pancreas, exocrine cells, liver	Neurological; Infectious	Tuberous sclerosis, Hepatocellular carcinoma	Aurelio Teleman et al. Genes Dev 2005;19:1844-8
	Axin-1	AXIN1	A negative regulator in the Wnt signaling pathway	Ubiquitously	Cancer; Hepatic	Hepatocellular carcinoma, caudal duplication anomaly	Zhang Yong-guo et al. PlosOne 2012;7(4):e34942
	Caspase-8	CASP-8	Cystein protease. Involved in actiation of caspase in apoptosis and also in the activation of T, B, and NK cells and macrophage differentiation	Monocytes, NK-cells, spleen, thymus	Pulmonary; Hemic and Lymphatic	Immunodeficiency	Dan Weng et al. Proc Natl Acad Sci USA 2014;111:7391-6
	C-type lectin domain family 1 member B	CLEC1B	Cellmembrane receptor with roles in platelet activation and lymph vessel development	Myeloid cells, NK cells, liver	Neurological; Renal; Skeletal; Cancer; Cardiovascular; Digestive; Infectious; Metabolic	Bleeding disorder	Danyang Meng et al. Front Immunol 2021;12:688643
	Protein S100-A12	EN-RAGE	A calcium-, zinc-, and copper-binding protein involved in regulation of inflammatory processes and immune response	Monocytes, macrophages neutrophils, bone marrow	Inflammatory; Neurological	Asthma, Rheumatoid arthritis, inflammatory bowel disease	Zheng Yang et al. J Allergy clin Immunol 2007; 119-106-114
	Tumor necrosis factor ligand superfamily member 14	TNFSF14	Pro-inflammatory cytokine. Plays a role in T-cell homing into inflamed tissue and induction of matrix metalloproteinases in macrophages	Spleen, monocyte, lymphoid tissue, heart, liver, lung	Inflammatory; Neurological; Skeletal; Cardiovascular;	Rheumatoid arthritis, sickle-cell disease, ulcerative cystitis	Huifeng Fen et al. Front Immunol 2021;11:614781
